# Supplementary material for: Exploration of a miRNA-mRNA network shared between acute pancreatitis and Epstein-Barr virus infection by integrated bioinformatics analysis
Source: PLoS One. 2024 Nov 15;19(11):e0311130. doi: 10.1371/journal.pone.0311130 (PMC11567522; doi:10.1371/journal.pone.0311130)
Supplement: S5 Table — (XLSX) [file pone.0311130.s005.xlsx]

## Sheet: Sheet1
miEAA - miRNA Enrichment and Annotation -- Analysis results
Category	Subcategory	Enrichment	P-value	P-adjusted	Q-value	Expected	Observed	miRNAs/precursors
Diseases (MNDR)	Carcinoma renal cell	over-represented	2.38e-7	1.93e-5	1.93e-5	1.19828	8	hsa-miR-27a-5p; hsa-miR-130a-3p; hsa-miR-99b-5p; hsa-miR-23b-3p; hsa-miR-324-5p; hsa-miR-363-3p; hsa-miR-24-3p; hsa-miR-497-5p
Diseases (MNDR)	Kidney chromophobe cancer	over-represented	2.38e-7	1.93e-5	1.93e-5	1.19828	8	hsa-miR-27a-5p; hsa-miR-130a-3p; hsa-miR-99b-5p; hsa-miR-23b-3p; hsa-miR-324-5p; hsa-miR-363-3p; hsa-miR-24-3p; hsa-miR-497-5p
Diseases (MNDR)	Multiple sclerosis relapsing-remitting	over-represented	6.97e-8	1.93e-5	1.93e-5	1.02933	8	hsa-miR-27a-5p; hsa-miR-130a-3p; hsa-miR-99b-5p; hsa-miR-23b-3p; hsa-miR-324-5p; hsa-miR-363-3p; hsa-miR-24-3p; hsa-miR-497-5p
Diseases (MNDR)	Thyroid cancer	over-represented	1.65e-7	1.93e-5	1.93e-5	0.653891	7	hsa-miR-130a-3p; hsa-miR-99b-5p; hsa-miR-23b-3p; hsa-miR-324-5p; hsa-miR-363-3p; hsa-miR-24-3p; hsa-miR-497-5p
Diseases (MNDR)	Seizures	over-represented	3.77e-7	2.45e-5	2.45e-5	0.193977	5	hsa-miR-130a-3p; hsa-miR-99b-5p; hsa-miR-23b-3p; hsa-miR-363-3p; hsa-miR-497-5p
Diseases (MNDR)	Colon adenocarcinoma	over-represented	5.21e-7	2.82e-5	2.82e-5	1.3203	8	hsa-miR-27a-5p; hsa-miR-130a-3p; hsa-miR-99b-5p; hsa-miR-23b-3p; hsa-miR-324-5p; hsa-miR-363-3p; hsa-miR-24-3p; hsa-miR-497-5p
Diseases (MNDR)	Amyotrophic lateral sclerosis	over-represented	7.99e-7	3.24e-5	3.24e-5	1.39226	8	hsa-miR-27a-5p; hsa-miR-130a-3p; hsa-miR-99b-5p; hsa-miR-23b-3p; hsa-miR-324-5p; hsa-miR-363-3p; hsa-miR-24-3p; hsa-miR-497-5p
Diseases (MNDR)	Renal clear cell carcinoma	over-represented	7.16e-7	3.24e-5	3.24e-5	1.37348	8	hsa-miR-27a-5p; hsa-miR-130a-3p; hsa-miR-99b-5p; hsa-miR-23b-3p; hsa-miR-324-5p; hsa-miR-363-3p; hsa-miR-24-3p; hsa-miR-497-5p
Diseases (MNDR)	Clear cell renal cell carcinoma	over-represented	1.10e-6	3.57e-5	3.57e-5	0.481815	6	hsa-miR-130a-3p; hsa-miR-99b-5p; hsa-miR-324-5p; hsa-miR-363-3p; hsa-miR-24-3p; hsa-miR-497-5p
Diseases (MNDR)	Thyroid carcinoma	over-represented	1.04e-6	3.57e-5	3.57e-5	1.43919	8	hsa-miR-27a-5p; hsa-miR-130a-3p; hsa-miR-99b-5p; hsa-miR-23b-3p; hsa-miR-324-5p; hsa-miR-363-3p; hsa-miR-24-3p; hsa-miR-497-5p
Diseases (MNDR)	Head and neck squamous cell carcinoma	over-represented	1.40e-6	4.13e-5	4.13e-5	1.49237	8	hsa-miR-27a-5p; hsa-miR-130a-3p; hsa-miR-99b-5p; hsa-miR-23b-3p; hsa-miR-324-5p; hsa-miR-363-3p; hsa-miR-24-3p; hsa-miR-497-5p
Diseases (MNDR)	Medulloblastoma	over-represented	2.02e-6	5.47e-5	5.47e-5	0.935471	7	hsa-miR-130a-3p; hsa-miR-99b-5p; hsa-miR-23b-3p; hsa-miR-324-5p; hsa-miR-363-3p; hsa-miR-24-3p; hsa-miR-497-5p
Diseases (MNDR)	Stroke lacunar	over-represented	3.31e-6	8.28e-5	8.28e-5	1.0043	7	hsa-miR-27a-5p; hsa-miR-130a-3p; hsa-miR-99b-5p; hsa-miR-23b-3p; hsa-miR-324-5p; hsa-miR-363-3p; hsa-miR-24-3p
Diseases (MNDR)	Cardiovascular disease	over-represented	4.55e-6	1.06e-4	1.06e-4	1.05123	7	hsa-miR-130a-3p; hsa-miR-99b-5p; hsa-miR-23b-3p; hsa-miR-324-5p; hsa-miR-363-3p; hsa-miR-24-3p; hsa-miR-497-5p
Diseases (MNDR)	Prostate cancer	over-represented	5.70e-6	1.24e-4	1.24e-4	1.77708	8	hsa-miR-27a-5p; hsa-miR-130a-3p; hsa-miR-99b-5p; hsa-miR-23b-3p; hsa-miR-324-5p; hsa-miR-363-3p; hsa-miR-24-3p; hsa-miR-497-5p
Diseases (MNDR)	Astrocytoma	over-represented	6.78e-6	1.30e-4	1.30e-4	0.653891	6	hsa-miR-27a-5p; hsa-miR-130a-3p; hsa-miR-324-5p; hsa-miR-363-3p; hsa-miR-24-3p; hsa-miR-497-5p
Diseases (MNDR)	Hodgkin lymphoma	over-represented	6.65e-6	1.30e-4	1.30e-4	1.11068	7	hsa-miR-130a-3p; hsa-miR-99b-5p; hsa-miR-23b-3p; hsa-miR-324-5p; hsa-miR-363-3p; hsa-miR-24-3p; hsa-miR-497-5p
Diseases (MNDR)	Nasopharyngeal cancer	over-represented	7.33e-6	1.32e-4	1.32e-4	1.8334	8	hsa-miR-27a-5p; hsa-miR-130a-3p; hsa-miR-99b-5p; hsa-miR-23b-3p; hsa-miR-324-5p; hsa-miR-363-3p; hsa-miR-24-3p; hsa-miR-497-5p
Localization (RNALocate)	Cytoplasm	over-represented	2.26e-5	1.69e-4	1.69e-4	1.3344	7	hsa-miR-130a-3p; hsa-miR-99b-5p; hsa-miR-23b-3p; hsa-miR-324-5p; hsa-miR-363-3p; hsa-miR-24-3p; hsa-miR-497-5p
Localization (RNALocate)	Microvesicle	over-represented	3.39e-5	1.69e-4	1.69e-4	2.22614	8	hsa-miR-27a-5p; hsa-miR-130a-3p; hsa-miR-99b-5p; hsa-miR-23b-3p; hsa-miR-324-5p; hsa-miR-363-3p; hsa-miR-24-3p; hsa-miR-497-5p
Diseases (MNDR)	Lung squamous cell carcinoma	over-represented	1.04e-5	1.78e-4	1.78e-4	1.91474	8	hsa-miR-27a-5p; hsa-miR-130a-3p; hsa-miR-99b-5p; hsa-miR-23b-3p; hsa-miR-324-5p; hsa-miR-363-3p; hsa-miR-24-3p; hsa-miR-497-5p
Diseases (MNDR)	Bladder cancer	over-represented	1.39e-5	2.26e-4	2.26e-4	0.397341	5	hsa-miR-130a-3p; hsa-miR-99b-5p; hsa-miR-23b-3p; hsa-miR-24-3p; hsa-miR-497-5p
Diseases (MNDR)	Breast cancer luminal	over-represented	1.73e-5	2.68e-4	2.68e-4	0.766523	6	hsa-miR-130a-3p; hsa-miR-99b-5p; hsa-miR-324-5p; hsa-miR-363-3p; hsa-miR-24-3p; hsa-miR-497-5p
Diseases (MNDR)	Lung cancer	over-represented	1.86e-5	2.75e-4	2.75e-4	2.05866	8	hsa-miR-27a-5p; hsa-miR-130a-3p; hsa-miR-99b-5p; hsa-miR-23b-3p; hsa-miR-324-5p; hsa-miR-363-3p; hsa-miR-24-3p; hsa-miR-497-5p
Diseases (MNDR)	Dysautonomia familial	over-represented	2.09e-5	2.84e-4	2.84e-4	0.791553	6	hsa-miR-130a-3p; hsa-miR-99b-5p; hsa-miR-23b-3p; hsa-miR-324-5p; hsa-miR-363-3p; hsa-miR-24-3p
Diseases (MNDR)	Osteosarcoma	over-represented	2.02e-5	2.84e-4	2.84e-4	1.30465	7	hsa-miR-130a-3p; hsa-miR-99b-5p; hsa-miR-23b-3p; hsa-miR-324-5p; hsa-miR-363-3p; hsa-miR-24-3p; hsa-miR-497-5p
Diseases (MNDR)	Brain disease	over-represented	2.43e-5	3.15e-4	3.15e-4	2.12749	8	hsa-miR-27a-5p; hsa-miR-130a-3p; hsa-miR-99b-5p; hsa-miR-23b-3p; hsa-miR-324-5p; hsa-miR-363-3p; hsa-miR-24-3p; hsa-miR-497-5p
Diseases (MNDR)	Glioblastoma	over-represented	3.40e-5	4.09e-4	4.09e-4	2.21822	8	hsa-miR-27a-5p; hsa-miR-130a-3p; hsa-miR-99b-5p; hsa-miR-23b-3p; hsa-miR-324-5p; hsa-miR-363-3p; hsa-miR-24-3p; hsa-miR-497-5p
Diseases (MNDR)	Solid-pseudopapillary neoplasm of pancreas	over-represented	3.34e-5	4.09e-4	4.09e-4	0.857255	6	hsa-miR-27a-5p; hsa-miR-99b-5p; hsa-miR-23b-3p; hsa-miR-324-5p; hsa-miR-24-3p; hsa-miR-497-5p
Diseases (MNDR)	Cholangiocarcinoma	over-represented	3.97e-5	4.10e-4	4.10e-4	2.26203	8	hsa-miR-27a-5p; hsa-miR-130a-3p; hsa-miR-99b-5p; hsa-miR-23b-3p; hsa-miR-324-5p; hsa-miR-363-3p; hsa-miR-24-3p; hsa-miR-497-5p
Diseases (MNDR)	Intracranial aneurysm	over-represented	4.04e-5	4.10e-4	4.10e-4	0.885413	6	hsa-miR-130a-3p; hsa-miR-99b-5p; hsa-miR-23b-3p; hsa-miR-363-3p; hsa-miR-24-3p; hsa-miR-497-5p
Diseases (MNDR)	Leukemia	over-represented	3.93e-5	4.10e-4	4.10e-4	2.2589	8	hsa-miR-27a-5p; hsa-miR-130a-3p; hsa-miR-99b-5p; hsa-miR-23b-3p; hsa-miR-324-5p; hsa-miR-363-3p; hsa-miR-24-3p; hsa-miR-497-5p
Diseases (MNDR)	Lung adenocarcinoma	over-represented	3.89e-5	4.10e-4	4.10e-4	2.25577	8	hsa-miR-27a-5p; hsa-miR-130a-3p; hsa-miR-99b-5p; hsa-miR-23b-3p; hsa-miR-324-5p; hsa-miR-363-3p; hsa-miR-24-3p; hsa-miR-497-5p
Diseases (MNDR)	Neurodegenerative diseases	over-represented	3.55e-5	4.10e-4	4.10e-4	2.23074	8	hsa-miR-27a-5p; hsa-miR-130a-3p; hsa-miR-99b-5p; hsa-miR-23b-3p; hsa-miR-324-5p; hsa-miR-363-3p; hsa-miR-24-3p; hsa-miR-497-5p
Diseases (MNDR)	Temporal lobe epilepsy	over-represented	5.12e-5	5.04e-4	5.04e-4	0.244036	4	hsa-miR-130a-3p; hsa-miR-23b-3p; hsa-miR-324-5p; hsa-miR-497-5p
Diseases (MNDR)	Rheumatoid arthritis	over-represented	5.35e-5	5.12e-4	5.12e-4	0.929214	6	hsa-miR-130a-3p; hsa-miR-99b-5p; hsa-miR-23b-3p; hsa-miR-363-3p; hsa-miR-24-3p; hsa-miR-497-5p
Diseases (MNDR)	Lymphoma	over-represented	6.65e-5	6.17e-4	6.17e-4	1.55182	7	hsa-miR-130a-3p; hsa-miR-99b-5p; hsa-miR-23b-3p; hsa-miR-324-5p; hsa-miR-363-3p; hsa-miR-24-3p; hsa-miR-497-5p
Diseases (MNDR)	Bone disease	over-represented	7.02e-5	6.25e-4	6.25e-4	1.56433	7	hsa-miR-27a-5p; hsa-miR-130a-3p; hsa-miR-23b-3p; hsa-miR-324-5p; hsa-miR-363-3p; hsa-miR-24-3p; hsa-miR-497-5p
Diseases (MNDR)	Ependymoma	over-represented	7.30e-5	6.25e-4	6.25e-4	0.556903	5	hsa-miR-27a-5p; hsa-miR-130a-3p; hsa-miR-23b-3p; hsa-miR-324-5p; hsa-miR-24-3p
Diseases (MNDR)	Vascular diseases	over-represented	7.31e-5	6.25e-4	6.25e-4	2.44036	8	hsa-miR-27a-5p; hsa-miR-130a-3p; hsa-miR-99b-5p; hsa-miR-23b-3p; hsa-miR-324-5p; hsa-miR-363-3p; hsa-miR-24-3p; hsa-miR-497-5p
Diseases (MNDR)	Encephalomyelitis	over-represented	7.85e-5	6.54e-4	6.54e-4	0.09386	3	hsa-miR-99b-5p; hsa-miR-324-5p; hsa-miR-24-3p
Diseases (MNDR)	Hepatocellular carcinoma	over-represented	1.11e-4	9.05e-4	9.05e-4	2.57176	8	hsa-miR-27a-5p; hsa-miR-130a-3p; hsa-miR-99b-5p; hsa-miR-23b-3p; hsa-miR-324-5p; hsa-miR-363-3p; hsa-miR-24-3p; hsa-miR-497-5p
Diseases (MNDR)	Basal-like breast cancer	over-represented	1.17e-4	9.24e-4	9.24e-4	0.613219	5	hsa-miR-130a-3p; hsa-miR-324-5p; hsa-miR-363-3p; hsa-miR-24-3p; hsa-miR-497-5p
Diseases (MNDR)	Burkitt lymphoma	over-represented	1.29e-4	9.49e-4	9.49e-4	0.625733	5	hsa-miR-130a-3p; hsa-miR-99b-5p; hsa-miR-324-5p; hsa-miR-24-3p; hsa-miR-497-5p
Diseases (MNDR)	Eye disease	over-represented	1.26e-4	9.49e-4	9.49e-4	1.70512	7	hsa-miR-27a-5p; hsa-miR-130a-3p; hsa-miR-23b-3p; hsa-miR-324-5p; hsa-miR-363-3p; hsa-miR-24-3p; hsa-miR-497-5p
Diseases (MNDR)	Multiple sclerosis chronic progressive	over-represented	1.25e-4	9.49e-4	9.49e-4	0.622605	5	hsa-miR-130a-3p; hsa-miR-23b-3p; hsa-miR-363-3p; hsa-miR-24-3p; hsa-miR-497-5p
Diseases (MNDR)	Esophageal carcinoma	over-represented	1.32e-4	9.51e-4	9.51e-4	0.628862	5	hsa-miR-23b-3p; hsa-miR-324-5p; hsa-miR-363-3p; hsa-miR-24-3p; hsa-miR-497-5p
Diseases (MNDR)	Malignant glioma	over-represented	1.41e-4	9.90e-4	9.90e-4	1.73328	7	hsa-miR-130a-3p; hsa-miR-99b-5p; hsa-miR-23b-3p; hsa-miR-324-5p; hsa-miR-363-3p; hsa-miR-24-3p; hsa-miR-497-5p
Diseases (MNDR)	Melanoma	over-represented	1.43e-4	9.90e-4	9.90e-4	1.73641	7	hsa-miR-130a-3p; hsa-miR-99b-5p; hsa-miR-23b-3p; hsa-miR-324-5p; hsa-miR-363-3p; hsa-miR-24-3p; hsa-miR-497-5p
Diseases (MNDR)	Rectum adenocarcinoma	over-represented	1.51e-4	0.0010202	0.0010202	1.11068	6	hsa-miR-130a-3p; hsa-miR-99b-5p; hsa-miR-324-5p; hsa-miR-363-3p; hsa-miR-24-3p; hsa-miR-497-5p
Diseases (MNDR)	Cervical cancer	over-represented	1.61e-4	0.0010478	0.0010478	0.118889	3	hsa-miR-130a-3p; hsa-miR-23b-3p; hsa-miR-497-5p
Diseases (MNDR)	Sleep deprivation	over-represented	1.61e-4	0.0010478	0.0010478	0.118889	3	hsa-miR-99b-5p; hsa-miR-23b-3p; hsa-miR-24-3p
Diseases (MNDR)	Lung disease	over-represented	2.04e-4	0.0012248	0.0012248	1.17012	6	hsa-miR-27a-5p; hsa-miR-130a-3p; hsa-miR-23b-3p; hsa-miR-324-5p; hsa-miR-24-3p; hsa-miR-497-5p
Diseases (MNDR)	Neoplasms	over-represented	2.03e-4	0.0012248	0.0012248	0.128275	3	hsa-miR-130a-3p; hsa-miR-23b-3p; hsa-miR-497-5p
Diseases (MNDR)	Non-hodgkin lymphoma	over-represented	2.03e-4	0.0012248	0.0012248	0.128275	3	hsa-miR-23b-3p; hsa-miR-363-3p; hsa-miR-24-3p
Diseases (MNDR)	Pituitary neoplasms	over-represented	1.99e-4	0.0012248	0.0012248	0.685178	5	hsa-miR-99b-5p; hsa-miR-23b-3p; hsa-miR-363-3p; hsa-miR-24-3p; hsa-miR-497-5p
Diseases (MNDR)	Intracranial hemorrhage hypertensive	over-represented	2.13e-4	0.00126	0.00126	0.350411	4	hsa-miR-130a-3p; hsa-miR-99b-5p; hsa-miR-23b-3p; hsa-miR-24-3p
Diseases (MNDR)	Prostate adenocarcinoma	over-represented	2.33e-4	0.0013541	0.0013541	1.19828	6	hsa-miR-130a-3p; hsa-miR-99b-5p; hsa-miR-23b-3p; hsa-miR-324-5p; hsa-miR-363-3p; hsa-miR-24-3p
Diseases (MNDR)	B-cell non-hodgkin lymphoma	over-represented	2.51e-4	0.0014085	0.0014085	0.137661	3	hsa-miR-130a-3p; hsa-miR-23b-3p; hsa-miR-363-3p
Diseases (MNDR)	Heart disease	over-represented	2.51e-4	0.0014085	0.0014085	1.21392	6	hsa-miR-130a-3p; hsa-miR-23b-3p; hsa-miR-324-5p; hsa-miR-363-3p; hsa-miR-24-3p; hsa-miR-497-5p
Localization (RNALocate)	Mitochondrion	over-represented	5.69e-4	0.0014233	0.0014233	2.13633	7	hsa-miR-130a-3p; hsa-miR-99b-5p; hsa-miR-23b-3p; hsa-miR-324-5p; hsa-miR-363-3p; hsa-miR-24-3p; hsa-miR-497-5p
Localization (RNALocate)	Nucleolus	over-represented	4.81e-4	0.0014233	0.0014233	0.436247	4	hsa-miR-99b-5p; hsa-miR-23b-3p; hsa-miR-324-5p; hsa-miR-24-3p
Diseases (MNDR)	Skin disease	over-represented	2.63e-4	0.0014479	0.0014479	0.725851	5	hsa-miR-27a-5p; hsa-miR-130a-3p; hsa-miR-324-5p; hsa-miR-24-3p; hsa-miR-497-5p
Localization (RNALocate)	Circulating	over-represented	7.34e-4	0.001468	0.001468	3.25902	8	hsa-miR-27a-5p; hsa-miR-130a-3p; hsa-miR-99b-5p; hsa-miR-23b-3p; hsa-miR-324-5p; hsa-miR-363-3p; hsa-miR-24-3p; hsa-miR-497-5p
Diseases (MNDR)	Progesterone-receptor negative breast cancer	over-represented	3.10e-4	0.0016794	0.0016794	1.94603	7	hsa-miR-27a-5p; hsa-miR-130a-3p; hsa-miR-99b-5p; hsa-miR-324-5p; hsa-miR-363-3p; hsa-miR-24-3p; hsa-miR-497-5p
Diseases (MNDR)	Relapsing-remitting multiple sclerosis	over-represented	3.22e-4	0.0017143	0.0017143	0.757137	5	hsa-miR-27a-5p; hsa-miR-130a-3p; hsa-miR-23b-3p; hsa-miR-363-3p; hsa-miR-497-5p
Diseases (MNDR)	Breast cancer	over-represented	3.65e-4	0.0018776	0.0018776	2.98162	8	hsa-miR-27a-5p; hsa-miR-130a-3p; hsa-miR-99b-5p; hsa-miR-23b-3p; hsa-miR-324-5p; hsa-miR-363-3p; hsa-miR-24-3p; hsa-miR-497-5p
Diseases (MNDR)	Dermatomyositis	over-represented	3.70e-4	0.0018776	0.0018776	0.403598	4	hsa-miR-130a-3p; hsa-miR-99b-5p; hsa-miR-23b-3p; hsa-miR-24-3p
Diseases (MNDR)	Oral squamous cell carcinoma	over-represented	3.59e-4	0.0018776	0.0018776	1.29214	6	hsa-miR-130a-3p; hsa-miR-23b-3p; hsa-miR-324-5p; hsa-miR-363-3p; hsa-miR-24-3p; hsa-miR-497-5p
Diseases (MNDR)	B-cell lymphoma	over-represented	4.05e-4	0.0019099	0.0019099	0.794681	5	hsa-miR-130a-3p; hsa-miR-99b-5p; hsa-miR-23b-3p; hsa-miR-363-3p; hsa-miR-24-3p
Diseases (MNDR)	Hypertension	over-represented	4.05e-4	0.0019099	0.0019099	0.794681	5	hsa-miR-130a-3p; hsa-miR-23b-3p; hsa-miR-324-5p; hsa-miR-24-3p; hsa-miR-497-5p
Diseases (MNDR)	Pituitary adenoma	over-represented	3.83e-4	0.0019099	0.0019099	0.785295	5	hsa-miR-99b-5p; hsa-miR-23b-3p; hsa-miR-363-3p; hsa-miR-24-3p; hsa-miR-497-5p
Diseases (MNDR)	Uterine cancer	over-represented	4.04e-4	0.0019099	0.0019099	0.412984	4	hsa-miR-130a-3p; hsa-miR-23b-3p; hsa-miR-324-5p; hsa-miR-24-3p
Diseases (MNDR)	Uterus cancer	over-represented	4.04e-4	0.0019099	0.0019099	0.412984	4	hsa-miR-130a-3p; hsa-miR-23b-3p; hsa-miR-324-5p; hsa-miR-24-3p
Diseases (MNDR)	Breast invasive carcinoma	over-represented	4.35e-4	0.0019904	0.0019904	1.33594	6	hsa-miR-27a-5p; hsa-miR-130a-3p; hsa-miR-99b-5p; hsa-miR-23b-3p; hsa-miR-324-5p; hsa-miR-497-5p
Diseases (MNDR)	Carcinoma ductal breast	over-represented	4.35e-4	0.0019904	0.0019904	1.33594	6	hsa-miR-27a-5p; hsa-miR-130a-3p; hsa-miR-99b-5p; hsa-miR-23b-3p; hsa-miR-324-5p; hsa-miR-497-5p
Localization (RNALocate)	exosome	over-represented	0.0012818	0.0021364	0.0021364	1.6231	6	hsa-miR-130a-3p; hsa-miR-99b-5p; hsa-miR-23b-3p; hsa-miR-363-3p; hsa-miR-24-3p; hsa-miR-497-5p
Diseases (MNDR)	Chordoma	over-represented	4.80e-4	0.0021671	0.0021671	0.431756	4	hsa-miR-99b-5p; hsa-miR-23b-3p; hsa-miR-24-3p; hsa-miR-497-5p
Diseases (MNDR)	Estrogen-receptor positive breast cancer	over-represented	4.87e-4	0.0021675	0.0021675	2.08056	7	hsa-miR-27a-5p; hsa-miR-130a-3p; hsa-miR-99b-5p; hsa-miR-324-5p; hsa-miR-363-3p; hsa-miR-24-3p; hsa-miR-497-5p
Diseases (MNDR)	Carcinoma	over-represented	5.07e-4	0.0022264	0.0022264	2.09308	7	hsa-miR-27a-5p; hsa-miR-130a-3p; hsa-miR-23b-3p; hsa-miR-324-5p; hsa-miR-363-3p; hsa-miR-24-3p; hsa-miR-497-5p
Diseases (MNDR)	Carotid stenosis	over-represented	5.72e-4	0.0024804	0.0024804	0.181463	3	hsa-miR-130a-3p; hsa-miR-23b-3p; hsa-miR-24-3p
Annotations derived over miRTarBase (Gene Ontology)	deadenylation-independent decapping of nuclear-transcribed mRNA GO0031087	over-represented	3.25e-7	0.0025034	0.0025034	0.393443	6	hsa-miR-27a-5p; hsa-miR-99b-5p; hsa-miR-23b-3p; hsa-miR-324-5p; hsa-miR-24-3p; hsa-miR-497-5p
Diseases (MNDR)	Barretts adenocarcinoma	over-represented	5.97e-4	0.0025185	0.0025185	0.456785	4	hsa-miR-324-5p; hsa-miR-363-3p; hsa-miR-24-3p; hsa-miR-497-5p
Diseases (MNDR)	Meningioma	over-represented	5.97e-4	0.0025185	0.0025185	0.456785	4	hsa-miR-130a-3p; hsa-miR-23b-3p; hsa-miR-24-3p; hsa-miR-497-5p
Diseases (MNDR)	Barretts carcinogenesis	over-represented	6.13e-4	0.0025201	0.0025201	0.459914	4	hsa-miR-324-5p; hsa-miR-363-3p; hsa-miR-24-3p; hsa-miR-497-5p
Diseases (MNDR)	Papillary renal cell carcinoma	over-represented	6.09e-4	0.0025201	0.0025201	1.41729	6	hsa-miR-27a-5p; hsa-miR-23b-3p; hsa-miR-324-5p; hsa-miR-363-3p; hsa-miR-24-3p; hsa-miR-497-5p
Diseases (MNDR)	Autosomal recessive disease	over-represented	7.61e-4	0.0030735	0.0030735	0.907313	5	hsa-miR-130a-3p; hsa-miR-23b-3p; hsa-miR-324-5p; hsa-miR-24-3p; hsa-miR-497-5p
Diseases (MNDR)	Uterine cervical neoplasms	over-represented	7.66e-4	0.0030735	0.0030735	0.200235	3	hsa-miR-23b-3p; hsa-miR-24-3p; hsa-miR-497-5p
Diseases (MNDR)	Glioma	over-represented	7.77e-4	0.0030815	0.0030815	1.47986	6	hsa-miR-130a-3p; hsa-miR-99b-5p; hsa-miR-23b-3p; hsa-miR-363-3p; hsa-miR-24-3p; hsa-miR-497-5p
Diseases (MNDR)	Uterine corpus endometrial carcinoma	over-represented	8.06e-4	0.0031552	0.0031552	1.48925	6	hsa-miR-27a-5p; hsa-miR-130a-3p; hsa-miR-23b-3p; hsa-miR-324-5p; hsa-miR-363-3p; hsa-miR-497-5p
Diseases (MNDR)	Kidney renal papillary cell carcinoma	over-represented	8.35e-4	0.0032303	0.0032303	1.49863	6	hsa-miR-27a-5p; hsa-miR-23b-3p; hsa-miR-324-5p; hsa-miR-363-3p; hsa-miR-24-3p; hsa-miR-497-5p
Diseases (MNDR)	Multiple myeloma	over-represented	9.21e-4	0.0035217	0.0035217	0.944857	5	hsa-miR-130a-3p; hsa-miR-99b-5p; hsa-miR-23b-3p; hsa-miR-363-3p; hsa-miR-24-3p
Diseases (MNDR)	Invasive ductal carcinoma	over-represented	9.97e-4	0.0037695	0.0037695	0.219007	3	hsa-miR-130a-3p; hsa-miR-24-3p; hsa-miR-497-5p
Diseases (MNDR)	Precursor cell lymphoblastic leukemia-lymphoma	over-represented	0.0010454	0.0039051	0.0039051	0.528745	4	hsa-miR-130a-3p; hsa-miR-99b-5p; hsa-miR-23b-3p; hsa-miR-24-3p
Diseases (MNDR)	Fibromyalgia	over-represented	0.0010835	0.0039567	0.0039567	0.225264	3	hsa-miR-130a-3p; hsa-miR-99b-5p; hsa-miR-23b-3p
Diseases (MNDR)	West nile virus infection	over-represented	0.0010835	0.0039567	0.0039567	0.225264	3	hsa-miR-27a-5p; hsa-miR-363-3p; hsa-miR-24-3p
Diseases (MNDR)	Down syndrome	over-represented	0.0011179	0.0040368	0.0040368	0.538131	4	hsa-miR-23b-3p; hsa-miR-324-5p; hsa-miR-363-3p; hsa-miR-24-3p
Diseases (MNDR)	Familial ovarian cancer	over-represented	0.0011373	0.0040619	0.0040619	1.58311	6	hsa-miR-27a-5p; hsa-miR-99b-5p; hsa-miR-23b-3p; hsa-miR-363-3p; hsa-miR-24-3p; hsa-miR-497-5p
Diseases (MNDR)	Familiar ovarian carcinoma	over-represented	0.00115	0.0040626	0.0040626	1.58623	6	hsa-miR-27a-5p; hsa-miR-99b-5p; hsa-miR-23b-3p; hsa-miR-363-3p; hsa-miR-24-3p; hsa-miR-497-5p
Diseases (MNDR)	Aids dementia complex	over-represented	0.0011742	0.0041034	0.0041034	0.231521	3	hsa-miR-130a-3p; hsa-miR-24-3p; hsa-miR-497-5p
Diseases (MNDR)	Chromophobe renal cell carcinoma	over-represented	0.0012785	0.0044203	0.0044203	0.056316	2	hsa-miR-130a-3p; hsa-miR-497-5p
Diseases (MNDR)	Acute myeloid leukemia	over-represented	0.0013011	0.004451	0.004451	0.560031	4	hsa-miR-130a-3p; hsa-miR-23b-3p; hsa-miR-324-5p; hsa-miR-24-3p
Diseases (MNDR)	Colorectal cancer	over-represented	0.001497	0.0050679	0.0050679	3.55417	8	hsa-miR-27a-5p; hsa-miR-130a-3p; hsa-miR-99b-5p; hsa-miR-23b-3p; hsa-miR-324-5p; hsa-miR-363-3p; hsa-miR-24-3p; hsa-miR-497-5p
Diseases (MNDR)	Polymyositis	over-represented	0.0015827	0.0053028	0.0053028	0.0625733	2	hsa-miR-130a-3p; hsa-miR-99b-5p
Diseases (MNDR)	Cerebral hemorrhage traumatic	over-represented	0.0017004	0.0056389	0.005639	0.262808	3	hsa-miR-130a-3p; hsa-miR-99b-5p; hsa-miR-23b-3p
Diseases (MNDR)	Prostatic neoplasms	over-represented	0.0017646	0.0057928	0.0057928	0.606961	4	hsa-miR-99b-5p; hsa-miR-23b-3p; hsa-miR-324-5p; hsa-miR-24-3p
Diseases (MNDR)	Neuromyelitis optica	over-represented	0.0017992	0.0058472	0.0058472	0.61009	4	hsa-miR-130a-3p; hsa-miR-23b-3p; hsa-miR-324-5p; hsa-miR-363-3p
Diseases (MNDR)	Alzheimer disease	over-represented	0.0022297	0.007168	0.007168	2.61244	7	hsa-miR-130a-3p; hsa-miR-99b-5p; hsa-miR-23b-3p; hsa-miR-324-5p; hsa-miR-363-3p; hsa-miR-24-3p; hsa-miR-497-5p
Diseases (MNDR)	Cervical squamous cell carcinoma	over-represented	0.0022938	0.007168	0.007168	0.650763	4	hsa-miR-23b-3p; hsa-miR-363-3p; hsa-miR-24-3p; hsa-miR-497-5p
Diseases (MNDR)	Head and neck cancer	over-represented	0.0022526	0.007168	0.007168	0.647634	4	hsa-miR-130a-3p; hsa-miR-363-3p; hsa-miR-24-3p; hsa-miR-497-5p
Diseases (MNDR)	Nasopharynx carcinoma	over-represented	0.0022789	0.007168	0.007168	1.79273	6	hsa-miR-27a-5p; hsa-miR-130a-3p; hsa-miR-99b-5p; hsa-miR-324-5p; hsa-miR-363-3p; hsa-miR-24-3p
Diseases (MNDR)	Intellectual disability	over-represented	0.0024963	0.0077266	0.0077266	1.17012	5	hsa-miR-130a-3p; hsa-miR-99b-5p; hsa-miR-23b-3p; hsa-miR-363-3p; hsa-miR-497-5p
Diseases (MNDR)	Friedreich ataxia	over-represented	0.0026818	0.0081457	0.0081458	0.0813453	2	hsa-miR-130a-3p; hsa-miR-363-3p
Diseases (MNDR)	Pancreatic cancer	over-represented	0.0026709	0.0081457	0.0081458	3.8201	8	hsa-miR-27a-5p; hsa-miR-130a-3p; hsa-miR-99b-5p; hsa-miR-23b-3p; hsa-miR-324-5p; hsa-miR-363-3p; hsa-miR-24-3p; hsa-miR-497-5p
Diseases (MNDR)	Gait ataxia	over-represented	0.0028918	0.0087023	0.0087023	0.084474	2	hsa-miR-130a-3p; hsa-miR-363-3p
Diseases (MNDR)	Arthritis	over-represented	0.0029765	0.0088748	0.0088748	0.697693	4	hsa-miR-130a-3p; hsa-miR-324-5p; hsa-miR-24-3p; hsa-miR-497-5p
Diseases (MNDR)	Estrogen-receptor negative breast cancer	over-represented	0.0031071	0.0089984	0.0089984	1.89597	6	hsa-miR-27a-5p; hsa-miR-130a-3p; hsa-miR-324-5p; hsa-miR-363-3p; hsa-miR-24-3p; hsa-miR-497-5p
Diseases (MNDR)	Brain stem cancer	over-represented	0.0033345	0.0093423	0.0093423	0.0907313	2	hsa-miR-130a-3p; hsa-miR-363-3p
Diseases (MNDR)	Gastric lymphoma	over-represented	0.0033311	0.0093423	0.0093423	0.331639	3	hsa-miR-130a-3p; hsa-miR-99b-5p; hsa-miR-23b-3p
Diseases (MNDR)	Lymphoma non-hodgkin	over-represented	0.0033311	0.0093423	0.0093423	0.331639	3	hsa-miR-130a-3p; hsa-miR-99b-5p; hsa-miR-324-5p
Diseases (MNDR)	Splenic marginal zone lymphoma	over-represented	0.0035145	0.0097625	0.0097625	0.337896	3	hsa-miR-130a-3p; hsa-miR-99b-5p; hsa-miR-324-5p
Diseases (MNDR)	Her2-receptor positive breast cancer	over-represented	0.0036187	0.0099666	0.0099667	1.94916	6	hsa-miR-27a-5p; hsa-miR-130a-3p; hsa-miR-324-5p; hsa-miR-363-3p; hsa-miR-24-3p; hsa-miR-497-5p
Tissue specific (isomiRdb)	parathyroid specific	over-represented	0.002187	0.0100042	0.0100042	0.286786	3	hsa-miR-23b-3p; hsa-miR-24-3p; hsa-miR-497-5p
Diseases (MNDR)	Acute t cell leukemia	over-represented	0.0039001	0.0106514	0.0106514	0.350411	3	hsa-miR-130a-3p; hsa-miR-23b-3p; hsa-miR-363-3p
Localization (RNALocate)	Nucleus	over-represented	0.0074914	0.010702	0.010702	2.23256	6	hsa-miR-130a-3p; hsa-miR-99b-5p; hsa-miR-23b-3p; hsa-miR-324-5p; hsa-miR-24-3p; hsa-miR-497-5p
Diseases (MNDR)	Bladder urothelial carcinoma	over-represented	0.0039788	0.0107761	0.0107761	1.29527	5	hsa-miR-27a-5p; hsa-miR-130a-3p; hsa-miR-23b-3p; hsa-miR-324-5p; hsa-miR-497-5p
Diseases (MNDR)	Ischemic attack transient	over-represented	0.0041024	0.0109284	0.0109284	0.356668	3	hsa-miR-130a-3p; hsa-miR-23b-3p; hsa-miR-24-3p
Diseases (MNDR)	Wilms tumor	over-represented	0.0040884	0.0109284	0.0109284	1.99296	6	hsa-miR-130a-3p; hsa-miR-99b-5p; hsa-miR-23b-3p; hsa-miR-324-5p; hsa-miR-363-3p; hsa-miR-497-5p
Diseases (MNDR)	Esophageal cancer	over-represented	0.0041658	0.0109353	0.0109353	2.87212	7	hsa-miR-130a-3p; hsa-miR-99b-5p; hsa-miR-23b-3p; hsa-miR-324-5p; hsa-miR-363-3p; hsa-miR-24-3p; hsa-miR-497-5p
Diseases (MNDR)	Nephroblastoma	over-represented	0.0041951	0.0109353	0.0109353	2.00235	6	hsa-miR-130a-3p; hsa-miR-99b-5p; hsa-miR-23b-3p; hsa-miR-324-5p; hsa-miR-363-3p; hsa-miR-497-5p
Diseases (MNDR)	T acute lymphoblastic leukemia	over-represented	0.0042059	0.0109353	0.0109353	0.359797	3	hsa-miR-130a-3p; hsa-miR-23b-3p; hsa-miR-363-3p
Diseases (MNDR)	High grade dysplastic nodule	over-represented	0.0045714	0.0117914	0.0117914	0.106375	2	hsa-miR-99b-5p; hsa-miR-24-3p
Diseases (MNDR)	Huntington disease	over-represented	0.005035	0.0128848	0.0128848	0.804067	4	hsa-miR-130a-3p; hsa-miR-99b-5p; hsa-miR-23b-3p; hsa-miR-363-3p
Diseases (MNDR)	Progesterone-receptor positive breast cancer	over-represented	0.0051305	0.0130266	0.0130266	2.07743	6	hsa-miR-27a-5p; hsa-miR-130a-3p; hsa-miR-99b-5p; hsa-miR-324-5p; hsa-miR-363-3p; hsa-miR-497-5p
Diseases (MNDR)	Neuroblastoma	over-represented	0.0058293	0.0145733	0.0145733	0.403598	3	hsa-miR-23b-3p; hsa-miR-324-5p; hsa-miR-24-3p
Diseases (MNDR)	Urinary bladder cancer	over-represented	0.0058293	0.0145733	0.0145733	0.403598	3	hsa-miR-130a-3p; hsa-miR-99b-5p; hsa-miR-497-5p
Diseases (MNDR)	Myopathy	over-represented	0.0060885	0.015105	0.015105	0.409855	3	hsa-miR-23b-3p; hsa-miR-24-3p; hsa-miR-497-5p
Diseases (MNDR)	Small cell lung cancer	over-represented	0.0062826	0.0151249	0.0151249	0.854126	4	hsa-miR-130a-3p; hsa-miR-324-5p; hsa-miR-24-3p; hsa-miR-497-5p
Diseases (MNDR)	Kidney diseases	over-represented	0.0065384	0.0156248	0.0156248	0.863512	4	hsa-miR-130a-3p; hsa-miR-324-5p; hsa-miR-24-3p; hsa-miR-497-5p
Diseases (MNDR)	Lung small cell carcinoma	over-represented	0.0069805	0.0165596	0.0165596	0.879155	4	hsa-miR-130a-3p; hsa-miR-324-5p; hsa-miR-24-3p; hsa-miR-497-5p
Diseases (MNDR)	Pancreatic adenocarcinoma	over-represented	0.0071311	0.0167942	0.0167942	1.4736	5	hsa-miR-27a-5p; hsa-miR-99b-5p; hsa-miR-23b-3p; hsa-miR-324-5p; hsa-miR-497-5p
Diseases (MNDR)	Early hepatocellular carcinoma	over-represented	0.0072549	0.0168418	0.0168418	0.134533	2	hsa-miR-99b-5p; hsa-miR-24-3p
Diseases (MNDR)	Nemaline myopathy	over-represented	0.0072549	0.0168418	0.0168418	0.134533	2	hsa-miR-130a-3p; hsa-miR-99b-5p
Diseases (MNDR)	B cell lymphoma of malt type	over-represented	0.0089916	0.0207254	0.0207254	0.150176	2	hsa-miR-23b-3p; hsa-miR-24-3p
Diseases (MNDR)	Hypersensitivity reaction type ii disease	over-represented	0.0092829	0.0212461	0.0212461	0.951115	4	hsa-miR-130a-3p; hsa-miR-324-5p; hsa-miR-363-3p; hsa-miR-497-5p
Diseases (MNDR)	Gastric cancer	over-represented	0.0106037	0.023932	0.023932	4.53657	8	hsa-miR-27a-5p; hsa-miR-130a-3p; hsa-miR-99b-5p; hsa-miR-23b-3p; hsa-miR-324-5p; hsa-miR-363-3p; hsa-miR-24-3p; hsa-miR-497-5p
Diseases (MNDR)	Breast cancer her3+ negative	over-represented	0.0111717	0.02504	0.02504	1.63004	5	hsa-miR-27a-5p; hsa-miR-130a-3p; hsa-miR-324-5p; hsa-miR-24-3p; hsa-miR-497-5p
Diseases (MNDR)	Liposarcoma	over-represented	0.0118061	0.0262807	0.0262807	0.519359	3	hsa-miR-23b-3p; hsa-miR-363-3p; hsa-miR-24-3p
Diseases (MNDR)	Diabetes mellitus	over-represented	0.0119479	0.0264154	0.0264154	1.65506	5	hsa-miR-27a-5p; hsa-miR-130a-3p; hsa-miR-324-5p; hsa-miR-24-3p; hsa-miR-497-5p
Diseases (MNDR)	Niemann-pick disease type c	over-represented	0.0125432	0.0266441	0.0266441	0.178334	2	hsa-miR-130a-3p; hsa-miR-24-3p
Drugs (SM2miR)	Ethanol	over-represented	7.24e-4	0.0267751	0.0267751	0.204819	3	hsa-miR-27a-5p; hsa-miR-24-3p; hsa-miR-497-5p
Diseases (MNDR)	Diabetic nephropathies	over-represented	0.0129708	0.0269208	0.0269208	0.181463	2	hsa-miR-23b-3p; hsa-miR-24-3p
Diseases (MNDR)	Neuroendocrine neoplasia	over-represented	0.0129708	0.0269208	0.0269208	0.181463	2	hsa-miR-130a-3p; hsa-miR-497-5p
Diseases (MNDR)	Niemann-pick disease	over-represented	0.0129708	0.0269208	0.0269208	0.181463	2	hsa-miR-130a-3p; hsa-miR-24-3p
Diseases (MNDR)	Ovarian cancer	over-represented	0.0130048	0.0269208	0.0269208	1.04497	4	hsa-miR-130a-3p; hsa-miR-23b-3p; hsa-miR-324-5p; hsa-miR-24-3p
Diseases (MNDR)	Neuroendocrine tumors	over-represented	0.0134047	0.027573	0.027573	0.184591	2	hsa-miR-130a-3p; hsa-miR-497-5p
Diseases (MNDR)	Brain cancer	over-represented	0.0138451	0.0282997	0.0282997	0.18772	2	hsa-miR-23b-3p; hsa-miR-24-3p
Diseases (MNDR)	Synovial sarcoma	over-represented	0.01431	0.0290672	0.0290672	0.556903	3	hsa-miR-130a-3p; hsa-miR-99b-5p; hsa-miR-324-5p
Diseases (MNDR)	Type 2 diabetes mellitus	over-represented	0.0156703	0.0314373	0.0314373	0.200235	2	hsa-miR-130a-3p; hsa-miR-24-3p
isomiRs (isomiRdb)	TUT47 monouridylated miRNA	over-represented	0.0105042	0.0315126	0.0315126	0.988235	4	hsa-miR-99b-5p; hsa-miR-23b-3p; hsa-miR-324-5p; hsa-miR-24-3p
Diseases (MNDR)	Acute lymphocytic leukemia	over-represented	0.0161423	0.0321856	0.0321856	0.203363	2	hsa-miR-99b-5p; hsa-miR-23b-3p
Diseases (MNDR)	Ulcerative colitis	over-represented	0.0196188	0.0386431	0.0386431	0.225264	2	hsa-miR-23b-3p; hsa-miR-24-3p
Pathways (KEGG)	Carbohydrate digestion and absorption	over-represented	2.34e-4	0.038648	0.038648	1.86708	7	hsa-miR-27a-5p; hsa-miR-130a-3p; hsa-miR-99b-5p; hsa-miR-23b-3p; hsa-miR-363-3p; hsa-miR-24-3p; hsa-miR-497-5p
Pathways (KEGG)	Valine, leucine and isoleucine degradation	over-represented	2.32e-4	0.038648	0.038648	1.86396	7	hsa-miR-130a-3p; hsa-miR-99b-5p; hsa-miR-23b-3p; hsa-miR-324-5p; hsa-miR-363-3p; hsa-miR-24-3p; hsa-miR-497-5p
Diseases (MNDR)	Colon cancer	over-represented	0.0213239	0.0417486	0.0417486	4.94955	8	hsa-miR-27a-5p; hsa-miR-130a-3p; hsa-miR-99b-5p; hsa-miR-23b-3p; hsa-miR-324-5p; hsa-miR-363-3p; hsa-miR-24-3p; hsa-miR-497-5p
Diseases (MNDR)	Non-small cell lung cancer	over-represented	0.0228327	0.0441704	0.0441704	0.244036	2	hsa-miR-130a-3p; hsa-miR-99b-5p
Diseases (MNDR)	Gastric adenocarcinoma	over-represented	0.0234398	0.0448114	0.0448114	1.23582	4	hsa-miR-130a-3p; hsa-miR-23b-3p; hsa-miR-363-3p; hsa-miR-497-5p
Diseases (MNDR)	Non-alcoholic fatty liver disease	over-represented	0.0233888	0.0448114	0.0448114	0.247165	2	hsa-miR-130a-3p; hsa-miR-24-3p
Diseases (MNDR)	Inclusion body myositis	over-represented	0.0239507	0.0455203	0.0455203	0.250293	2	hsa-miR-23b-3p; hsa-miR-24-3p
Diseases (MNDR)	Diffuse large b cell lymphoma	over-represented	0.0245183	0.0463282	0.0463282	0.253422	2	hsa-miR-23b-3p; hsa-miR-497-5p
Diseases (MNDR)	Cervical adenocarcinoma	over-represented	0.0250916	0.0468665	0.0468665	0.256551	2	hsa-miR-23b-3p; hsa-miR-363-3p
Diseases (MNDR)	Psoriasis	over-represented	0.0250916	0.0468665	0.0468665	0.256551	2	hsa-miR-130a-3p; hsa-miR-99b-5p
Annotations derived over miRTarBase (Gene Ontology)	DNA-binding transcription activator activity GO0001216	over-represented	2.31e-4	0.0471123	0.0471123	1.19594	6	hsa-miR-27a-5p; hsa-miR-130a-3p; hsa-miR-23b-3p; hsa-miR-324-5p; hsa-miR-24-3p; hsa-miR-497-5p
Annotations derived over miRTarBase (Gene Ontology)	NADPH binding GO0070402	over-represented	3.25e-4	0.0471123	0.0471123	0.758782	5	hsa-miR-99b-5p; hsa-miR-23b-3p; hsa-miR-363-3p; hsa-miR-24-3p; hsa-miR-497-5p
Annotations derived over miRTarBase (Gene Ontology)	NIKNF-kappaB signaling GO0038061	over-represented	3.97e-5	0.0471123	0.0471123	1.4395	7	hsa-miR-27a-5p; hsa-miR-130a-3p; hsa-miR-23b-3p; hsa-miR-324-5p; hsa-miR-363-3p; hsa-miR-24-3p; hsa-miR-497-5p
Annotations derived over miRTarBase (Gene Ontology)	RNA polymerase II, holoenzyme GO0016591	over-represented	9.43e-5	0.0471123	0.0471123	0.587041	5	hsa-miR-130a-3p; hsa-miR-23b-3p; hsa-miR-363-3p; hsa-miR-24-3p; hsa-miR-497-5p
Annotations derived over miRTarBase (Gene Ontology)	U1 snRNA binding GO0030619	over-represented	2.04e-4	0.0471123	0.0471123	0.346604	4	hsa-miR-23b-3p; hsa-miR-324-5p; hsa-miR-24-3p; hsa-miR-497-5p
Annotations derived over miRTarBase (Gene Ontology)	angiostatin binding GO0043532	over-represented	3.05e-4	0.0471123	0.0471123	0.384075	4	hsa-miR-23b-3p; hsa-miR-324-5p; hsa-miR-24-3p; hsa-miR-497-5p
Annotations derived over miRTarBase (Gene Ontology)	box CD RNP complex GO0031428	over-represented	1.48e-4	0.0471123	0.0471123	0.115535	3	hsa-miR-23b-3p; hsa-miR-324-5p; hsa-miR-24-3p
Annotations derived over miRTarBase (Gene Ontology)	cardiac atrium morphogenesis GO0003209	over-represented	3.49e-5	0.0471123	0.0471123	0.221702	4	hsa-miR-130a-3p; hsa-miR-23b-3p; hsa-miR-363-3p; hsa-miR-24-3p
Annotations derived over miRTarBase (Gene Ontology)	cardiac ventricle morphogenesis GO0003208	over-represented	5.45e-5	0.0471123	0.0471123	0.52459	5	hsa-miR-130a-3p; hsa-miR-23b-3p; hsa-miR-363-3p; hsa-miR-24-3p; hsa-miR-497-5p
Annotations derived over miRTarBase (Gene Ontology)	cell-cell contact zone GO0044291	over-represented	2.75e-4	0.0471123	0.0471123	1.23341	6	hsa-miR-130a-3p; hsa-miR-23b-3p; hsa-miR-324-5p; hsa-miR-363-3p; hsa-miR-24-3p; hsa-miR-497-5p
Annotations derived over miRTarBase (Gene Ontology)	cellular response to amino acid stimulus GO0071230	over-represented	6.21e-5	0.0471123	0.0471123	1.5363	7	hsa-miR-130a-3p; hsa-miR-99b-5p; hsa-miR-23b-3p; hsa-miR-324-5p; hsa-miR-363-3p; hsa-miR-24-3p; hsa-miR-497-5p
Annotations derived over miRTarBase (Gene Ontology)	cellular response to follicle-stimulating hormone stimulus GO0071372	over-represented	2.67e-4	0.0471123	0.0471123	0.140515	3	hsa-miR-23b-3p; hsa-miR-363-3p; hsa-miR-24-3p
Annotations derived over miRTarBase (Gene Ontology)	cellular response to leucine GO0071233	over-represented	2.11e-4	0.0471123	0.0471123	1.17721	6	hsa-miR-130a-3p; hsa-miR-99b-5p; hsa-miR-23b-3p; hsa-miR-363-3p; hsa-miR-24-3p; hsa-miR-497-5p
Annotations derived over miRTarBase (Gene Ontology)	cellular response to leucine starvation GO1990253	over-represented	2.52e-4	0.0471123	0.0471123	1.21468	6	hsa-miR-130a-3p; hsa-miR-99b-5p; hsa-miR-23b-3p; hsa-miR-363-3p; hsa-miR-24-3p; hsa-miR-497-5p
Annotations derived over miRTarBase (Gene Ontology)	cellular response to starvation GO0009267	over-represented	1.70e-4	0.0471123	0.0471123	2.71038	8	hsa-miR-27a-5p; hsa-miR-130a-3p; hsa-miR-99b-5p; hsa-miR-23b-3p; hsa-miR-324-5p; hsa-miR-363-3p; hsa-miR-24-3p; hsa-miR-497-5p
Annotations derived over miRTarBase (Gene Ontology)	chronic inflammatory response to antigenic stimulus GO0002439	over-represented	3.79e-4	0.0471123	0.0471123	0.0312256	2	hsa-miR-130a-3p; hsa-miR-24-3p
Annotations derived over miRTarBase (Gene Ontology)	coronary artery morphogenesis GO0060982	over-represented	1.58e-4	0.0471123	0.0471123	0.652615	5	hsa-miR-130a-3p; hsa-miR-23b-3p; hsa-miR-363-3p; hsa-miR-24-3p; hsa-miR-497-5p
Annotations derived over miRTarBase (Gene Ontology)	cyclin D3-CDK4 complex GO0097130	over-represented	3.25e-4	0.0471123	0.0471123	0.39032	4	hsa-miR-130a-3p; hsa-miR-324-5p; hsa-miR-24-3p; hsa-miR-497-5p
Annotations derived over miRTarBase (Gene Ontology)	de novo protein folding GO0006458	over-represented	1.41e-4	0.0471123	0.0471123	0.315379	4	hsa-miR-324-5p; hsa-miR-363-3p; hsa-miR-24-3p; hsa-miR-497-5p
Annotations derived over miRTarBase (Gene Ontology)	endocardium development GO0003157	over-represented	2.49e-4	0.0471123	0.0471123	0.137393	3	hsa-miR-23b-3p; hsa-miR-363-3p; hsa-miR-24-3p
Annotations derived over miRTarBase (Gene Ontology)	endocardium morphogenesis GO0003160	over-represented	3.15e-4	0.0471123	0.0471123	0.387198	4	hsa-miR-23b-3p; hsa-miR-363-3p; hsa-miR-24-3p; hsa-miR-497-5p
Annotations derived over miRTarBase (Gene Ontology)	establishment of protein localization to mitochondrion GO0072655	over-represented	8.96e-5	0.0471123	0.0471123	0.28103	4	hsa-miR-27a-5p; hsa-miR-99b-5p; hsa-miR-23b-3p; hsa-miR-24-3p
Annotations derived over miRTarBase (Gene Ontology)	fatty acid homeostasis GO0055089	over-represented	9.68e-5	0.0471123	0.0471123	0.590164	5	hsa-miR-130a-3p; hsa-miR-23b-3p; hsa-miR-324-5p; hsa-miR-24-3p; hsa-miR-497-5p
Annotations derived over miRTarBase (Gene Ontology)	gamma-tubulin binding GO0043015	over-represented	2.92e-4	0.0471123	0.0471123	1.2459	6	hsa-miR-130a-3p; hsa-miR-23b-3p; hsa-miR-324-5p; hsa-miR-363-3p; hsa-miR-24-3p; hsa-miR-497-5p
Annotations derived over miRTarBase (Gene Ontology)	growth involved in heart morphogenesis GO0003241	over-represented	2.49e-4	0.0471123	0.0471123	0.137393	3	hsa-miR-23b-3p; hsa-miR-363-3p; hsa-miR-24-3p
Annotations derived over miRTarBase (Gene Ontology)	inositol 1,4,5-trisphosphate-sensitive calcium-release channel activity GO0005220	over-represented	2.17e-4	0.0471123	0.0471123	0.131148	3	hsa-miR-23b-3p; hsa-miR-324-5p; hsa-miR-363-3p
Annotations derived over miRTarBase (Gene Ontology)	insulin receptor signaling pathway GO0008286	over-represented	1.13e-4	0.0471123	0.0471123	2.57611	8	hsa-miR-27a-5p; hsa-miR-130a-3p; hsa-miR-99b-5p; hsa-miR-23b-3p; hsa-miR-324-5p; hsa-miR-363-3p; hsa-miR-24-3p; hsa-miR-497-5p
Annotations derived over miRTarBase (Gene Ontology)	interleukin-18 receptor binding GO0045515	over-represented	5.10e-5	0.0471123	0.0471123	0.0124902	2	hsa-miR-130a-3p; hsa-miR-24-3p
Annotations derived over miRTarBase (Gene Ontology)	mannose metabolic process GO0006013	over-represented	3.79e-4	0.0471123	0.0471123	0.0312256	2	hsa-miR-99b-5p; hsa-miR-23b-3p
Annotations derived over miRTarBase (Gene Ontology)	mesenchymal cell development GO0014031	over-represented	3.80e-4	0.0471123	0.0471123	0.783763	5	hsa-miR-23b-3p; hsa-miR-324-5p; hsa-miR-363-3p; hsa-miR-24-3p; hsa-miR-497-5p
Annotations derived over miRTarBase (Gene Ontology)	microtubule minus-end binding GO0051011	over-represented	3.91e-5	0.0471123	0.0471123	0.490242	5	hsa-miR-130a-3p; hsa-miR-99b-5p; hsa-miR-324-5p; hsa-miR-24-3p; hsa-miR-497-5p
Annotations derived over miRTarBase (Gene Ontology)	negative regulation of branching involved in lung morphogenesis GO0061048	over-represented	3.79e-4	0.0471123	0.0471123	0.0312256	2	hsa-miR-130a-3p; hsa-miR-24-3p
Annotations derived over miRTarBase (Gene Ontology)	negative regulation of cell-cell adhesion mediated by cadherin GO2000048	over-represented	3.25e-4	0.0471123	0.0471123	0.758782	5	hsa-miR-23b-3p; hsa-miR-324-5p; hsa-miR-363-3p; hsa-miR-24-3p; hsa-miR-497-5p
Annotations derived over miRTarBase (Gene Ontology)	negative regulation of cell proliferation involved in heart valve morphogenesis GO0003252	over-represented	9.77e-5	0.0471123	0.0471123	0.287276	4	hsa-miR-130a-3p; hsa-miR-23b-3p; hsa-miR-363-3p; hsa-miR-24-3p
Annotations derived over miRTarBase (Gene Ontology)	negative regulation of fibroblast proliferation GO0048147	over-represented	3.23e-4	0.0471123	0.0471123	1.95785	7	hsa-miR-27a-5p; hsa-miR-130a-3p; hsa-miR-23b-3p; hsa-miR-324-5p; hsa-miR-363-3p; hsa-miR-24-3p; hsa-miR-497-5p
Annotations derived over miRTarBase (Gene Ontology)	negative regulation of glycolytic process GO0045820	over-represented	1.30e-4	0.0471123	0.0471123	0.627635	5	hsa-miR-27a-5p; hsa-miR-130a-3p; hsa-miR-363-3p; hsa-miR-24-3p; hsa-miR-497-5p
Annotations derived over miRTarBase (Gene Ontology)	negative regulation of transcription by RNA polymerase I GO0016479	over-represented	2.02e-4	0.0471123	0.0471123	0.686963	5	hsa-miR-99b-5p; hsa-miR-23b-3p; hsa-miR-324-5p; hsa-miR-363-3p; hsa-miR-497-5p
Annotations derived over miRTarBase (Gene Ontology)	negative regulation of triglyceride biosynthetic process GO0010868	over-represented	7.23e-5	0.0471123	0.0471123	0.555816	5	hsa-miR-130a-3p; hsa-miR-23b-3p; hsa-miR-363-3p; hsa-miR-24-3p; hsa-miR-497-5p
Annotations derived over miRTarBase (Gene Ontology)	pericardium morphogenesis GO0003344	over-represented	1.58e-4	0.0471123	0.0471123	0.324746	4	hsa-miR-130a-3p; hsa-miR-23b-3p; hsa-miR-363-3p; hsa-miR-24-3p
Annotations derived over miRTarBase (Gene Ontology)	phagocytic cup GO0001891	over-represented	1.07e-4	0.0471123	0.0471123	0.602654	5	hsa-miR-130a-3p; hsa-miR-23b-3p; hsa-miR-324-5p; hsa-miR-24-3p; hsa-miR-497-5p
Annotations derived over miRTarBase (Gene Ontology)	phosphorylation GO0016310	over-represented	1.83e-4	0.0471123	0.0471123	2.73536	8	hsa-miR-27a-5p; hsa-miR-130a-3p; hsa-miR-99b-5p; hsa-miR-23b-3p; hsa-miR-324-5p; hsa-miR-363-3p; hsa-miR-24-3p; hsa-miR-497-5p
Annotations derived over miRTarBase (Gene Ontology)	platelet dense granule membrane GO0031088	over-represented	5.08e-5	0.0471123	0.0471123	0.24356	4	hsa-miR-23b-3p; hsa-miR-324-5p; hsa-miR-363-3p; hsa-miR-497-5p
Annotations derived over miRTarBase (Gene Ontology)	positive regulation of DNA replication GO0045740	over-represented	1.02e-4	0.0471123	0.0471123	1.65183	7	hsa-miR-27a-5p; hsa-miR-130a-3p; hsa-miR-99b-5p; hsa-miR-324-5p; hsa-miR-363-3p; hsa-miR-24-3p; hsa-miR-497-5p
Annotations derived over miRTarBase (Gene Ontology)	positive regulation of RNA splicing GO0033120	over-represented	3.00e-4	0.0471123	0.0471123	1.25215	6	hsa-miR-130a-3p; hsa-miR-99b-5p; hsa-miR-23b-3p; hsa-miR-324-5p; hsa-miR-24-3p; hsa-miR-497-5p
Annotations derived over miRTarBase (Gene Ontology)	positive regulation of blood microparticle formation GO2000334	over-represented	3.79e-4	0.0471123	0.0471123	0.0312256	2	hsa-miR-130a-3p; hsa-miR-24-3p
Annotations derived over miRTarBase (Gene Ontology)	positive regulation of extracellular matrix assembly GO1901203	over-represented	3.24e-4	0.0471123	0.0471123	0.149883	3	hsa-miR-130a-3p; hsa-miR-24-3p; hsa-miR-497-5p
Annotations derived over miRTarBase (Gene Ontology)	positive regulation of fractalkine production GO0032724	over-represented	3.79e-4	0.0471123	0.0471123	0.0312256	2	hsa-miR-130a-3p; hsa-miR-24-3p
Annotations derived over miRTarBase (Gene Ontology)	positive regulation of interleukin-33 production GO0150129	over-represented	3.79e-4	0.0471123	0.0471123	0.0312256	2	hsa-miR-130a-3p; hsa-miR-24-3p
Annotations derived over miRTarBase (Gene Ontology)	positive regulation of leukocyte adhesion to arterial endothelial cell GO1904999	over-represented	3.79e-4	0.0471123	0.0471123	0.0312256	2	hsa-miR-130a-3p; hsa-miR-24-3p
Annotations derived over miRTarBase (Gene Ontology)	protein localization to microtubule GO0035372	over-represented	2.94e-4	0.0471123	0.0471123	0.743169	5	hsa-miR-130a-3p; hsa-miR-23b-3p; hsa-miR-324-5p; hsa-miR-24-3p; hsa-miR-497-5p
Annotations derived over miRTarBase (Gene Ontology)	regulation of cell cycle process GO0010564	over-represented	3.41e-4	0.0471123	0.0471123	1.28025	6	hsa-miR-27a-5p; hsa-miR-130a-3p; hsa-miR-23b-3p; hsa-miR-363-3p; hsa-miR-24-3p; hsa-miR-497-5p
Annotations derived over miRTarBase (Gene Ontology)	regulation of chaperone-mediated autophagy GO1904714	over-represented	1.64e-4	0.0471123	0.0471123	0.327869	4	hsa-miR-130a-3p; hsa-miR-23b-3p; hsa-miR-24-3p; hsa-miR-497-5p
Annotations derived over miRTarBase (Gene Ontology)	regulation of extracellular matrix assembly GO1901201	over-represented	2.67e-4	0.0471123	0.0471123	0.140515	3	hsa-miR-23b-3p; hsa-miR-363-3p; hsa-miR-24-3p
Annotations derived over miRTarBase (Gene Ontology)	regulation of lipid metabolic process GO0019216	over-represented	1.46e-4	0.0471123	0.0471123	1.74239	7	hsa-miR-27a-5p; hsa-miR-130a-3p; hsa-miR-99b-5p; hsa-miR-23b-3p; hsa-miR-363-3p; hsa-miR-24-3p; hsa-miR-497-5p
Annotations derived over miRTarBase (Gene Ontology)	regulation of mitochondrion organization GO0010821	over-represented	1.14e-4	0.0471123	0.0471123	1.05855	6	hsa-miR-130a-3p; hsa-miR-23b-3p; hsa-miR-324-5p; hsa-miR-363-3p; hsa-miR-24-3p; hsa-miR-497-5p
Annotations derived over miRTarBase (Gene Ontology)	regulation of pro-B cell differentiation GO2000973	over-represented	2.19e-4	0.0471123	0.0471123	0.352849	4	hsa-miR-23b-3p; hsa-miR-363-3p; hsa-miR-24-3p; hsa-miR-497-5p
Annotations derived over miRTarBase (Gene Ontology)	regulation of signal transduction by p53 class mediator GO1901796	over-represented	1.76e-4	0.0471123	0.0471123	2.72287	8	hsa-miR-27a-5p; hsa-miR-130a-3p; hsa-miR-99b-5p; hsa-miR-23b-3p; hsa-miR-324-5p; hsa-miR-363-3p; hsa-miR-24-3p; hsa-miR-497-5p
Annotations derived over miRTarBase (Gene Ontology)	sarcoplasmic reticulum GO0016529	over-represented	2.64e-4	0.0471123	0.0471123	1.22404	6	hsa-miR-27a-5p; hsa-miR-23b-3p; hsa-miR-324-5p; hsa-miR-363-3p; hsa-miR-24-3p; hsa-miR-497-5p
Annotations derived over miRTarBase (Gene Ontology)	sleep GO0030431	over-represented	5.10e-5	0.0471123	0.0471123	0.0124902	2	hsa-miR-130a-3p; hsa-miR-24-3p
Annotations derived over miRTarBase (Gene Ontology)	translation elongation factor activity GO0003746	over-represented	3.65e-4	0.0471123	0.0471123	1.29586	6	hsa-miR-99b-5p; hsa-miR-23b-3p; hsa-miR-324-5p; hsa-miR-363-3p; hsa-miR-24-3p; hsa-miR-497-5p
Annotations derived over miRTarBase (Gene Ontology)	venous endothelial cell differentiation GO0060843	over-represented	2.49e-4	0.0471123	0.0471123	0.137393	3	hsa-miR-23b-3p; hsa-miR-363-3p; hsa-miR-24-3p
Diseases (MNDR)	Acute myelocytic leukemia	over-represented	0.0268455	0.0498559	0.0498559	0.265937	2	hsa-miR-130a-3p; hsa-miR-24-3p
