# Supplementary material for: Exploration of a miRNA-mRNA network shared between acute pancreatitis and Epstein-Barr virus infection by integrated bioinformatics analysis
Source: PLoS One. 2024 Nov 15;19(11):e0311130. doi: 10.1371/journal.pone.0311130 (PMC11567522; doi:10.1371/journal.pone.0311130)
Supplement: S6 Table — (XLSX) [file pone.0311130.s006.xlsx]

## Sheet: Sheet1
mature_mirna_acc	mature_mirna_id	target_symbol	target_entrez	target_ensembl	mirecords	mirtarbase	tarbase	validated.sum	all.sum
MIMAT0000080	hsa-miR-24-3p	ACVR1B	91	ENSG00000135503	2	3	1	3	3
MIMAT0000080	hsa-miR-24-3p	AURKB	9212	ENSG00000178999	1	1	1	3	3
MIMAT0000080	hsa-miR-24-3p	BRCA1	672	ENSG00000012048	2	2	1	3	3
MIMAT0000080	hsa-miR-24-3p	CCNA2	890	ENSG00000145386	1	1	1	3	3
MIMAT0000080	hsa-miR-24-3p	CDK4	1019	ENSG00000135446	2	1	1	3	3
MIMAT0000080	hsa-miR-24-3p	CDKN2A	1029	ENSG00000147889	2	1	1	3	3
MIMAT0000080	hsa-miR-24-3p	E2F2	1870	ENSG00000007968	1	1	1	3	3
MIMAT0000080	hsa-miR-24-3p	FEN1	2237	ENSG00000168496	1	1	1	3	3
MIMAT0000080	hsa-miR-24-3p	MAPK14	1432	ENSG00000112062	1	1	1	3	3
MIMAT0000080	hsa-miR-24-3p	MYC	4609	ENSG00000136997	6	2	1	3	3
MIMAT0000080	hsa-miR-24-3p	NOTCH1	4851	ENSG00000148400	1	1	1	3	3
MIMAT0000418	hsa-miR-23b-3p	MET	4233	ENSG00000105976	4	3	1	3	3
MIMAT0000418	hsa-miR-23b-3p	NOTCH1	4851	ENSG00000148400	1	1	1	3	3
MIMAT0000418	hsa-miR-23b-3p	PLAU	5328	ENSG00000122861	2	2	2	3	3
MIMAT0000425	hsa-miR-130a-3p	ATXN1	6310	ENSG00000124788	1	1	1	3	3
MIMAT0000425	hsa-miR-130a-3p	CSF1	1435	ENSG00000184371	3	2	1	3	3
MIMAT0000425	hsa-miR-130a-3p	DDX6	1656	ENSG00000110367	2	1	1	3	3
MIMAT0000425	hsa-miR-130a-3p	HOXA5	3202	ENSG00000106004	1	2	1	3	3
MIMAT0000425	hsa-miR-130a-3p	MAFB	9935	ENSG00000204103	1	1	2	3	3
MIMAT0000425	hsa-miR-130a-3p	MEOX2	4223	ENSG00000106511	1	1	1	3	3
MIMAT0000425	hsa-miR-130a-3p	TAC1	6863	ENSG00000006128	1	1	1	3	3
MIMAT0000761	hsa-miR-324-5p	GLI1	2735	ENSG00000111087	1	2	1	3	3
MIMAT0000761	hsa-miR-324-5p	SMO	6608	ENSG00000128602	1	2	1	3	3
MIMAT0000080	hsa-miR-24-3p	AAK1	22848	ENSG00000115977	0	1	1	2	2
MIMAT0000080	hsa-miR-24-3p	AAMP	14	ENSG00000127837	0	1	1	2	2
MIMAT0000080	hsa-miR-24-3p	ABCB10	23456	ENSG00000135776	0	1	1	2	2
MIMAT0000080	hsa-miR-24-3p	ABCB9	23457	ENSG00000150967	0	1	1	2	2
MIMAT0000080	hsa-miR-24-3p	ABCE1	6059	ENSG00000164163	0	1	1	2	2
MIMAT0000080	hsa-miR-24-3p	ABHD2	11057	ENSG00000140526	0	1	1	2	2
MIMAT0000080	hsa-miR-24-3p	ACAA2	10449	ENSG00000167315	0	1	1	2	2
MIMAT0000080	hsa-miR-24-3p	ACACA	31	ENSG00000278540	0	1	1	2	2
MIMAT0000080	hsa-miR-24-3p	ACD	65057	ENSG00000102977	0	1	1	2	2
MIMAT0000080	hsa-miR-24-3p	ACTL6A	86	ENSG00000136518	0	1	1	2	2
MIMAT0000080	hsa-miR-24-3p	ADD1	118	ENSG00000087274	0	1	1	2	2
MIMAT0000080	hsa-miR-24-3p	ADD3	120	ENSG00000148700	0	1	1	2	2
MIMAT0000080	hsa-miR-24-3p	ADPGK	83440	ENSG00000159322	0	1	1	2	2
MIMAT0000080	hsa-miR-24-3p	ADRM1	11047	ENSG00000130706	0	1	1	2	2
MIMAT0000080	hsa-miR-24-3p	AEN	64782	ENSG00000181026	0	1	1	2	2
MIMAT0000080	hsa-miR-24-3p	AGFG1	3267	ENSG00000173744	0	1	1	2	2
MIMAT0000080	hsa-miR-24-3p	AGO3	192669	ENSG00000126070	0	1	1	2	2
MIMAT0000080	hsa-miR-24-3p	AGPAT3	56894	ENSG00000160216	0	2	1	2	2
MIMAT0000080	hsa-miR-24-3p	AK3	50808	ENSG00000147853	0	1	1	2	2
MIMAT0000080	hsa-miR-24-3p	AKAP7	9465	ENSG00000118507	0	1	1	2	2
MIMAT0000080	hsa-miR-24-3p	ALDH5A1	7915	ENSG00000112294	0	1	1	2	2
MIMAT0000080	hsa-miR-24-3p	ALG1	56052	ENSG00000033011	0	1	1	2	2
MIMAT0000080	hsa-miR-24-3p	ALG5	29880	ENSG00000120697	0	1	1	2	2
MIMAT0000080	hsa-miR-24-3p	AMOTL2	51421	ENSG00000114019	0	1	1	2	2
MIMAT0000080	hsa-miR-24-3p	ANPEP	290	ENSG00000166825	0	1	1	2	2
MIMAT0000080	hsa-miR-24-3p	AP5M1	55745	ENSG00000053770	0	1	1	2	2
MIMAT0000080	hsa-miR-24-3p	ARHGAP19	84986	ENSG00000213390	0	1	1	2	2
MIMAT0000080	hsa-miR-24-3p	ARHGEF18	23370	ENSG00000104880	0	1	1	2	2
MIMAT0000080	hsa-miR-24-3p	ARHGEF7	8874	ENSG00000102606	0	1	1	2	2
MIMAT0000080	hsa-miR-24-3p	ARL1	400	ENSG00000120805	0	1	1	2	2
MIMAT0000080	hsa-miR-24-3p	ATAD3A	55210	ENSG00000197785	0	1	1	2	2
MIMAT0000080	hsa-miR-24-3p	AUNIP	79000	ENSG00000127423	0	1	1	2	2
MIMAT0000080	hsa-miR-24-3p	AVL9	23080	ENSG00000105778	0	1	1	2	2
MIMAT0000080	hsa-miR-24-3p	BCAR1	9564	ENSG00000050820	0	1	1	2	2
MIMAT0000080	hsa-miR-24-3p	BCL2L11	10018	ENSG00000153094	0	8	1	2	2
MIMAT0000080	hsa-miR-24-3p	BCL2L12	83596	ENSG00000126453	0	1	1	2	2
MIMAT0000080	hsa-miR-24-3p	BCL2L2	599	ENSG00000129473	0	1	1	2	2
MIMAT0000080	hsa-miR-24-3p	BCL7A	605	ENSG00000110987	0	1	1	2	2
MIMAT0000080	hsa-miR-24-3p	BEX1	55859	ENSG00000133169	0	1	1	2	2
MIMAT0000080	hsa-miR-24-3p	BTBD3	22903	ENSG00000132640	0	1	1	2	2
MIMAT0000080	hsa-miR-24-3p	BZW1	9689	ENSG00000082153	0	1	1	2	2
MIMAT0000080	hsa-miR-24-3p	C15orf39	56905	ENSG00000167173	0	1	1	2	2
MIMAT0000080	hsa-miR-24-3p	C17orf49	124944	ENSG00000258315	0	1	1	2	2
MIMAT0000080	hsa-miR-24-3p	C8orf33	65265	ENSG00000182307	0	1	1	2	2
MIMAT0000080	hsa-miR-24-3p	CAPN15	6650	ENSG00000103326	0	1	1	2	2
MIMAT0000080	hsa-miR-24-3p	CARD10	29775	ENSG00000100065	0	2	1	2	2
MIMAT0000080	hsa-miR-24-3p	CCAR1	55749	ENSG00000060339	0	1	1	2	2
MIMAT0000080	hsa-miR-24-3p	CCAR2	57805	ENSG00000158941	0	1	1	2	2
MIMAT0000080	hsa-miR-24-3p	CCDC117	150275	ENSG00000159873	0	1	1	2	2
MIMAT0000080	hsa-miR-24-3p	CCDC32	90416	ENSG00000128891	0	1	1	2	2
MIMAT0000080	hsa-miR-24-3p	CCDC58	131076	ENSG00000160124	0	1	1	2	2
MIMAT0000080	hsa-miR-24-3p	CCDC59	29080	ENSG00000133773	0	2	1	2	2
MIMAT0000080	hsa-miR-24-3p	CCL2	6347	ENSG00000108691	0	1	1	2	2
MIMAT0000080	hsa-miR-24-3p	CCNB1	891	ENSG00000134057	0	1	1	2	2
MIMAT0000080	hsa-miR-24-3p	CCNG1	900	ENSG00000113328	0	1	1	2	2
MIMAT0000080	hsa-miR-24-3p	CD34	947	ENSG00000174059	0	1	1	2	2
MIMAT0000080	hsa-miR-24-3p	CDC73	79577	ENSG00000134371	0	1	1	2	2
MIMAT0000080	hsa-miR-24-3p	CDCA7	83879	ENSG00000144354	0	1	1	2	2
MIMAT0000080	hsa-miR-24-3p	CDK1	983	ENSG00000170312	0	1	1	2	2
MIMAT0000080	hsa-miR-24-3p	CDKN1B	1027	ENSG00000111276	0	7	2	2	2
MIMAT0000080	hsa-miR-24-3p	CHD8	57680	ENSG00000100888	0	1	1	2	2
MIMAT0000080	hsa-miR-24-3p	CHEK1	1111	ENSG00000149554	0	1	2	2	2
MIMAT0000080	hsa-miR-24-3p	CHFR	55743	ENSG00000072609	0	1	1	2	2
MIMAT0000080	hsa-miR-24-3p	CIRBP	1153	ENSG00000099622	0	1	1	2	2
MIMAT0000080	hsa-miR-24-3p	CISD2	493856	ENSG00000145354	0	1	1	2	2
MIMAT0000080	hsa-miR-24-3p	CMTM3	123920	ENSG00000140931	0	1	1	2	2
MIMAT0000080	hsa-miR-24-3p	CMTM4	146223	ENSG00000183723	0	1	1	2	2
MIMAT0000080	hsa-miR-24-3p	CNDP2	55748	ENSG00000133313	0	1	1	2	2
MIMAT0000080	hsa-miR-24-3p	COMMD9	29099	ENSG00000110442	0	1	1	2	2
MIMAT0000080	hsa-miR-24-3p	COP1	64326	ENSG00000143207	0	1	1	2	2
MIMAT0000080	hsa-miR-24-3p	COPS7A	50813	ENSG00000111652	0	1	1	2	2
MIMAT0000080	hsa-miR-24-3p	CPT1A	1374	ENSG00000110090	0	1	1	2	2
MIMAT0000080	hsa-miR-24-3p	CRTAP	10491	ENSG00000170275	0	2	1	2	2
MIMAT0000080	hsa-miR-24-3p	CRY2	1408	ENSG00000121671	0	1	1	2	2
MIMAT0000080	hsa-miR-24-3p	CSK	1445	ENSG00000103653	0	1	1	2	2
MIMAT0000080	hsa-miR-24-3p	CSTF3	1479	ENSG00000176102	0	1	1	2	2
MIMAT0000080	hsa-miR-24-3p	CTCF	10664	ENSG00000102974	0	1	1	2	2
MIMAT0000080	hsa-miR-24-3p	CTDSP1	58190	ENSG00000144579	0	1	1	2	2
MIMAT0000080	hsa-miR-24-3p	CTDSP2	10106	ENSG00000175215	0	1	1	2	2
MIMAT0000080	hsa-miR-24-3p	CWC27	10283	ENSG00000153015	0	1	1	2	2
MIMAT0000080	hsa-miR-24-3p	CYP20A1	57404	ENSG00000119004	0	2	1	2	2
MIMAT0000080	hsa-miR-24-3p	DCAF10	79269	ENSG00000122741	0	1	1	2	2
MIMAT0000080	hsa-miR-24-3p	DCAF4	26094	ENSG00000119599	0	1	1	2	2
MIMAT0000080	hsa-miR-24-3p	DCAF7	10238	ENSG00000136485	0	1	1	2	2
MIMAT0000080	hsa-miR-24-3p	DCP1A	55802	ENSG00000272886	0	1	1	2	2
MIMAT0000080	hsa-miR-24-3p	DCP2	167227	ENSG00000172795	0	1	1	2	2
MIMAT0000080	hsa-miR-24-3p	DDHD2	23259	ENSG00000085788	0	1	1	2	2
MIMAT0000080	hsa-miR-24-3p	DEDD	9191	ENSG00000158796	0	2	1	2	2
MIMAT0000080	hsa-miR-24-3p	DHCR24	1718	ENSG00000116133	0	1	1	2	2
MIMAT0000080	hsa-miR-24-3p	DHFR	1719	ENSG00000228716	2	2	0	2	2
MIMAT0000080	hsa-miR-24-3p	DNAJB12	54788	ENSG00000148719	0	1	1	2	2
MIMAT0000080	hsa-miR-24-3p	DND1	373863	ENSG00000256453	0	1	1	2	2
MIMAT0000080	hsa-miR-24-3p	DSC2	1824	ENSG00000134755	0	1	1	2	2
MIMAT0000080	hsa-miR-24-3p	DTL	51514	ENSG00000143476	0	1	1	2	2
MIMAT0000080	hsa-miR-24-3p	DUS1L	64118	ENSG00000169718	0	1	1	2	2
MIMAT0000080	hsa-miR-24-3p	DYRK2	8445	ENSG00000127334	0	1	1	2	2
MIMAT0000080	hsa-miR-24-3p	E2F1	1869	ENSG00000101412	0	1	1	2	2
MIMAT0000080	hsa-miR-24-3p	E2F3	1871	ENSG00000112242	0	1	1	2	2
MIMAT0000080	hsa-miR-24-3p	EEF1A1	1915	ENSG00000156508	0	1	1	2	2
MIMAT0000080	hsa-miR-24-3p	EHD2	30846	ENSG00000024422	0	1	1	2	2
MIMAT0000080	hsa-miR-24-3p	EIF2S3	1968	ENSG00000130741	0	3	1	2	2
MIMAT0000080	hsa-miR-24-3p	EIF4G3	8672	ENSG00000075151	0	1	1	2	2
MIMAT0000080	hsa-miR-24-3p	EIF4H	7458	ENSG00000106682	0	1	1	2	2
MIMAT0000080	hsa-miR-24-3p	ELP1	8518	ENSG00000070061	0	1	1	2	2
MIMAT0000080	hsa-miR-24-3p	EMP2	2013	ENSG00000213853	0	1	1	2	2
MIMAT0000080	hsa-miR-24-3p	ERBB3	2065	ENSG00000065361	0	2	1	2	2
MIMAT0000080	hsa-miR-24-3p	EXOSC8	11340	ENSG00000120699	0	1	1	2	2
MIMAT0000080	hsa-miR-24-3p	FAH	2184	ENSG00000103876	0	1	1	2	2
MIMAT0000080	hsa-miR-24-3p	FAM234A	83986	ENSG00000167930	0	1	1	2	2
MIMAT0000080	hsa-miR-24-3p	FBLIM1	54751	ENSG00000162458	0	2	1	2	2
MIMAT0000080	hsa-miR-24-3p	FBXO34	55030	ENSG00000178974	0	1	1	2	2
MIMAT0000080	hsa-miR-24-3p	FGF11	2256	ENSG00000161958	0	1	1	2	2
MIMAT0000080	hsa-miR-24-3p	FGFR3	2261	ENSG00000068078	0	1	1	2	2
MIMAT0000080	hsa-miR-24-3p	FKBP1B	2281	ENSG00000119782	0	1	1	2	2
MIMAT0000080	hsa-miR-24-3p	FOXQ1	94234	ENSG00000164379	0	1	1	2	2
MIMAT0000080	hsa-miR-24-3p	FURIN	5045	ENSG00000140564	0	2	1	2	2
MIMAT0000080	hsa-miR-24-3p	FZD4	8322	ENSG00000174804	0	1	1	2	2
MIMAT0000080	hsa-miR-24-3p	FZD5	7855	ENSG00000163251	0	1	1	2	2
MIMAT0000080	hsa-miR-24-3p	GBA2	57704	ENSG00000070610	0	2	1	2	2
MIMAT0000080	hsa-miR-24-3p	GET1	7485	ENSG00000182093	0	1	1	2	2
MIMAT0000080	hsa-miR-24-3p	GGA2	23062	ENSG00000103365	0	2	1	2	2
MIMAT0000080	hsa-miR-24-3p	GIGYF1	64599	ENSG00000146830	0	2	1	2	2
MIMAT0000080	hsa-miR-24-3p	GLYR1	84656	ENSG00000140632	0	1	1	2	2
MIMAT0000080	hsa-miR-24-3p	GMFB	2764	ENSG00000197045	0	1	1	2	2
MIMAT0000080	hsa-miR-24-3p	GMPS	8833	ENSG00000163655	0	1	1	2	2
MIMAT0000080	hsa-miR-24-3p	GNPAT	8443	ENSG00000116906	0	1	1	2	2
MIMAT0000080	hsa-miR-24-3p	GRINA	2907	ENSG00000178719	0	1	1	2	2
MIMAT0000080	hsa-miR-24-3p	GTF2E1	2960	ENSG00000153767	0	1	1	2	2
MIMAT0000080	hsa-miR-24-3p	GTF3C2	2976	ENSG00000115207	0	1	1	2	2
MIMAT0000080	hsa-miR-24-3p	GUCD1	83606	ENSG00000138867	0	3	1	2	2
MIMAT0000080	hsa-miR-24-3p	GYG2	8908	ENSG00000056998	0	1	1	2	2
MIMAT0000080	hsa-miR-24-3p	H2AX	3014	ENSG00000188486	0	5	1	2	2
MIMAT0000080	hsa-miR-24-3p	HACD3	51495	ENSG00000074696	0	1	1	2	2
MIMAT0000080	hsa-miR-24-3p	HBQ1	3049	ENSG00000086506	0	1	1	2	2
MIMAT0000080	hsa-miR-24-3p	HDDC2	51020	ENSG00000111906	0	1	1	2	2
MIMAT0000080	hsa-miR-24-3p	HECTD3	79654	ENSG00000126107	0	1	1	2	2
MIMAT0000080	hsa-miR-24-3p	HIC2	23119	ENSG00000169635	0	1	1	2	2
MIMAT0000080	hsa-miR-24-3p	HMGB2	3148	ENSG00000164104	0	1	1	2	2
MIMAT0000080	hsa-miR-24-3p	HMOX1	3162	ENSG00000100292	0	1	1	2	2
MIMAT0000080	hsa-miR-24-3p	HNRNPA1	3178	ENSG00000135486	0	5	1	2	2
MIMAT0000080	hsa-miR-24-3p	HSF2	3298	ENSG00000025156	0	1	1	2	2
MIMAT0000080	hsa-miR-24-3p	IER5	51278	ENSG00000162783	0	1	1	2	2
MIMAT0000080	hsa-miR-24-3p	IFNG	3458	ENSG00000111537	0	1	1	2	2
MIMAT0000080	hsa-miR-24-3p	INAVA	55765	ENSG00000163362	0	2	1	2	2
MIMAT0000080	hsa-miR-24-3p	INSIG1	3638	ENSG00000186480	0	4	1	2	2
MIMAT0000080	hsa-miR-24-3p	IQCB1	9657	ENSG00000173226	0	1	1	2	2
MIMAT0000080	hsa-miR-24-3p	JADE3	9767	ENSG00000102221	0	1	1	2	2
MIMAT0000080	hsa-miR-24-3p	JARID2	3720	ENSG00000008083	0	1	1	2	2
MIMAT0000080	hsa-miR-24-3p	KHNYN	23351	ENSG00000100441	0	1	1	2	2
MIMAT0000080	hsa-miR-24-3p	KHSRP	8570	ENSG00000088247	0	2	1	2	2
MIMAT0000080	hsa-miR-24-3p	KIAA0100	9703	ENSG00000007202	0	1	1	2	2
MIMAT0000080	hsa-miR-24-3p	KIF1C	10749	ENSG00000129250	0	1	1	2	2
MIMAT0000080	hsa-miR-24-3p	KLHDC3	116138	ENSG00000124702	0	1	1	2	2
MIMAT0000080	hsa-miR-24-3p	KLHL15	80311	ENSG00000174010	0	2	1	2	2
MIMAT0000080	hsa-miR-24-3p	KPNA6	23633	ENSG00000025800	0	1	1	2	2
MIMAT0000080	hsa-miR-24-3p	LAMTOR3	8649	ENSG00000109270	0	1	1	2	2
MIMAT0000080	hsa-miR-24-3p	LBR	3930	ENSG00000143815	0	1	1	2	2
MIMAT0000080	hsa-miR-24-3p	LDHA	3939	ENSG00000134333	0	2	1	2	2
MIMAT0000080	hsa-miR-24-3p	LDHB	3945	ENSG00000111716	0	1	1	2	2
MIMAT0000080	hsa-miR-24-3p	LLGL1	3996	ENSG00000131899	0	3	1	2	2
MIMAT0000080	hsa-miR-24-3p	LMNB2	84823	ENSG00000176619	0	1	1	2	2
MIMAT0000080	hsa-miR-24-3p	LRRC58	116064	ENSG00000163428	0	1	1	2	2
MIMAT0000080	hsa-miR-24-3p	LSM12	124801	ENSG00000161654	0	1	1	2	2
MIMAT0000080	hsa-miR-24-3p	LSM14A	26065	ENSG00000257103	0	4	1	2	2
MIMAT0000080	hsa-miR-24-3p	MAGI1	9223	ENSG00000151276	0	1	1	2	2
MIMAT0000080	hsa-miR-24-3p	MAK16	84549	ENSG00000198042	0	1	1	2	2
MIMAT0000080	hsa-miR-24-3p	MALSU1	115416	ENSG00000156928	0	1	1	2	2
MIMAT0000080	hsa-miR-24-3p	MAP3K9	4293	ENSG00000006432	0	1	1	2	2
MIMAT0000080	hsa-miR-24-3p	MAPK7	5598	ENSG00000166484	0	1	1	2	2
MIMAT0000080	hsa-miR-24-3p	MARCKSL1	65108	ENSG00000175130	0	2	1	2	2
MIMAT0000080	hsa-miR-24-3p	MATR3	9782	ENSG00000015479	0	3	1	2	2
MIMAT0000080	hsa-miR-24-3p	MBD6	114785	ENSG00000166987	0	1	1	2	2
MIMAT0000080	hsa-miR-24-3p	MBOAT1	154141	ENSG00000172197	0	2	1	2	2
MIMAT0000080	hsa-miR-24-3p	MCM10	55388	ENSG00000065328	0	1	1	2	2
MIMAT0000080	hsa-miR-24-3p	MCM4	4173	ENSG00000104738	0	1	1	2	2
MIMAT0000080	hsa-miR-24-3p	MDM4	4194	ENSG00000198625	0	1	1	2	2
MIMAT0000080	hsa-miR-24-3p	MED16	10025	ENSG00000175221	0	2	1	2	2
MIMAT0000080	hsa-miR-24-3p	MED22	6837	ENSG00000148297	0	1	1	2	2
MIMAT0000080	hsa-miR-24-3p	MED24	9862	ENSG00000008838	0	1	1	2	2
MIMAT0000080	hsa-miR-24-3p	MEN1	4221	ENSG00000133895	0	3	1	2	2
MIMAT0000080	hsa-miR-24-3p	METAP2	10988	ENSG00000111142	0	1	1	2	2
MIMAT0000080	hsa-miR-24-3p	MIDN	90007	ENSG00000167470	0	1	1	2	2
MIMAT0000080	hsa-miR-24-3p	MIS18A	54069	ENSG00000159055	0	1	1	2	2
MIMAT0000080	hsa-miR-24-3p	MLEC	9761	ENSG00000110917	0	2	2	2	2
MIMAT0000080	hsa-miR-24-3p	MMP14	4323	ENSG00000157227	0	1	1	2	2
MIMAT0000080	hsa-miR-24-3p	MMS19	64210	ENSG00000155229	0	1	1	2	2
MIMAT0000080	hsa-miR-24-3p	MOB3A	126308	ENSG00000172081	0	1	1	2	2
MIMAT0000080	hsa-miR-24-3p	MRPL27	51264	ENSG00000108826	0	1	1	2	2
MIMAT0000080	hsa-miR-24-3p	MRPL40	64976	ENSG00000185608	0	1	1	2	2
MIMAT0000080	hsa-miR-24-3p	MRPS22	56945	ENSG00000175110	0	1	1	2	2
MIMAT0000080	hsa-miR-24-3p	MRPS24	64951	ENSG00000062582	0	1	1	2	2
MIMAT0000080	hsa-miR-24-3p	MT1E	4493	ENSG00000169715	0	1	1	2	2
MIMAT0000080	hsa-miR-24-3p	MT1M	4499	ENSG00000205364	0	1	1	2	2
MIMAT0000080	hsa-miR-24-3p	MTF2	22823	ENSG00000143033	0	1	1	2	2
MIMAT0000080	hsa-miR-24-3p	MXI1	4601	ENSG00000119950	0	1	1	2	2
MIMAT0000080	hsa-miR-24-3p	MYH9	4627	ENSG00000100345	0	1	1	2	2
MIMAT0000080	hsa-miR-24-3p	NAE1	8883	ENSG00000159593	0	1	1	2	2
MIMAT0000080	hsa-miR-24-3p	NARF	26502	ENSG00000141562	0	1	1	2	2
MIMAT0000080	hsa-miR-24-3p	NASP	4678	ENSG00000132780	0	1	1	2	2
MIMAT0000080	hsa-miR-24-3p	NAV1	89796	ENSG00000134369	0	1	1	2	2
MIMAT0000080	hsa-miR-24-3p	NCBP2	22916	ENSG00000114503	0	1	1	2	2
MIMAT0000080	hsa-miR-24-3p	NCOA5	57727	ENSG00000124160	0	1	1	2	2
MIMAT0000080	hsa-miR-24-3p	NCSTN	23385	ENSG00000162736	0	1	1	2	2
MIMAT0000080	hsa-miR-24-3p	NDST1	3340	ENSG00000070614	0	1	1	2	2
MIMAT0000080	hsa-miR-24-3p	NDUFA7	4701	ENSG00000267855	0	1	1	2	2
MIMAT0000080	hsa-miR-24-3p	NEDD4L	23327	ENSG00000049759	0	1	1	2	2
MIMAT0000080	hsa-miR-24-3p	NEK6	10783	ENSG00000119408	0	1	1	2	2
MIMAT0000080	hsa-miR-24-3p	NET1	10276	ENSG00000173848	0	1	1	2	2
MIMAT0000080	hsa-miR-24-3p	NETO2	81831	ENSG00000171208	0	2	1	2	2
MIMAT0000080	hsa-miR-24-3p	NFAT5	10725	ENSG00000102908	0	2	1	2	2
MIMAT0000080	hsa-miR-24-3p	NFE2L1	4779	ENSG00000082641	0	1	1	2	2
MIMAT0000080	hsa-miR-24-3p	NFKBIA	4792	ENSG00000100906	0	1	1	2	2
MIMAT0000080	hsa-miR-24-3p	NICN1	84276	ENSG00000145029	0	1	1	2	2
MIMAT0000080	hsa-miR-24-3p	NIPSNAP2	2631	ENSG00000146729	0	1	1	2	2
MIMAT0000080	hsa-miR-24-3p	NKD1	85407	ENSG00000140807	0	1	1	2	2
MIMAT0000080	hsa-miR-24-3p	NOL9	79707	ENSG00000162408	0	1	1	2	2
MIMAT0000080	hsa-miR-24-3p	NOP14	8602	ENSG00000087269	0	1	1	2	2
MIMAT0000080	hsa-miR-24-3p	NOP56	10528	ENSG00000101361	0	1	1	2	2
MIMAT0000080	hsa-miR-24-3p	NOS3	4846	ENSG00000164867	0	2	1	2	2
MIMAT0000080	hsa-miR-24-3p	NOTUM	147111	ENSG00000185269	0	1	1	2	2
MIMAT0000080	hsa-miR-24-3p	NR0B2	8431	ENSG00000131910	0	1	1	2	2
MIMAT0000080	hsa-miR-24-3p	NRIP1	8204	ENSG00000180530	0	1	1	2	2
MIMAT0000080	hsa-miR-24-3p	NUBPL	80224	ENSG00000151413	0	1	1	2	2
MIMAT0000080	hsa-miR-24-3p	NUP43	348995	ENSG00000120253	0	1	1	2	2
MIMAT0000080	hsa-miR-24-3p	OARD1	221443	ENSG00000124596	0	1	1	2	2
MIMAT0000080	hsa-miR-24-3p	OGFR	11054	ENSG00000060491	0	1	1	2	2
MIMAT0000080	hsa-miR-24-3p	OLR1	4973	ENSG00000173391	0	1	1	2	2
MIMAT0000080	hsa-miR-24-3p	OXSR1	9943	ENSG00000172939	0	1	1	2	2
MIMAT0000080	hsa-miR-24-3p	PA2G4	5036	ENSG00000170515	0	1	1	2	2
MIMAT0000080	hsa-miR-24-3p	PACS2	23241	ENSG00000179364	0	1	1	2	2
MIMAT0000080	hsa-miR-24-3p	PACSIN3	29763	ENSG00000165912	0	1	1	2	2
MIMAT0000080	hsa-miR-24-3p	PAF1	54623	ENSG00000006712	0	1	1	2	2
MIMAT0000080	hsa-miR-24-3p	PAK4	10298	ENSG00000130669	0	3	1	2	2
MIMAT0000080	hsa-miR-24-3p	PCGF6	84108	ENSG00000156374	0	1	1	2	2
MIMAT0000080	hsa-miR-24-3p	PCK2	5106	ENSG00000100889	0	1	1	2	2
MIMAT0000080	hsa-miR-24-3p	PCNA	5111	ENSG00000132646	0	1	2	2	2
MIMAT0000080	hsa-miR-24-3p	PDLIM5	10611	ENSG00000163110	0	1	1	2	2
MIMAT0000080	hsa-miR-24-3p	PDLIM7	9260	ENSG00000196923	0	1	1	2	2
MIMAT0000080	hsa-miR-24-3p	PDPK1	5170	ENSG00000140992	0	2	1	2	2
MIMAT0000080	hsa-miR-24-3p	PER2	8864	ENSG00000132326	0	1	1	2	2
MIMAT0000080	hsa-miR-24-3p	PHOSPHO2	493911	ENSG00000144362	0	1	1	2	2
MIMAT0000080	hsa-miR-24-3p	PLAGL2	5326	ENSG00000126003	0	3	1	2	2
MIMAT0000080	hsa-miR-24-3p	PLIN3	10226	ENSG00000105355	0	1	1	2	2
MIMAT0000080	hsa-miR-24-3p	POGZ	23126	ENSG00000143442	0	1	1	2	2
MIMAT0000080	hsa-miR-24-3p	POLR2D	5433	ENSG00000144231	0	2	1	2	2
MIMAT0000080	hsa-miR-24-3p	POLR3D	661	ENSG00000168495	0	1	1	2	2
MIMAT0000080	hsa-miR-24-3p	PPM1F	9647	ENSG00000100034	0	1	1	2	2
MIMAT0000080	hsa-miR-24-3p	PRDX6	9588	ENSG00000117592	0	1	1	2	2
MIMAT0000080	hsa-miR-24-3p	PRIM1	5557	ENSG00000198056	0	1	1	2	2
MIMAT0000080	hsa-miR-24-3p	PROSER1	80209	ENSG00000120685	0	1	1	2	2
MIMAT0000080	hsa-miR-24-3p	PRR13	54458	ENSG00000205352	0	1	1	2	2
MIMAT0000080	hsa-miR-24-3p	PRSS8	5652	ENSG00000052344	0	1	1	2	2
MIMAT0000080	hsa-miR-24-3p	PSAP	5660	ENSG00000197746	0	1	1	2	2
MIMAT0000080	hsa-miR-24-3p	PSMD1	5707	ENSG00000173692	0	2	1	2	2
MIMAT0000080	hsa-miR-24-3p	PSME3	10197	ENSG00000131467	0	1	1	2	2
MIMAT0000080	hsa-miR-24-3p	PSTPIP2	9050	ENSG00000152229	0	1	1	2	2
MIMAT0000080	hsa-miR-24-3p	PTGFRN	5738	ENSG00000134247	0	1	1	2	2
MIMAT0000080	hsa-miR-24-3p	PTPN9	5780	ENSG00000169410	0	1	1	2	2
MIMAT0000080	hsa-miR-24-3p	PTPRF	5792	ENSG00000142949	0	1	1	2	2
MIMAT0000080	hsa-miR-24-3p	PUM3	9933	ENSG00000080608	0	1	1	2	2
MIMAT0000080	hsa-miR-24-3p	R3HDM4	91300	ENSG00000198858	0	1	1	2	2
MIMAT0000080	hsa-miR-24-3p	RAB11FIP1	80223	ENSG00000156675	0	1	1	2	2
MIMAT0000080	hsa-miR-24-3p	RAB5C	5878	ENSG00000108774	0	1	1	2	2
MIMAT0000080	hsa-miR-24-3p	RAD54L2	23132	ENSG00000164080	0	1	1	2	2
MIMAT0000080	hsa-miR-24-3p	RALA	5898	ENSG00000006451	0	1	1	2	2
MIMAT0000080	hsa-miR-24-3p	RANBP1	5902	ENSG00000099901	0	1	1	2	2
MIMAT0000080	hsa-miR-24-3p	RAP2C	57826	ENSG00000123728	0	1	1	2	2
MIMAT0000080	hsa-miR-24-3p	RBBP4	5928	ENSG00000162521	0	1	1	2	2
MIMAT0000080	hsa-miR-24-3p	RBMS2	5939	ENSG00000076067	0	2	1	2	2
MIMAT0000080	hsa-miR-24-3p	RCE1	9986	ENSG00000173653	0	1	1	2	2
MIMAT0000080	hsa-miR-24-3p	RHOT2	89941	ENSG00000140983	0	1	1	2	2
MIMAT0000080	hsa-miR-24-3p	RIF1	55183	ENSG00000080345	0	2	1	2	2
MIMAT0000080	hsa-miR-24-3p	RNF11	26994	ENSG00000123091	0	1	1	2	2
MIMAT0000080	hsa-miR-24-3p	RNF144A	9781	ENSG00000151692	0	1	1	2	2
MIMAT0000080	hsa-miR-24-3p	RPL7L1	285855	ENSG00000146223	0	1	1	2	2
MIMAT0000080	hsa-miR-24-3p	RRM2	6241	ENSG00000171848	0	1	1	2	2
MIMAT0000080	hsa-miR-24-3p	RRP12	23223	ENSG00000052749	0	1	1	2	2
MIMAT0000080	hsa-miR-24-3p	S100P	6286	ENSG00000163993	0	1	1	2	2
MIMAT0000080	hsa-miR-24-3p	SCAMP2	10066	ENSG00000140497	0	1	1	2	2
MIMAT0000080	hsa-miR-24-3p	SCML1	6322	ENSG00000047634	0	1	1	2	2
MIMAT0000080	hsa-miR-24-3p	SCML2	10389	ENSG00000102098	0	1	1	2	2
MIMAT0000080	hsa-miR-24-3p	SERGEF	26297	ENSG00000129158	0	1	1	2	2
MIMAT0000080	hsa-miR-24-3p	SESN1	27244	ENSG00000080546	0	3	1	2	2
MIMAT0000080	hsa-miR-24-3p	SETX	23064	ENSG00000107290	0	1	1	2	2
MIMAT0000080	hsa-miR-24-3p	SGPL1	8879	ENSG00000166224	0	1	1	2	2
MIMAT0000080	hsa-miR-24-3p	SH3PXD2A	9644	ENSG00000107957	0	1	1	2	2
MIMAT0000080	hsa-miR-24-3p	SLC11A2	4891	ENSG00000110911	0	1	1	2	2
MIMAT0000080	hsa-miR-24-3p	SLC25A15	10166	ENSG00000102743	0	1	1	2	2
MIMAT0000080	hsa-miR-24-3p	SLC29A4	222962	ENSG00000164638	0	1	1	2	2
MIMAT0000080	hsa-miR-24-3p	SLC2A3	6515	ENSG00000059804	0	1	1	2	2
MIMAT0000080	hsa-miR-24-3p	SLC35B2	347734	ENSG00000157593	0	2	1	2	2
MIMAT0000080	hsa-miR-24-3p	SLC52A2	79581	ENSG00000185803	0	1	1	2	2
MIMAT0000080	hsa-miR-24-3p	SLC5A6	8884	ENSG00000138074	0	1	1	2	2
MIMAT0000080	hsa-miR-24-3p	SLC7A1	6541	ENSG00000139514	0	1	1	2	2
MIMAT0000080	hsa-miR-24-3p	SLC7A2	6542	ENSG00000003989	0	1	1	2	2
MIMAT0000080	hsa-miR-24-3p	SNRPB2	6629	ENSG00000125870	0	1	1	2	2
MIMAT0000080	hsa-miR-24-3p	SNRPD3	6634	ENSG00000100028	0	2	1	2	2
MIMAT0000080	hsa-miR-24-3p	SNTB1	6641	ENSG00000172164	0	1	1	2	2
MIMAT0000080	hsa-miR-24-3p	SNX12	29934	ENSG00000147164	0	1	1	2	2
MIMAT0000080	hsa-miR-24-3p	SRRD	402055	ENSG00000100104	0	1	1	2	2
MIMAT0000080	hsa-miR-24-3p	SRRT	51593	ENSG00000087087	0	1	1	2	2
MIMAT0000080	hsa-miR-24-3p	SSR1	6745	ENSG00000124783	0	2	1	2	2
MIMAT0000080	hsa-miR-24-3p	STK35	140901	ENSG00000125834	0	1	1	2	2
MIMAT0000080	hsa-miR-24-3p	STK4	6789	ENSG00000101109	0	2	1	2	2
MIMAT0000080	hsa-miR-24-3p	STRADB	55437	ENSG00000082146	0	1	1	2	2
MIMAT0000080	hsa-miR-24-3p	STRN3	29966	ENSG00000196792	0	1	1	2	2
MIMAT0000080	hsa-miR-24-3p	STX16	8675	ENSG00000124222	0	1	1	2	2
MIMAT0000080	hsa-miR-24-3p	SULT2A1	6822	ENSG00000105398	0	1	1	2	2
MIMAT0000080	hsa-miR-24-3p	SUMO3	6612	ENSG00000184900	0	1	1	2	2
MIMAT0000080	hsa-miR-24-3p	SVIP	258010	ENSG00000198168	0	1	1	2	2
MIMAT0000080	hsa-miR-24-3p	TACC3	10460	ENSG00000013810	0	1	1	2	2
MIMAT0000080	hsa-miR-24-3p	TAOK1	57551	ENSG00000160551	0	1	1	2	2
MIMAT0000080	hsa-miR-24-3p	TBC1D14	57533	ENSG00000132405	0	1	1	2	2
MIMAT0000080	hsa-miR-24-3p	TBPL1	9519	ENSG00000028839	0	1	1	2	2
MIMAT0000080	hsa-miR-24-3p	TCEA3	6920	ENSG00000204219	0	1	1	2	2
MIMAT0000080	hsa-miR-24-3p	TDRP	157695	ENSG00000180190	0	1	1	2	2
MIMAT0000080	hsa-miR-24-3p	TGFB1	7040	ENSG00000105329	0	1	1	2	2
MIMAT0000080	hsa-miR-24-3p	THAP12	5612	ENSG00000137492	0	1	1	2	2
MIMAT0000080	hsa-miR-24-3p	THOP1	7064	ENSG00000172009	0	1	1	2	2
MIMAT0000080	hsa-miR-24-3p	TLN1	7094	ENSG00000137076	0	1	1	2	2
MIMAT0000080	hsa-miR-24-3p	TM9SF3	56889	ENSG00000077147	0	1	1	2	2
MIMAT0000080	hsa-miR-24-3p	TMEM209	84928	ENSG00000146842	0	1	1	2	2
MIMAT0000080	hsa-miR-24-3p	TMEM94	9772	ENSG00000177728	0	1	1	2	2
MIMAT0000080	hsa-miR-24-3p	TNFAIP3	7128	ENSG00000118503	0	1	1	2	2
MIMAT0000080	hsa-miR-24-3p	TNIP2	79155	ENSG00000168884	0	1	1	2	2
MIMAT0000080	hsa-miR-24-3p	TNK2	10188	ENSG00000061938	0	1	1	2	2
MIMAT0000080	hsa-miR-24-3p	TNPO3	23534	ENSG00000064419	0	3	1	2	2
MIMAT0000080	hsa-miR-24-3p	TOMM22	56993	ENSG00000100216	0	1	1	2	2
MIMAT0000080	hsa-miR-24-3p	TOMM34	10953	ENSG00000025772	0	1	1	2	2
MIMAT0000080	hsa-miR-24-3p	TOP1	7150	ENSG00000198900	0	1	1	2	2
MIMAT0000080	hsa-miR-24-3p	TOR1AIP2	163590	ENSG00000169905	0	1	1	2	2
MIMAT0000080	hsa-miR-24-3p	TOR2A	27433	ENSG00000160404	0	2	1	2	2
MIMAT0000080	hsa-miR-24-3p	TP53	7157	ENSG00000141510	0	1	1	2	2
MIMAT0000080	hsa-miR-24-3p	TRIB3	57761	ENSG00000101255	0	4	1	2	2
MIMAT0000080	hsa-miR-24-3p	TRIM11	81559	ENSG00000154370	0	1	1	2	2
MIMAT0000080	hsa-miR-24-3p	TSC22D2	9819	ENSG00000196428	0	1	1	2	2
MIMAT0000080	hsa-miR-24-3p	TSPAN14	81619	ENSG00000108219	0	1	1	2	2
MIMAT0000080	hsa-miR-24-3p	TUBGCP2	10844	ENSG00000130640	0	1	1	2	2
MIMAT0000080	hsa-miR-24-3p	TYMSOS	494514	ENSG00000176912	0	1	1	2	2
MIMAT0000080	hsa-miR-24-3p	TYW3	127253	ENSG00000162623	0	1	1	2	2
MIMAT0000080	hsa-miR-24-3p	UBC	7316	ENSG00000150991	0	1	1	2	2
MIMAT0000080	hsa-miR-24-3p	UBD	10537	ENSG00000213886	0	1	1	2	2
MIMAT0000080	hsa-miR-24-3p	UBE2C	11065	ENSG00000175063	0	1	1	2	2
MIMAT0000080	hsa-miR-24-3p	UBE2K	3093	ENSG00000078140	0	2	1	2	2
MIMAT0000080	hsa-miR-24-3p	UBE3A	7337	ENSG00000114062	0	1	1	2	2
MIMAT0000080	hsa-miR-24-3p	UCK2	7371	ENSG00000143179	0	1	1	2	2
MIMAT0000080	hsa-miR-24-3p	UGCG	7357	ENSG00000148154	0	1	1	2	2
MIMAT0000080	hsa-miR-24-3p	UGDH	7358	ENSG00000109814	0	3	1	2	2
MIMAT0000080	hsa-miR-24-3p	UNG	7374	ENSG00000076248	0	1	1	2	2
MIMAT0000080	hsa-miR-24-3p	UQCC1	55245	ENSG00000101019	0	1	1	2	2
MIMAT0000080	hsa-miR-24-3p	URM1	81605	ENSG00000167118	0	1	1	2	2
MIMAT0000080	hsa-miR-24-3p	USP10	9100	ENSG00000103194	0	1	1	2	2
MIMAT0000080	hsa-miR-24-3p	VCPIP1	80124	ENSG00000175073	0	1	1	2	2
MIMAT0000080	hsa-miR-24-3p	VGLL3	389136	ENSG00000206538	0	1	1	2	2
MIMAT0000080	hsa-miR-24-3p	VHL	7428	ENSG00000134086	0	1	1	2	2
MIMAT0000080	hsa-miR-24-3p	VPS25	84313	ENSG00000131475	0	1	1	2	2
MIMAT0000080	hsa-miR-24-3p	VPS35	55737	ENSG00000069329	0	1	1	2	2
MIMAT0000080	hsa-miR-24-3p	VRK1	7443	ENSG00000100749	0	1	1	2	2
MIMAT0000080	hsa-miR-24-3p	WASF2	10163	ENSG00000158195	0	1	1	2	2
MIMAT0000080	hsa-miR-24-3p	WIZ	58525	ENSG00000011451	0	1	1	2	2
MIMAT0000080	hsa-miR-24-3p	WWTR1	25937	ENSG00000018408	0	1	1	2	2
MIMAT0000080	hsa-miR-24-3p	YES1	7525	ENSG00000176105	0	1	1	2	2
MIMAT0000080	hsa-miR-24-3p	YRDC	79693	ENSG00000196449	0	2	1	2	2
MIMAT0000080	hsa-miR-24-3p	ZBED1	9189	ENSG00000214717	0	1	1	2	2
MIMAT0000080	hsa-miR-24-3p	ZBTB3	79842	ENSG00000185670	0	1	1	2	2
MIMAT0000080	hsa-miR-24-3p	ZMYND19	116225	ENSG00000165724	0	1	1	2	2
MIMAT0000080	hsa-miR-24-3p	ZNF217	7764	ENSG00000171940	0	2	1	2	2
MIMAT0000080	hsa-miR-24-3p	ZNF264	9422	ENSG00000083844	0	3	1	2	2
MIMAT0000080	hsa-miR-24-3p	ZNF281	23528	ENSG00000162702	0	2	1	2	2
MIMAT0000080	hsa-miR-24-3p	ZNF317	57693	ENSG00000130803	0	1	1	2	2
MIMAT0000080	hsa-miR-24-3p	ZNF621	285268	ENSG00000172888	0	1	1	2	2
MIMAT0000080	hsa-miR-24-3p	ZSCAN22	342945	ENSG00000182318	0	1	1	2	2
MIMAT0000418	hsa-miR-23b-3p	ACAT1	38	ENSG00000075239	0	1	1	2	2
MIMAT0000418	hsa-miR-23b-3p	ACTN4	81	ENSG00000130402	0	1	1	2	2
MIMAT0000418	hsa-miR-23b-3p	ACVR2B	93	ENSG00000114739	0	1	1	2	2
MIMAT0000418	hsa-miR-23b-3p	ADAM17	6868	ENSG00000151694	0	1	1	2	2
MIMAT0000418	hsa-miR-23b-3p	ADD3	120	ENSG00000148700	0	1	1	2	2
MIMAT0000418	hsa-miR-23b-3p	AKAP11	11215	ENSG00000023516	0	1	1	2	2
MIMAT0000418	hsa-miR-23b-3p	ALDOA	226	ENSG00000149925	0	1	1	2	2
MIMAT0000418	hsa-miR-23b-3p	AMOTL1	154810	ENSG00000166025	0	1	1	2	2
MIMAT0000418	hsa-miR-23b-3p	ANKRD17	26057	ENSG00000132466	0	1	1	2	2
MIMAT0000418	hsa-miR-23b-3p	AP4B1	10717	ENSG00000134262	0	1	1	2	2
MIMAT0000418	hsa-miR-23b-3p	ARFIP1	27236	ENSG00000164144	0	1	1	2	2
MIMAT0000418	hsa-miR-23b-3p	ARL6IP1	23204	ENSG00000170540	0	1	1	2	2
MIMAT0000418	hsa-miR-23b-3p	ATF7IP	55729	ENSG00000171681	0	1	1	2	2
MIMAT0000418	hsa-miR-23b-3p	ATXN7L3B	552889	ENSG00000253719	0	5	1	2	2
MIMAT0000418	hsa-miR-23b-3p	BLOC1S2	282991	ENSG00000196072	0	1	1	2	2
MIMAT0000418	hsa-miR-23b-3p	BRWD1	54014	ENSG00000185658	0	1	1	2	2
MIMAT0000418	hsa-miR-23b-3p	C11orf68	83638	ENSG00000175573	0	1	1	2	2
MIMAT0000418	hsa-miR-23b-3p	C2orf69	205327	ENSG00000178074	0	1	1	2	2
MIMAT0000418	hsa-miR-23b-3p	C8orf33	65265	ENSG00000182307	0	1	1	2	2
MIMAT0000418	hsa-miR-23b-3p	CA2	760	ENSG00000104267	0	1	1	2	2
MIMAT0000418	hsa-miR-23b-3p	CAP1	10487	ENSG00000131236	0	1	1	2	2
MIMAT0000418	hsa-miR-23b-3p	CCNG1	900	ENSG00000113328	0	1	2	2	2
MIMAT0000418	hsa-miR-23b-3p	CCT7	10574	ENSG00000135624	0	1	1	2	2
MIMAT0000418	hsa-miR-23b-3p	CDC20	991	ENSG00000117399	0	1	1	2	2
MIMAT0000418	hsa-miR-23b-3p	CDC73	79577	ENSG00000134371	0	1	1	2	2
MIMAT0000418	hsa-miR-23b-3p	CELF1	10658	ENSG00000149187	0	1	1	2	2
MIMAT0000418	hsa-miR-23b-3p	CEPT1	10390	ENSG00000134255	0	1	2	2	2
MIMAT0000418	hsa-miR-23b-3p	CHUK	1147	ENSG00000213341	0	1	1	2	2
MIMAT0000418	hsa-miR-23b-3p	CLTA	1211	ENSG00000122705	0	1	1	2	2
MIMAT0000418	hsa-miR-23b-3p	CLUAP1	23059	ENSG00000103351	0	1	1	2	2
MIMAT0000418	hsa-miR-23b-3p	CNN2	1265	ENSG00000064666	0	1	2	2	2
MIMAT0000418	hsa-miR-23b-3p	CPEB3	22849	ENSG00000107864	0	1	1	2	2
MIMAT0000418	hsa-miR-23b-3p	CRKL	1399	ENSG00000099942	0	1	1	2	2
MIMAT0000418	hsa-miR-23b-3p	CSDE1	7812	ENSG00000009307	0	1	1	2	2
MIMAT0000418	hsa-miR-23b-3p	DCP2	167227	ENSG00000172795	0	1	1	2	2
MIMAT0000418	hsa-miR-23b-3p	DDX47	51202	ENSG00000213782	0	1	1	2	2
MIMAT0000418	hsa-miR-23b-3p	DNAJC5	80331	ENSG00000101152	0	1	1	2	2
MIMAT0000418	hsa-miR-23b-3p	DNMBP	23268	ENSG00000107554	0	1	1	2	2
MIMAT0000418	hsa-miR-23b-3p	DYNLL2	140735	ENSG00000264364	0	1	2	2	2
MIMAT0000418	hsa-miR-23b-3p	E2F4	1874	ENSG00000205250	0	1	1	2	2
MIMAT0000418	hsa-miR-23b-3p	ECH1	1891	ENSG00000104823	0	1	1	2	2
MIMAT0000418	hsa-miR-23b-3p	EEF1A1	1915	ENSG00000156508	0	1	2	2	2
MIMAT0000418	hsa-miR-23b-3p	EIF4A1	1973	ENSG00000161960	0	1	1	2	2
MIMAT0000418	hsa-miR-23b-3p	EMC1	23065	ENSG00000127463	0	1	1	2	2
MIMAT0000418	hsa-miR-23b-3p	ERBIN	55914	ENSG00000112851	0	1	1	2	2
MIMAT0000418	hsa-miR-23b-3p	ETNK1	55500	ENSG00000139163	0	1	1	2	2
MIMAT0000418	hsa-miR-23b-3p	FAM168B	130074	ENSG00000152102	0	1	1	2	2
MIMAT0000418	hsa-miR-23b-3p	FAM222B	55731	ENSG00000173065	0	1	1	2	2
MIMAT0000418	hsa-miR-23b-3p	FLNA	2316	ENSG00000196924	0	1	1	2	2
MIMAT0000418	hsa-miR-23b-3p	FUT4	2526	ENSG00000196371	0	1	1	2	2
MIMAT0000418	hsa-miR-23b-3p	G3BP1	10146	ENSG00000145907	0	1	1	2	2
MIMAT0000418	hsa-miR-23b-3p	GANAB	23193	ENSG00000089597	0	1	1	2	2
MIMAT0000418	hsa-miR-23b-3p	GHITM	27069	ENSG00000165678	0	1	1	2	2
MIMAT0000418	hsa-miR-23b-3p	GJA1	2697	ENSG00000152661	0	2	1	2	2
MIMAT0000418	hsa-miR-23b-3p	GNAI3	2773	ENSG00000065135	0	1	1	2	2
MIMAT0000418	hsa-miR-23b-3p	GNS	2799	ENSG00000135677	0	1	2	2	2
MIMAT0000418	hsa-miR-23b-3p	GRK2	156	ENSG00000173020	0	1	1	2	2
MIMAT0000418	hsa-miR-23b-3p	HIF1AN	55662	ENSG00000166135	0	1	1	2	2
MIMAT0000418	hsa-miR-23b-3p	HMGA2	8091	ENSG00000149948	0	1	2	2	2
MIMAT0000418	hsa-miR-23b-3p	HMGB2	3148	ENSG00000164104	0	4	1	2	2
MIMAT0000418	hsa-miR-23b-3p	HMGCS1	3157	ENSG00000112972	0	1	1	2	2
MIMAT0000418	hsa-miR-23b-3p	HNRNPK	3190	ENSG00000165119	0	1	1	2	2
MIMAT0000418	hsa-miR-23b-3p	HNRNPL	3191	ENSG00000104824	0	1	1	2	2
MIMAT0000418	hsa-miR-23b-3p	ILF2	3608	ENSG00000143621	0	1	1	2	2
MIMAT0000418	hsa-miR-23b-3p	IMPDH2	3615	ENSG00000178035	0	1	1	2	2
MIMAT0000418	hsa-miR-23b-3p	ITFG1	81533	ENSG00000129636	0	1	2	2	2
MIMAT0000418	hsa-miR-23b-3p	ITPR3	3710	ENSG00000096433	0	1	1	2	2
MIMAT0000418	hsa-miR-23b-3p	JAK1	3716	ENSG00000162434	0	1	1	2	2
MIMAT0000418	hsa-miR-23b-3p	JMJD1C	221037	ENSG00000171988	0	1	1	2	2
MIMAT0000418	hsa-miR-23b-3p	KANSL1	284058	ENSG00000120071	0	1	1	2	2
MIMAT0000418	hsa-miR-23b-3p	KIFBP	26128	ENSG00000198954	0	1	1	2	2
MIMAT0000418	hsa-miR-23b-3p	KLF10	7071	ENSG00000155090	0	1	1	2	2
MIMAT0000418	hsa-miR-23b-3p	LASP1	3927	ENSG00000002834	0	1	1	2	2
MIMAT0000418	hsa-miR-23b-3p	LBR	3930	ENSG00000143815	0	1	1	2	2
MIMAT0000418	hsa-miR-23b-3p	LMNB1	4001	ENSG00000113368	0	1	1	2	2
MIMAT0000418	hsa-miR-23b-3p	MAP1B	4131	ENSG00000131711	0	1	1	2	2
MIMAT0000418	hsa-miR-23b-3p	MAP4	4134	ENSG00000047849	0	1	1	2	2
MIMAT0000418	hsa-miR-23b-3p	MARCKS	4082	ENSG00000277443	0	1	1	2	2
MIMAT0000418	hsa-miR-23b-3p	MCFD2	90411	ENSG00000180398	0	3	2	2	2
MIMAT0000418	hsa-miR-23b-3p	MED13L	23389	ENSG00000123066	0	1	1	2	2
MIMAT0000418	hsa-miR-23b-3p	MED4	29079	ENSG00000136146	0	1	1	2	2
MIMAT0000418	hsa-miR-23b-3p	MLLT6	4302	ENSG00000275023	0	1	2	2	2
MIMAT0000418	hsa-miR-23b-3p	MMGT1	93380	ENSG00000169446	0	1	1	2	2
MIMAT0000418	hsa-miR-23b-3p	MPP6	51678	ENSG00000105926	0	1	1	2	2
MIMAT0000418	hsa-miR-23b-3p	MPV17	4358	ENSG00000115204	0	1	2	2	2
MIMAT0000418	hsa-miR-23b-3p	MSH6	2956	ENSG00000116062	0	1	1	2	2
MIMAT0000418	hsa-miR-23b-3p	MT-CO1	4512	ENSG00000198804	0	1	1	2	2
MIMAT0000418	hsa-miR-23b-3p	NACC1	112939	ENSG00000160877	0	2	1	2	2
MIMAT0000418	hsa-miR-23b-3p	NOL11	25926	ENSG00000130935	0	1	1	2	2
MIMAT0000418	hsa-miR-23b-3p	NOTCH2	4853	ENSG00000134250	0	1	1	2	2
MIMAT0000418	hsa-miR-23b-3p	NUFIP2	57532	ENSG00000108256	0	1	1	2	2
MIMAT0000418	hsa-miR-23b-3p	PCMTD2	55251	ENSG00000203880	0	1	1	2	2
MIMAT0000418	hsa-miR-23b-3p	PDIA6	10130	ENSG00000143870	0	1	2	2	2
MIMAT0000418	hsa-miR-23b-3p	PHF10	55274	ENSG00000130024	0	1	1	2	2
MIMAT0000418	hsa-miR-23b-3p	PI4KB	5298	ENSG00000143393	0	1	1	2	2
MIMAT0000418	hsa-miR-23b-3p	PIK3R1	5295	ENSG00000145675	0	1	1	2	2
MIMAT0000418	hsa-miR-23b-3p	PLOD1	5351	ENSG00000083444	0	1	1	2	2
MIMAT0000418	hsa-miR-23b-3p	PNN	5411	ENSG00000100941	0	1	1	2	2
MIMAT0000418	hsa-miR-23b-3p	PNRC2	55629	ENSG00000189266	0	1	2	2	2
MIMAT0000418	hsa-miR-23b-3p	POM121C	100101267	ENSG00000272391	0	3	1	2	2
MIMAT0000418	hsa-miR-23b-3p	PPARGC1B	133522	ENSG00000155846	0	1	1	2	2
MIMAT0000418	hsa-miR-23b-3p	PPIC	5480	ENSG00000168938	0	3	1	2	2
MIMAT0000418	hsa-miR-23b-3p	PPM1A	5494	ENSG00000100614	0	1	1	2	2
MIMAT0000418	hsa-miR-23b-3p	PPP1CB	5500	ENSG00000213639	0	1	1	2	2
MIMAT0000418	hsa-miR-23b-3p	PRDX1	5052	ENSG00000117450	0	1	1	2	2
MIMAT0000418	hsa-miR-23b-3p	PRDX3	10935	ENSG00000165672	0	1	2	2	2
MIMAT0000418	hsa-miR-23b-3p	PRKACB	5567	ENSG00000142875	0	2	1	2	2
MIMAT0000418	hsa-miR-23b-3p	PRR14L	253143	ENSG00000183530	0	1	1	2	2
MIMAT0000418	hsa-miR-23b-3p	PSAP	5660	ENSG00000197746	0	1	2	2	2
MIMAT0000418	hsa-miR-23b-3p	PSMD14	10213	ENSG00000115233	0	1	1	2	2
MIMAT0000418	hsa-miR-23b-3p	PTEN	5728	ENSG00000171862	0	1	1	2	2
MIMAT0000418	hsa-miR-23b-3p	QSER1	79832	ENSG00000060749	0	1	1	2	2
MIMAT0000418	hsa-miR-23b-3p	RAB5B	5869	ENSG00000111540	0	1	1	2	2
MIMAT0000418	hsa-miR-23b-3p	RACK1	10399	ENSG00000204628	0	1	1	2	2
MIMAT0000418	hsa-miR-23b-3p	RAF1	5894	ENSG00000132155	0	1	1	2	2
MIMAT0000418	hsa-miR-23b-3p	RB1	5925	ENSG00000139687	0	1	1	2	2
MIMAT0000418	hsa-miR-23b-3p	RBPMS2	348093	ENSG00000166831	0	1	1	2	2
MIMAT0000418	hsa-miR-23b-3p	RGS5	8490	ENSG00000143248	0	1	1	2	2
MIMAT0000418	hsa-miR-23b-3p	RMND5A	64795	ENSG00000153561	0	1	1	2	2
MIMAT0000418	hsa-miR-23b-3p	RNF38	152006	ENSG00000137075	0	1	1	2	2
MIMAT0000418	hsa-miR-23b-3p	RPL19	6143	ENSG00000108298	0	1	1	2	2
MIMAT0000418	hsa-miR-23b-3p	RPL22	6146	ENSG00000116251	0	1	1	2	2
MIMAT0000418	hsa-miR-23b-3p	RPL7L1	285855	ENSG00000146223	0	1	1	2	2
MIMAT0000418	hsa-miR-23b-3p	RPRD2	23248	ENSG00000163125	0	4	1	2	2
MIMAT0000418	hsa-miR-23b-3p	RRAS2	22800	ENSG00000133818	0	1	1	2	2
MIMAT0000418	hsa-miR-23b-3p	SEMA6D	80031	ENSG00000137872	0	1	1	2	2
MIMAT0000418	hsa-miR-23b-3p	SERINC3	10955	ENSG00000132824	0	6	2	2	2
MIMAT0000418	hsa-miR-23b-3p	SESN2	83667	ENSG00000130766	0	2	1	2	2
MIMAT0000418	hsa-miR-23b-3p	SLC16A1	6566	ENSG00000155380	0	1	1	2	2
MIMAT0000418	hsa-miR-23b-3p	SLC9A6	10479	ENSG00000198689	0	1	1	2	2
MIMAT0000418	hsa-miR-23b-3p	SNRPC	6631	ENSG00000124562	0	1	2	2	2
MIMAT0000418	hsa-miR-23b-3p	SNU13	4809	ENSG00000100138	0	1	2	2	2
MIMAT0000418	hsa-miR-23b-3p	SOCS6	9306	ENSG00000170677	0	1	1	2	2
MIMAT0000418	hsa-miR-23b-3p	SOS1	6654	ENSG00000115904	0	1	1	2	2
MIMAT0000418	hsa-miR-23b-3p	SPTY2D1	144108	ENSG00000179119	0	2	1	2	2
MIMAT0000418	hsa-miR-23b-3p	SSR1	6745	ENSG00000124783	0	5	1	2	2
MIMAT0000418	hsa-miR-23b-3p	STARD7	56910	ENSG00000084090	0	2	1	2	2
MIMAT0000418	hsa-miR-23b-3p	TAB2	23118	ENSG00000055208	0	1	1	2	2
MIMAT0000418	hsa-miR-23b-3p	TAB3	257397	ENSG00000157625	0	1	1	2	2
MIMAT0000418	hsa-miR-23b-3p	TCP1	6950	ENSG00000120438	0	1	1	2	2
MIMAT0000418	hsa-miR-23b-3p	TGIF1	7050	ENSG00000177426	0	1	1	2	2
MIMAT0000418	hsa-miR-23b-3p	TMED7	51014	ENSG00000134970	0	1	2	2	2
MIMAT0000418	hsa-miR-23b-3p	TMEM170A	124491	ENSG00000166822	0	1	1	2	2
MIMAT0000418	hsa-miR-23b-3p	TMEM64	169200	ENSG00000180694	0	1	1	2	2
MIMAT0000418	hsa-miR-23b-3p	TNFAIP3	7128	ENSG00000118503	0	1	1	2	2
MIMAT0000418	hsa-miR-23b-3p	TNPO1	3842	ENSG00000083312	0	1	1	2	2
MIMAT0000418	hsa-miR-23b-3p	TNRC6A	27327	ENSG00000090905	0	3	1	2	2
MIMAT0000418	hsa-miR-23b-3p	TNRC6B	23112	ENSG00000100354	0	1	1	2	2
MIMAT0000418	hsa-miR-23b-3p	TOR1AIP1	26092	ENSG00000143337	0	1	1	2	2
MIMAT0000418	hsa-miR-23b-3p	TPM3	7170	ENSG00000143549	0	1	1	2	2
MIMAT0000418	hsa-miR-23b-3p	TRIM59	286827	ENSG00000213186	0	1	1	2	2
MIMAT0000418	hsa-miR-23b-3p	TSNAX	7257	ENSG00000116918	0	1	1	2	2
MIMAT0000418	hsa-miR-23b-3p	TSR1	55720	ENSG00000167721	0	1	1	2	2
MIMAT0000418	hsa-miR-23b-3p	TXNIP	10628	ENSG00000265972	0	1	1	2	2
MIMAT0000418	hsa-miR-23b-3p	UQCRFS1	7386	ENSG00000169021	0	2	1	2	2
MIMAT0000418	hsa-miR-23b-3p	USP5	8078	ENSG00000111667	0	1	1	2	2
MIMAT0000418	hsa-miR-23b-3p	VAV3	10451	ENSG00000134215	0	9	1	2	2
MIMAT0000418	hsa-miR-23b-3p	VCAN	1462	ENSG00000038427	0	1	1	2	2
MIMAT0000418	hsa-miR-23b-3p	VHL	7428	ENSG00000134086	0	1	2	2	2
MIMAT0000418	hsa-miR-23b-3p	WEE1	7465	ENSG00000166483	0	1	1	2	2
MIMAT0000418	hsa-miR-23b-3p	XPO1	7514	ENSG00000082898	0	1	1	2	2
MIMAT0000418	hsa-miR-23b-3p	ZCCHC2	54877	ENSG00000141664	0	1	1	2	2
MIMAT0000418	hsa-miR-23b-3p	ZIC5	85416	ENSG00000139800	0	1	1	2	2
MIMAT0000418	hsa-miR-23b-3p	ZMYM2	7750	ENSG00000121741	0	1	1	2	2
MIMAT0000418	hsa-miR-23b-3p	ZNF138	7697	ENSG00000197008	0	2	1	2	2
MIMAT0000418	hsa-miR-23b-3p	ZNF208	7757	ENSG00000160321	0	3	1	2	2
MIMAT0000418	hsa-miR-23b-3p	ZNF253	56242	ENSG00000256771	0	1	1	2	2
MIMAT0000418	hsa-miR-23b-3p	ZNF257	113835	ENSG00000197134	0	4	1	2	2
MIMAT0000418	hsa-miR-23b-3p	ZNF267	10308	ENSG00000185947	0	1	1	2	2
MIMAT0000418	hsa-miR-23b-3p	ZNF268	10795	ENSG00000090612	0	2	1	2	2
MIMAT0000418	hsa-miR-23b-3p	ZNF273	10793	ENSG00000198039	0	1	1	2	2
MIMAT0000418	hsa-miR-23b-3p	ZNF275	10838	ENSG00000063587	0	2	1	2	2
MIMAT0000418	hsa-miR-23b-3p	ZNF281	23528	ENSG00000162702	0	3	1	2	2
MIMAT0000418	hsa-miR-23b-3p	ZNF550	162972	ENSG00000251369	0	3	1	2	2
MIMAT0000418	hsa-miR-23b-3p	ZNF669	79862	ENSG00000188295	0	3	1	2	2
MIMAT0000418	hsa-miR-23b-3p	ZNF682	91120	ENSG00000197124	0	1	1	2	2
MIMAT0000425	hsa-miR-130a-3p	ACBD5	91452	ENSG00000107897	0	1	1	2	2
MIMAT0000425	hsa-miR-130a-3p	ACVR1	90	ENSG00000115170	0	2	1	2	2
MIMAT0000425	hsa-miR-130a-3p	APP	351	ENSG00000142192	0	1	1	2	2
MIMAT0000425	hsa-miR-130a-3p	ARHGAP1	392	ENSG00000175220	0	3	1	2	2
MIMAT0000425	hsa-miR-130a-3p	ARHGAP12	94134	ENSG00000165322	0	2	1	2	2
MIMAT0000425	hsa-miR-130a-3p	ARL6IP1	23204	ENSG00000170540	0	1	1	2	2
MIMAT0000425	hsa-miR-130a-3p	ATG2B	55102	ENSG00000066739	0	1	1	2	2
MIMAT0000425	hsa-miR-130a-3p	ATP6V0D1	9114	ENSG00000159720	0	3	1	2	2
MIMAT0000425	hsa-miR-130a-3p	ATP6V0E1	8992	ENSG00000113732	0	1	1	2	2
MIMAT0000425	hsa-miR-130a-3p	BLCAP	10904	ENSG00000166619	0	5	1	2	2
MIMAT0000425	hsa-miR-130a-3p	BMPR2	659	ENSG00000204217	0	2	1	2	2
MIMAT0000425	hsa-miR-130a-3p	BRWD1	54014	ENSG00000185658	0	2	1	2	2
MIMAT0000425	hsa-miR-130a-3p	BTBD3	22903	ENSG00000132640	0	7	1	2	2
MIMAT0000425	hsa-miR-130a-3p	BTF3L4	91408	ENSG00000134717	0	3	1	2	2
MIMAT0000425	hsa-miR-130a-3p	BTG1	694	ENSG00000133639	0	1	1	2	2
MIMAT0000425	hsa-miR-130a-3p	C16orf70	80262	ENSG00000125149	0	2	1	2	2
MIMAT0000425	hsa-miR-130a-3p	CALM2	805	ENSG00000143933	0	3	1	2	2
MIMAT0000425	hsa-miR-130a-3p	CBY1	25776	ENSG00000100211	0	2	1	2	2
MIMAT0000425	hsa-miR-130a-3p	CCDC137	339230	ENSG00000185298	0	1	1	2	2
MIMAT0000425	hsa-miR-130a-3p	CCNA2	890	ENSG00000145386	0	3	1	2	2
MIMAT0000425	hsa-miR-130a-3p	CCND2	894	ENSG00000118971	0	1	1	2	2
MIMAT0000425	hsa-miR-130a-3p	CCT6A	908	ENSG00000146731	0	1	1	2	2
MIMAT0000425	hsa-miR-130a-3p	CDK19	23097	ENSG00000155111	0	2	1	2	2
MIMAT0000425	hsa-miR-130a-3p	CDK2AP2	10263	ENSG00000167797	0	1	1	2	2
MIMAT0000425	hsa-miR-130a-3p	CEP55	55165	ENSG00000138180	0	2	1	2	2
MIMAT0000425	hsa-miR-130a-3p	CHEK2	11200	ENSG00000183765	0	2	1	2	2
MIMAT0000425	hsa-miR-130a-3p	CHERP	10523	ENSG00000085872	0	1	1	2	2
MIMAT0000425	hsa-miR-130a-3p	CLCN3	1182	ENSG00000109572	0	2	1	2	2
MIMAT0000425	hsa-miR-130a-3p	CLIC4	25932	ENSG00000169504	0	2	1	2	2
MIMAT0000425	hsa-miR-130a-3p	CLIP1	6249	ENSG00000130779	0	4	1	2	2
MIMAT0000425	hsa-miR-130a-3p	CNOT4	4850	ENSG00000080802	0	3	1	2	2
MIMAT0000425	hsa-miR-130a-3p	COX10	1352	ENSG00000006695	0	3	1	2	2
MIMAT0000425	hsa-miR-130a-3p	CTSA	5476	ENSG00000064601	0	1	1	2	2
MIMAT0000425	hsa-miR-130a-3p	DAD1	1603	ENSG00000129562	0	2	1	2	2
MIMAT0000425	hsa-miR-130a-3p	DCBLD2	131566	ENSG00000057019	0	1	1	2	2
MIMAT0000425	hsa-miR-130a-3p	DCUN1D3	123879	ENSG00000188215	0	1	1	2	2
MIMAT0000425	hsa-miR-130a-3p	DEPDC1	55635	ENSG00000024526	0	1	1	2	2
MIMAT0000425	hsa-miR-130a-3p	DICER1	23405	ENSG00000100697	0	5	1	2	2
MIMAT0000425	hsa-miR-130a-3p	DLG5	9231	ENSG00000151208	0	3	1	2	2
MIMAT0000425	hsa-miR-130a-3p	DNM2	1785	ENSG00000079805	0	1	1	2	2
MIMAT0000425	hsa-miR-130a-3p	DYNC1LI2	1783	ENSG00000135720	0	1	1	2	2
MIMAT0000425	hsa-miR-130a-3p	EDN1	1906	ENSG00000078401	0	1	1	2	2
MIMAT0000425	hsa-miR-130a-3p	EGLN3	112399	ENSG00000129521	0	1	1	2	2
MIMAT0000425	hsa-miR-130a-3p	ENPP4	22875	ENSG00000001561	0	1	1	2	2
MIMAT0000425	hsa-miR-130a-3p	ENPP5	59084	ENSG00000112796	0	2	1	2	2
MIMAT0000425	hsa-miR-130a-3p	EOGT	285203	ENSG00000163378	0	3	1	2	2
MIMAT0000425	hsa-miR-130a-3p	ERBIN	55914	ENSG00000112851	0	1	1	2	2
MIMAT0000425	hsa-miR-130a-3p	F2RL1	2150	ENSG00000164251	0	1	1	2	2
MIMAT0000425	hsa-miR-130a-3p	FAM217B	63939	ENSG00000196227	0	1	1	2	2
MIMAT0000425	hsa-miR-130a-3p	FBXO28	23219	ENSG00000143756	0	1	1	2	2
MIMAT0000425	hsa-miR-130a-3p	FLYWCH2	114984	ENSG00000162076	0	1	1	2	2
MIMAT0000425	hsa-miR-130a-3p	FXR1	8087	ENSG00000114416	0	1	1	2	2
MIMAT0000425	hsa-miR-130a-3p	FZD6	8323	ENSG00000164930	0	4	1	2	2
MIMAT0000425	hsa-miR-130a-3p	GMFB	2764	ENSG00000197045	0	5	1	2	2
MIMAT0000425	hsa-miR-130a-3p	GP2	2813	ENSG00000169347	0	2	1	2	2
MIMAT0000425	hsa-miR-130a-3p	GPRC5A	9052	ENSG00000013588	0	2	1	2	2
MIMAT0000425	hsa-miR-130a-3p	GRB10	2887	ENSG00000106070	0	3	1	2	2
MIMAT0000425	hsa-miR-130a-3p	GRSF1	2926	ENSG00000132463	0	1	1	2	2
MIMAT0000425	hsa-miR-130a-3p	HADHB	3032	ENSG00000138029	0	1	1	2	2
MIMAT0000425	hsa-miR-130a-3p	HOXB3	3213	ENSG00000120093	0	1	1	2	2
MIMAT0000425	hsa-miR-130a-3p	HPRT1	3251	ENSG00000165704	0	1	1	2	2
MIMAT0000425	hsa-miR-130a-3p	HSPA8	3312	ENSG00000109971	0	4	1	2	2
MIMAT0000425	hsa-miR-130a-3p	IER3IP1	51124	ENSG00000134049	0	1	1	2	2
MIMAT0000425	hsa-miR-130a-3p	IFITM1	8519	ENSG00000185885	0	2	1	2	2
MIMAT0000425	hsa-miR-130a-3p	IRF1	3659	ENSG00000125347	0	1	2	2	2
MIMAT0000425	hsa-miR-130a-3p	JARID2	3720	ENSG00000008083	0	1	1	2	2
MIMAT0000425	hsa-miR-130a-3p	KCTD10	83892	ENSG00000110906	0	3	1	2	2
MIMAT0000425	hsa-miR-130a-3p	KLF4	9314	ENSG00000136826	0	1	1	2	2
MIMAT0000425	hsa-miR-130a-3p	KLF6	1316	ENSG00000067082	0	1	1	2	2
MIMAT0000425	hsa-miR-130a-3p	KLHL21	9903	ENSG00000162413	0	2	1	2	2
MIMAT0000425	hsa-miR-130a-3p	LCLAT1	253558	ENSG00000172954	0	2	1	2	2
MIMAT0000425	hsa-miR-130a-3p	LDLR	3949	ENSG00000130164	0	5	1	2	2
MIMAT0000425	hsa-miR-130a-3p	LIPA	3988	ENSG00000107798	0	1	1	2	2
MIMAT0000425	hsa-miR-130a-3p	LMLN	89782	ENSG00000185621	0	2	1	2	2
MIMAT0000425	hsa-miR-130a-3p	LZIC	84328	ENSG00000162441	0	2	1	2	2
MIMAT0000425	hsa-miR-130a-3p	MAP3K9	4293	ENSG00000006432	0	1	1	2	2
MIMAT0000425	hsa-miR-130a-3p	MAPKAPK5	8550	ENSG00000089022	0	1	1	2	2
MIMAT0000425	hsa-miR-130a-3p	MAPRE3	22924	ENSG00000084764	0	5	1	2	2
MIMAT0000425	hsa-miR-130a-3p	MAVS	57506	ENSG00000088888	0	2	1	2	2
MIMAT0000425	hsa-miR-130a-3p	MB21D2	151963	ENSG00000180611	0	1	1	2	2
MIMAT0000425	hsa-miR-130a-3p	MBNL1	4154	ENSG00000152601	0	2	1	2	2
MIMAT0000425	hsa-miR-130a-3p	MBNL3	55796	ENSG00000076770	0	2	1	2	2
MIMAT0000425	hsa-miR-130a-3p	MECP2	4204	ENSG00000169057	0	1	1	2	2
MIMAT0000425	hsa-miR-130a-3p	MET	4233	ENSG00000105976	0	1	1	2	2
MIMAT0000425	hsa-miR-130a-3p	MID1IP1	58526	ENSG00000165175	0	4	1	2	2
MIMAT0000425	hsa-miR-130a-3p	MLEC	9761	ENSG00000110917	0	2	1	2	2
MIMAT0000425	hsa-miR-130a-3p	MMGT1	93380	ENSG00000169446	0	6	1	2	2
MIMAT0000425	hsa-miR-130a-3p	MREG	55686	ENSG00000118242	0	1	2	2	2
MIMAT0000425	hsa-miR-130a-3p	MSMO1	6307	ENSG00000052802	0	1	2	2	2
MIMAT0000425	hsa-miR-130a-3p	MYC	4609	ENSG00000136997	0	1	1	2	2
MIMAT0000425	hsa-miR-130a-3p	NAA50	80218	ENSG00000121579	0	1	1	2	2
MIMAT0000425	hsa-miR-130a-3p	NABP1	64859	ENSG00000173559	0	4	1	2	2
MIMAT0000425	hsa-miR-130a-3p	NACC2	138151	ENSG00000148411	0	2	1	2	2
MIMAT0000425	hsa-miR-130a-3p	NF2	4771	ENSG00000186575	0	1	1	2	2
MIMAT0000425	hsa-miR-130a-3p	NFE2L1	4779	ENSG00000082641	0	1	1	2	2
MIMAT0000425	hsa-miR-130a-3p	NFIB	4781	ENSG00000147862	0	2	1	2	2
MIMAT0000425	hsa-miR-130a-3p	NKAPD1	55216	ENSG00000150776	0	1	1	2	2
MIMAT0000425	hsa-miR-130a-3p	NPTX1	4884	ENSG00000171246	0	1	2	2	2
MIMAT0000425	hsa-miR-130a-3p	NRBF2	29982	ENSG00000148572	0	3	1	2	2
MIMAT0000425	hsa-miR-130a-3p	OSBP	5007	ENSG00000110048	0	1	1	2	2
MIMAT0000425	hsa-miR-130a-3p	OTUD3	23252	ENSG00000169914	0	1	2	2	2
MIMAT0000425	hsa-miR-130a-3p	PAFAH1B2	5049	ENSG00000168092	0	3	1	2	2
MIMAT0000425	hsa-miR-130a-3p	PARP1	142	ENSG00000143799	0	3	1	2	2
MIMAT0000425	hsa-miR-130a-3p	PDRG1	81572	ENSG00000088356	0	5	1	2	2
MIMAT0000425	hsa-miR-130a-3p	PDZD11	51248	ENSG00000120509	0	2	1	2	2
MIMAT0000425	hsa-miR-130a-3p	PIGA	5277	ENSG00000165195	0	2	1	2	2
MIMAT0000425	hsa-miR-130a-3p	PLEKHF2	79666	ENSG00000175895	0	2	1	2	2
MIMAT0000425	hsa-miR-130a-3p	POC1B-GALNT4	100528030	ENSG00000259075	0	1	1	2	2
MIMAT0000425	hsa-miR-130a-3p	POGZ	23126	ENSG00000143442	0	1	1	2	2
MIMAT0000425	hsa-miR-130a-3p	POLR1B	84172	ENSG00000125630	0	2	1	2	2
MIMAT0000425	hsa-miR-130a-3p	POLR2D	5433	ENSG00000144231	0	1	1	2	2
MIMAT0000425	hsa-miR-130a-3p	POP7	10248	ENSG00000172336	0	3	1	2	2
MIMAT0000425	hsa-miR-130a-3p	PPARG	5468	ENSG00000132170	0	5	1	2	2
MIMAT0000425	hsa-miR-130a-3p	PPP1R15B	84919	ENSG00000158615	0	5	1	2	2
MIMAT0000425	hsa-miR-130a-3p	PPP6R1	22870	ENSG00000105063	0	2	1	2	2
MIMAT0000425	hsa-miR-130a-3p	PRKAA1	5562	ENSG00000132356	0	4	1	2	2
MIMAT0000425	hsa-miR-130a-3p	PRNP	5621	ENSG00000171867	0	1	1	2	2
MIMAT0000425	hsa-miR-130a-3p	PRRG4	79056	ENSG00000135378	0	1	1	2	2
MIMAT0000425	hsa-miR-130a-3p	PRUNE2	158471	ENSG00000106772	0	1	1	2	2
MIMAT0000425	hsa-miR-130a-3p	PTEN	5728	ENSG00000171862	0	1	1	2	2
MIMAT0000425	hsa-miR-130a-3p	PTPN4	5775	ENSG00000088179	0	5	1	2	2
MIMAT0000425	hsa-miR-130a-3p	PURG	29942	ENSG00000172733	0	1	1	2	2
MIMAT0000425	hsa-miR-130a-3p	PXK	54899	ENSG00000168297	0	4	1	2	2
MIMAT0000425	hsa-miR-130a-3p	QKI	9444	ENSG00000112531	0	2	1	2	2
MIMAT0000425	hsa-miR-130a-3p	RAB14	51552	ENSG00000119396	0	1	1	2	2
MIMAT0000425	hsa-miR-130a-3p	RAB34	83871	ENSG00000109113	0	1	1	2	2
MIMAT0000425	hsa-miR-130a-3p	RAB5B	5869	ENSG00000111540	0	5	1	2	2
MIMAT0000425	hsa-miR-130a-3p	RAN	5901	ENSG00000132341	0	5	1	2	2
MIMAT0000425	hsa-miR-130a-3p	RDH11	51109	ENSG00000072042	0	2	1	2	2
MIMAT0000425	hsa-miR-130a-3p	RFX7	64864	ENSG00000181827	0	1	1	2	2
MIMAT0000425	hsa-miR-130a-3p	RLIM	51132	ENSG00000131263	0	1	1	2	2
MIMAT0000425	hsa-miR-130a-3p	RPRD2	23248	ENSG00000163125	0	2	1	2	2
MIMAT0000425	hsa-miR-130a-3p	RPS6KA5	9252	ENSG00000100784	0	1	1	2	2
MIMAT0000425	hsa-miR-130a-3p	RRAGD	58528	ENSG00000025039	0	2	1	2	2
MIMAT0000425	hsa-miR-130a-3p	RUNDC1	146923	ENSG00000198863	0	1	1	2	2
MIMAT0000425	hsa-miR-130a-3p	RUNX3	864	ENSG00000020633	0	4	1	2	2
MIMAT0000425	hsa-miR-130a-3p	SALL3	27164	ENSG00000256463	0	2	1	2	2
MIMAT0000425	hsa-miR-130a-3p	SAMD8	142891	ENSG00000156671	0	1	1	2	2
MIMAT0000425	hsa-miR-130a-3p	SATB2	23314	ENSG00000119042	0	1	1	2	2
MIMAT0000425	hsa-miR-130a-3p	SECISBP2L	9728	ENSG00000138593	0	3	1	2	2
MIMAT0000425	hsa-miR-130a-3p	SERINC3	10955	ENSG00000132824	0	5	1	2	2
MIMAT0000425	hsa-miR-130a-3p	SLAIN1	122060	ENSG00000139737	0	1	1	2	2
MIMAT0000425	hsa-miR-130a-3p	SLC10A3	8273	ENSG00000126903	0	1	1	2	2
MIMAT0000425	hsa-miR-130a-3p	SLC38A2	54407	ENSG00000134294	0	2	1	2	2
MIMAT0000425	hsa-miR-130a-3p	SLC46A1	113235	ENSG00000076351	0	1	1	2	2
MIMAT0000425	hsa-miR-130a-3p	SMAD4	4089	ENSG00000141646	0	7	1	2	2
MIMAT0000425	hsa-miR-130a-3p	SMAD5	4090	ENSG00000113658	0	2	1	2	2
MIMAT0000425	hsa-miR-130a-3p	SMOC1	64093	ENSG00000198732	0	1	1	2	2
MIMAT0000425	hsa-miR-130a-3p	SNAPIN	23557	ENSG00000143553	0	1	1	2	2
MIMAT0000425	hsa-miR-130a-3p	SOX4	6659	ENSG00000124766	0	5	1	2	2
MIMAT0000425	hsa-miR-130a-3p	SPART	23111	ENSG00000133104	0	3	1	2	2
MIMAT0000425	hsa-miR-130a-3p	SRSF2	6427	ENSG00000161547	0	1	1	2	2
MIMAT0000425	hsa-miR-130a-3p	STX16	8675	ENSG00000124222	0	1	1	2	2
MIMAT0000425	hsa-miR-130a-3p	STX6	10228	ENSG00000135823	0	3	1	2	2
MIMAT0000425	hsa-miR-130a-3p	TAOK1	57551	ENSG00000160551	0	3	1	2	2
MIMAT0000425	hsa-miR-130a-3p	TERF2	7014	ENSG00000132604	0	1	1	2	2
MIMAT0000425	hsa-miR-130a-3p	TGFBR2	7048	ENSG00000163513	0	4	1	2	2
MIMAT0000425	hsa-miR-130a-3p	THRA	7067	ENSG00000126351	0	1	1	2	2
MIMAT0000425	hsa-miR-130a-3p	TMEM30A	55754	ENSG00000112697	0	2	1	2	2
MIMAT0000425	hsa-miR-130a-3p	TNF	7124	ENSG00000232810	0	3	1	2	2
MIMAT0000425	hsa-miR-130a-3p	TNFRSF10B	8795	ENSG00000120889	0	3	1	2	2
MIMAT0000425	hsa-miR-130a-3p	TNRC6A	27327	ENSG00000090905	0	3	1	2	2
MIMAT0000425	hsa-miR-130a-3p	TNRC6B	23112	ENSG00000100354	0	1	1	2	2
MIMAT0000425	hsa-miR-130a-3p	TRIM37	4591	ENSG00000108395	0	1	1	2	2
MIMAT0000425	hsa-miR-130a-3p	TRIM4	89122	ENSG00000146833	0	1	1	2	2
MIMAT0000425	hsa-miR-130a-3p	TXNIP	10628	ENSG00000265972	0	3	1	2	2
MIMAT0000425	hsa-miR-130a-3p	UBB	7314	ENSG00000170315	0	4	1	2	2
MIMAT0000425	hsa-miR-130a-3p	UBC	7316	ENSG00000150991	0	1	1	2	2
MIMAT0000425	hsa-miR-130a-3p	UBE2D3	7323	ENSG00000109332	0	1	1	2	2
MIMAT0000425	hsa-miR-130a-3p	UBN2	254048	ENSG00000157741	0	5	1	2	2
MIMAT0000425	hsa-miR-130a-3p	UQCRB	7381	ENSG00000156467	0	1	1	2	2
MIMAT0000425	hsa-miR-130a-3p	VPS37A	137492	ENSG00000155975	0	1	1	2	2
MIMAT0000425	hsa-miR-130a-3p	WASL	8976	ENSG00000106299	0	2	1	2	2
MIMAT0000425	hsa-miR-130a-3p	WIPF2	147179	ENSG00000171475	0	3	1	2	2
MIMAT0000425	hsa-miR-130a-3p	ZBTB18	10472	ENSG00000179456	0	1	1	2	2
MIMAT0000425	hsa-miR-130a-3p	ZBTB4	57659	ENSG00000174282	0	3	1	2	2
MIMAT0000425	hsa-miR-130a-3p	ZBTB7A	51341	ENSG00000178951	0	1	1	2	2
MIMAT0000425	hsa-miR-130a-3p	ZBTB7B	51043	ENSG00000160685	0	3	1	2	2
MIMAT0000425	hsa-miR-130a-3p	ZBTB8A	653121	ENSG00000160062	0	1	1	2	2
MIMAT0000425	hsa-miR-130a-3p	ZFYVE26	23503	ENSG00000072121	0	2	1	2	2
MIMAT0000425	hsa-miR-130a-3p	ZFYVE9	9372	ENSG00000157077	0	3	1	2	2
MIMAT0000425	hsa-miR-130a-3p	ZIC5	85416	ENSG00000139800	0	1	1	2	2
MIMAT0000425	hsa-miR-130a-3p	ZMAT3	64393	ENSG00000172667	0	5	1	2	2
MIMAT0000425	hsa-miR-130a-3p	ZNF107	51427	ENSG00000196247	0	1	1	2	2
MIMAT0000425	hsa-miR-130a-3p	ZNF12	7559	ENSG00000164631	0	6	1	2	2
MIMAT0000425	hsa-miR-130a-3p	ZNF224	7767	ENSG00000267680	0	2	1	2	2
MIMAT0000425	hsa-miR-130a-3p	ZNF24	7572	ENSG00000172466	0	1	1	2	2
MIMAT0000425	hsa-miR-130a-3p	ZNF678	339500	ENSG00000181450	0	1	1	2	2
MIMAT0000425	hsa-miR-130a-3p	ZNF711	7552	ENSG00000147180	0	2	1	2	2
MIMAT0000425	hsa-miR-130a-3p	ZNF800	168850	ENSG00000048405	0	8	1	2	2
MIMAT0000689	hsa-miR-99b-5p	CHEK1	1111	ENSG00000149554	0	1	1	2	2
MIMAT0000689	hsa-miR-99b-5p	FAM171A2	284069	ENSG00000161682	0	1	1	2	2
MIMAT0000689	hsa-miR-99b-5p	IGF1R	3480	ENSG00000140443	0	1	1	2	2
MIMAT0000689	hsa-miR-99b-5p	NPDC1	56654	ENSG00000107281	0	1	1	2	2
MIMAT0000689	hsa-miR-99b-5p	PLA2G4F	255189	ENSG00000168907	0	1	1	2	2
MIMAT0000689	hsa-miR-99b-5p	RAVER2	55225	ENSG00000162437	1	1	0	2	2
MIMAT0000689	hsa-miR-99b-5p	RPS2	6187	ENSG00000140988	0	1	1	2	2
MIMAT0000689	hsa-miR-99b-5p	SMARCA5	8467	ENSG00000153147	0	4	1	2	2
MIMAT0000689	hsa-miR-99b-5p	TMEM127	55654	ENSG00000135956	0	1	1	2	2
MIMAT0000707	hsa-miR-363-3p	AMD1	262	ENSG00000123505	0	1	1	2	2
MIMAT0000707	hsa-miR-363-3p	ANP32E	81611	ENSG00000143401	0	4	1	2	2
MIMAT0000707	hsa-miR-363-3p	ARNTL2	56938	ENSG00000029153	0	1	1	2	2
MIMAT0000707	hsa-miR-363-3p	BCAT1	586	ENSG00000060982	0	2	1	2	2
MIMAT0000707	hsa-miR-363-3p	BCL2L11	10018	ENSG00000153094	0	6	1	2	2
MIMAT0000707	hsa-miR-363-3p	BTG2	7832	ENSG00000159388	0	3	1	2	2
MIMAT0000707	hsa-miR-363-3p	C11orf24	53838	ENSG00000171067	0	1	1	2	2
MIMAT0000707	hsa-miR-363-3p	CASP3	836	ENSG00000164305	0	1	1	2	2
MIMAT0000707	hsa-miR-363-3p	CDKN1A	1026	ENSG00000124762	0	1	1	2	2
MIMAT0000707	hsa-miR-363-3p	CLN8	2055	ENSG00000182372	0	2	1	2	2
MIMAT0000707	hsa-miR-363-3p	CNEP1R1	255919	ENSG00000205423	0	1	1	2	2
MIMAT0000707	hsa-miR-363-3p	CNNM4	26504	ENSG00000158158	0	1	1	2	2
MIMAT0000707	hsa-miR-363-3p	CPEB3	22849	ENSG00000107864	0	1	1	2	2
MIMAT0000707	hsa-miR-363-3p	DDX3X	1654	ENSG00000215301	0	2	1	2	2
MIMAT0000707	hsa-miR-363-3p	DNAJB9	4189	ENSG00000128590	0	6	1	2	2
MIMAT0000707	hsa-miR-363-3p	DUSP5	1847	ENSG00000138166	0	5	1	2	2
MIMAT0000707	hsa-miR-363-3p	EDEM1	9695	ENSG00000134109	0	3	1	2	2
MIMAT0000707	hsa-miR-363-3p	EID2B	126272	ENSG00000176401	0	1	1	2	2
MIMAT0000707	hsa-miR-363-3p	ELOA	6924	ENSG00000011007	0	1	1	2	2
MIMAT0000707	hsa-miR-363-3p	ERGIC2	51290	ENSG00000087502	0	2	1	2	2
MIMAT0000707	hsa-miR-363-3p	FBXW7	55294	ENSG00000109670	0	1	1	2	2
MIMAT0000707	hsa-miR-363-3p	FNIP1	96459	ENSG00000217128	0	1	1	2	2
MIMAT0000707	hsa-miR-363-3p	FOXN2	3344	ENSG00000170802	0	6	1	2	2
MIMAT0000707	hsa-miR-363-3p	GALNT7	51809	ENSG00000109586	0	3	1	2	2
MIMAT0000707	hsa-miR-363-3p	GATAD2B	57459	ENSG00000143614	0	1	1	2	2
MIMAT0000707	hsa-miR-363-3p	GFPT2	9945	ENSG00000131459	0	2	1	2	2
MIMAT0000707	hsa-miR-363-3p	GOLGA3	2802	ENSG00000090615	0	2	1	2	2
MIMAT0000707	hsa-miR-363-3p	GOLGA8A	23015	ENSG00000175265	0	5	1	2	2
MIMAT0000707	hsa-miR-363-3p	GTF2A1	2957	ENSG00000165417	0	3	1	2	2
MIMAT0000707	hsa-miR-363-3p	IL6ST	3572	ENSG00000134352	0	5	1	2	2
MIMAT0000707	hsa-miR-363-3p	INSIG1	3638	ENSG00000186480	0	1	1	2	2
MIMAT0000707	hsa-miR-363-3p	ITPRID2	6744	ENSG00000138434	0	4	1	2	2
MIMAT0000707	hsa-miR-363-3p	KIF5B	3799	ENSG00000170759	0	1	1	2	2
MIMAT0000707	hsa-miR-363-3p	KLHL15	80311	ENSG00000174010	0	3	1	2	2
MIMAT0000707	hsa-miR-363-3p	MCOLN2	255231	ENSG00000153898	0	4	1	2	2
MIMAT0000707	hsa-miR-363-3p	MED19	219541	ENSG00000156603	0	1	1	2	2
MIMAT0000707	hsa-miR-363-3p	MYLIP	29116	ENSG00000007944	0	3	1	2	2
MIMAT0000707	hsa-miR-363-3p	NF2	4771	ENSG00000186575	0	1	1	2	2
MIMAT0000707	hsa-miR-363-3p	NUCKS1	64710	ENSG00000069275	0	1	1	2	2
MIMAT0000707	hsa-miR-363-3p	NUFIP2	57532	ENSG00000108256	0	1	1	2	2
MIMAT0000707	hsa-miR-363-3p	NUP43	348995	ENSG00000120253	0	1	1	2	2
MIMAT0000707	hsa-miR-363-3p	PCMTD1	115294	ENSG00000168300	0	3	1	2	2
MIMAT0000707	hsa-miR-363-3p	PPP1R37	284352	ENSG00000104866	0	1	1	2	2
MIMAT0000707	hsa-miR-363-3p	PTAR1	375743	ENSG00000188647	0	2	1	2	2
MIMAT0000707	hsa-miR-363-3p	RBPJ	3516	ENSG00000168214	0	1	1	2	2
MIMAT0000707	hsa-miR-363-3p	RNF4	6047	ENSG00000063978	0	2	1	2	2
MIMAT0000707	hsa-miR-363-3p	RSBN1	54665	ENSG00000081019	0	4	1	2	2
MIMAT0000707	hsa-miR-363-3p	SESN3	143686	ENSG00000149212	0	1	1	2	2
MIMAT0000707	hsa-miR-363-3p	SLX4	84464	ENSG00000188827	0	1	1	2	2
MIMAT0000707	hsa-miR-363-3p	SMU1	55234	ENSG00000122692	0	1	1	2	2
MIMAT0000707	hsa-miR-363-3p	SOX4	6659	ENSG00000124766	0	7	1	2	2
MIMAT0000707	hsa-miR-363-3p	TOB1	10140	ENSG00000141232	0	3	1	2	2
MIMAT0000707	hsa-miR-363-3p	TRAM2	9697	ENSG00000065308	0	3	1	2	2
MIMAT0000707	hsa-miR-363-3p	TRIM36	55521	ENSG00000152503	0	2	1	2	2
MIMAT0000707	hsa-miR-363-3p	TULP4	56995	ENSG00000130338	0	1	1	2	2
MIMAT0000707	hsa-miR-363-3p	UBE2Z	65264	ENSG00000159202	0	2	1	2	2
MIMAT0000707	hsa-miR-363-3p	ZBTB34	403341	ENSG00000177125	0	1	1	2	2
MIMAT0000707	hsa-miR-363-3p	ZFC3H1	196441	ENSG00000133858	0	2	1	2	2
MIMAT0000707	hsa-miR-363-3p	ZNF264	9422	ENSG00000083844	0	1	1	2	2
MIMAT0000761	hsa-miR-324-5p	ACTB	60	ENSG00000075624	0	1	1	2	2
MIMAT0000761	hsa-miR-324-5p	ADGRB2	576	ENSG00000121753	0	1	1	2	2
MIMAT0000761	hsa-miR-324-5p	AHNAK	79026	ENSG00000124942	0	1	1	2	2
MIMAT0000761	hsa-miR-324-5p	ARHGEF10L	55160	ENSG00000074964	0	1	1	2	2
MIMAT0000761	hsa-miR-324-5p	BTN3A1	11119	ENSG00000026950	0	1	1	2	2
MIMAT0000761	hsa-miR-324-5p	CFL1	1072	ENSG00000172757	0	1	1	2	2
MIMAT0000761	hsa-miR-324-5p	DEF8	54849	ENSG00000140995	0	1	1	2	2
MIMAT0000761	hsa-miR-324-5p	DYRK1A	1859	ENSG00000157540	0	1	1	2	2
MIMAT0000761	hsa-miR-324-5p	FOXO1	2308	ENSG00000150907	0	2	1	2	2
MIMAT0000761	hsa-miR-324-5p	GANAB	23193	ENSG00000089597	0	1	1	2	2
MIMAT0000761	hsa-miR-324-5p	GIGYF1	64599	ENSG00000146830	0	1	1	2	2
MIMAT0000761	hsa-miR-324-5p	GNB1	2782	ENSG00000078369	0	1	1	2	2
MIMAT0000761	hsa-miR-324-5p	HOXA9	3205	ENSG00000078399	0	1	1	2	2
MIMAT0000761	hsa-miR-324-5p	JCAD	57608	ENSG00000165757	0	1	1	2	2
MIMAT0000761	hsa-miR-324-5p	MID2	11043	ENSG00000080561	0	1	1	2	2
MIMAT0000761	hsa-miR-324-5p	MKLN1	4289	ENSG00000128585	0	1	1	2	2
MIMAT0000761	hsa-miR-324-5p	MSH6	2956	ENSG00000116062	0	1	1	2	2
MIMAT0000761	hsa-miR-324-5p	MZT2A	653784	ENSG00000173272	0	1	1	2	2
MIMAT0000761	hsa-miR-324-5p	NKX2-5	1482	ENSG00000183072	0	1	1	2	2
MIMAT0000761	hsa-miR-324-5p	NSD2	7468	ENSG00000109685	0	1	1	2	2
MIMAT0000761	hsa-miR-324-5p	PPIA	5478	ENSG00000196262	0	1	1	2	2
MIMAT0000761	hsa-miR-324-5p	PSMD4	5710	ENSG00000159352	0	1	1	2	2
MIMAT0000761	hsa-miR-324-5p	PSME1	5720	ENSG00000092010	0	1	1	2	2
MIMAT0000761	hsa-miR-324-5p	PSME3	10197	ENSG00000131467	0	2	1	2	2
MIMAT0000761	hsa-miR-324-5p	RAPH1	65059	ENSG00000173166	0	1	1	2	2
MIMAT0000761	hsa-miR-324-5p	RER1	11079	ENSG00000157916	0	1	1	2	2
MIMAT0000761	hsa-miR-324-5p	SAP30BP	29115	ENSG00000161526	0	1	1	2	2
MIMAT0000761	hsa-miR-324-5p	SCD	6319	ENSG00000099194	0	1	1	2	2
MIMAT0000761	hsa-miR-324-5p	SF3B2	10992	ENSG00000087365	0	1	1	2	2
MIMAT0000761	hsa-miR-324-5p	SGO1	151648	ENSG00000129810	0	2	1	2	2
MIMAT0000761	hsa-miR-324-5p	SLITRK4	139065	ENSG00000179542	0	1	1	2	2
MIMAT0000761	hsa-miR-324-5p	SNX7	51375	ENSG00000162627	0	1	1	2	2
MIMAT0000761	hsa-miR-324-5p	SPEN	23013	ENSG00000065526	0	1	1	2	2
MIMAT0000761	hsa-miR-324-5p	SRRM1	10250	ENSG00000133226	0	1	1	2	2
MIMAT0000761	hsa-miR-324-5p	STXBP4	252983	ENSG00000166263	0	1	1	2	2
MIMAT0000761	hsa-miR-324-5p	SYNGR2	9144	ENSG00000108639	0	1	1	2	2
MIMAT0000761	hsa-miR-324-5p	TACC3	10460	ENSG00000013810	0	1	1	2	2
MIMAT0000761	hsa-miR-324-5p	TMCC1	23023	ENSG00000172765	0	1	1	2	2
MIMAT0000761	hsa-miR-324-5p	TRPC4AP	26133	ENSG00000100991	0	1	1	2	2
MIMAT0000761	hsa-miR-324-5p	TUBA1B	10376	ENSG00000123416	0	1	1	2	2
MIMAT0000761	hsa-miR-324-5p	TUFM	7284	ENSG00000178952	0	1	1	2	2
MIMAT0000761	hsa-miR-324-5p	UBE2I	7329	ENSG00000103275	0	1	1	2	2
MIMAT0000761	hsa-miR-324-5p	UGT8	7368	ENSG00000174607	0	1	1	2	2
MIMAT0000761	hsa-miR-324-5p	VPS51	738	ENSG00000149823	0	1	1	2	2
MIMAT0000761	hsa-miR-324-5p	XPO6	23214	ENSG00000169180	0	1	1	2	2
MIMAT0000761	hsa-miR-324-5p	ZBED1	9189	ENSG00000214717	0	1	1	2	2
MIMAT0002820	hsa-miR-497-5p	ABHD2	11057	ENSG00000140526	0	1	1	2	2
MIMAT0002820	hsa-miR-497-5p	ABL2	27	ENSG00000143322	0	5	1	2	2
MIMAT0002820	hsa-miR-497-5p	ACTR2	10097	ENSG00000138071	0	1	1	2	2
MIMAT0002820	hsa-miR-497-5p	AGO4	192670	ENSG00000134698	0	1	1	2	2
MIMAT0002820	hsa-miR-497-5p	AKT3	10000	ENSG00000117020	0	2	1	2	2
MIMAT0002820	hsa-miR-497-5p	AMOT	154796	ENSG00000126016	0	2	1	2	2
MIMAT0002820	hsa-miR-497-5p	ANAPC13	25847	ENSG00000129055	0	1	1	2	2
MIMAT0002820	hsa-miR-497-5p	ANKRD36	375248	ENSG00000135976	0	1	1	2	2
MIMAT0002820	hsa-miR-497-5p	ANLN	54443	ENSG00000011426	0	1	1	2	2
MIMAT0002820	hsa-miR-497-5p	AP2B1	163	ENSG00000006125	0	1	1	2	2
MIMAT0002820	hsa-miR-497-5p	APP	351	ENSG00000142192	0	1	1	2	2
MIMAT0002820	hsa-miR-497-5p	ARHGAP32	9743	ENSG00000134909	0	1	1	2	2
MIMAT0002820	hsa-miR-497-5p	ARHGDIA	396	ENSG00000141522	0	3	1	2	2
MIMAT0002820	hsa-miR-497-5p	ARIH1	25820	ENSG00000166233	0	2	1	2	2
MIMAT0002820	hsa-miR-497-5p	ASH1L	55870	ENSG00000116539	0	1	1	2	2
MIMAT0002820	hsa-miR-497-5p	ATG9A	79065	ENSG00000198925	0	3	1	2	2
MIMAT0002820	hsa-miR-497-5p	ATXN7L3B	552889	ENSG00000253719	0	3	1	2	2
MIMAT0002820	hsa-miR-497-5p	AURKAIP1	54998	ENSG00000175756	0	2	1	2	2
MIMAT0002820	hsa-miR-497-5p	BCL2	596	ENSG00000171791	0	2	1	2	2
MIMAT0002820	hsa-miR-497-5p	BCL2L12	83596	ENSG00000126453	0	1	1	2	2
MIMAT0002820	hsa-miR-497-5p	BIRC5	332	ENSG00000089685	0	1	1	2	2
MIMAT0002820	hsa-miR-497-5p	BTRC	8945	ENSG00000166167	0	1	1	2	2
MIMAT0002820	hsa-miR-497-5p	BZW1	9689	ENSG00000082153	0	6	1	2	2
MIMAT0002820	hsa-miR-497-5p	C16orf72	29035	ENSG00000182831	0	4	1	2	2
MIMAT0002820	hsa-miR-497-5p	CACUL1	143384	ENSG00000151893	0	1	1	2	2
MIMAT0002820	hsa-miR-497-5p	CALU	813	ENSG00000128595	0	1	1	2	2
MIMAT0002820	hsa-miR-497-5p	CANX	821	ENSG00000127022	0	1	1	2	2
MIMAT0002820	hsa-miR-497-5p	CBX4	8535	ENSG00000141582	0	2	1	2	2
MIMAT0002820	hsa-miR-497-5p	CBX6	23466	ENSG00000183741	0	1	1	2	2
MIMAT0002820	hsa-miR-497-5p	CCND1	595	ENSG00000110092	0	1	2	2	2
MIMAT0002820	hsa-miR-497-5p	CCND2	894	ENSG00000118971	0	2	1	2	2
MIMAT0002820	hsa-miR-497-5p	CCND3	896	ENSG00000112576	0	1	1	2	2
MIMAT0002820	hsa-miR-497-5p	CCNE1	898	ENSG00000105173	0	4	1	2	2
MIMAT0002820	hsa-miR-497-5p	CCNT1	904	ENSG00000129315	0	1	1	2	2
MIMAT0002820	hsa-miR-497-5p	CD2AP	23607	ENSG00000198087	0	1	1	2	2
MIMAT0002820	hsa-miR-497-5p	CDC25A	993	ENSG00000164045	0	2	1	2	2
MIMAT0002820	hsa-miR-497-5p	CDC37L1	55664	ENSG00000106993	0	4	1	2	2
MIMAT0002820	hsa-miR-497-5p	CDC42SE2	56990	ENSG00000158985	0	1	1	2	2
MIMAT0002820	hsa-miR-497-5p	CDCA4	55038	ENSG00000170779	0	4	1	2	2
MIMAT0002820	hsa-miR-497-5p	CDK4	1019	ENSG00000135446	0	1	1	2	2
MIMAT0002820	hsa-miR-497-5p	CDK6	1021	ENSG00000105810	0	1	1	2	2
MIMAT0002820	hsa-miR-497-5p	CHAC1	79094	ENSG00000128965	0	2	1	2	2
MIMAT0002820	hsa-miR-497-5p	CPEB3	22849	ENSG00000107864	0	2	1	2	2
MIMAT0002820	hsa-miR-497-5p	CREBRF	153222	ENSG00000164463	0	1	1	2	2
MIMAT0002820	hsa-miR-497-5p	CRIM1	51232	ENSG00000150938	0	3	1	2	2
MIMAT0002820	hsa-miR-497-5p	CRKL	1399	ENSG00000099942	0	1	1	2	2
MIMAT0002820	hsa-miR-497-5p	DCTN5	84516	ENSG00000166847	0	4	1	2	2
MIMAT0002820	hsa-miR-497-5p	DIAPH1	1729	ENSG00000131504	0	1	1	2	2
MIMAT0002820	hsa-miR-497-5p	DICER1	23405	ENSG00000100697	0	1	1	2	2
MIMAT0002820	hsa-miR-497-5p	DMTF1	9988	ENSG00000135164	0	1	1	2	2
MIMAT0002820	hsa-miR-497-5p	DNAJA1	3301	ENSG00000086061	0	4	1	2	2
MIMAT0002820	hsa-miR-497-5p	DYNLL2	140735	ENSG00000264364	0	2	1	2	2
MIMAT0002820	hsa-miR-497-5p	E2F3	1871	ENSG00000112242	0	1	1	2	2
MIMAT0002820	hsa-miR-497-5p	E2F7	144455	ENSG00000165891	0	5	1	2	2
MIMAT0002820	hsa-miR-497-5p	EFNB2	1948	ENSG00000125266	0	2	1	2	2
MIMAT0002820	hsa-miR-497-5p	EFTUD2	9343	ENSG00000108883	0	1	1	2	2
MIMAT0002820	hsa-miR-497-5p	EIF4E	1977	ENSG00000151247	0	1	1	2	2
MIMAT0002820	hsa-miR-497-5p	FASN	2194	ENSG00000169710	0	2	1	2	2
MIMAT0002820	hsa-miR-497-5p	FGF2	2247	ENSG00000138685	0	2	1	2	2
MIMAT0002820	hsa-miR-497-5p	FLOT2	2319	ENSG00000132589	0	1	1	2	2
MIMAT0002820	hsa-miR-497-5p	FOXK1	221937	ENSG00000164916	0	1	1	2	2
MIMAT0002820	hsa-miR-497-5p	FZD6	8323	ENSG00000164930	0	3	1	2	2
MIMAT0002820	hsa-miR-497-5p	GABARAPL1	23710	ENSG00000139112	0	3	1	2	2
MIMAT0002820	hsa-miR-497-5p	GALNT1	2589	ENSG00000141429	0	2	1	2	2
MIMAT0002820	hsa-miR-497-5p	GATAD2A	54815	ENSG00000167491	0	1	1	2	2
MIMAT0002820	hsa-miR-497-5p	GNB1	2782	ENSG00000078369	0	3	1	2	2
MIMAT0002820	hsa-miR-497-5p	GRB2	2885	ENSG00000177885	0	2	1	2	2
MIMAT0002820	hsa-miR-497-5p	H3C10	8357	ENSG00000278828	0	1	1	2	2
MIMAT0002820	hsa-miR-497-5p	HAUS3	79441	ENSG00000214367	0	3	1	2	2
MIMAT0002820	hsa-miR-497-5p	HDGF	3068	ENSG00000143321	0	4	1	2	2
MIMAT0002820	hsa-miR-497-5p	HNRNPA2B1	3181	ENSG00000122566	0	1	1	2	2
MIMAT0002820	hsa-miR-497-5p	HNRNPDL	9987	ENSG00000152795	0	3	1	2	2
MIMAT0002820	hsa-miR-497-5p	HOXA10	3206	ENSG00000253293	0	1	1	2	2
MIMAT0002820	hsa-miR-497-5p	HSPA1B	3304	ENSG00000204388	0	3	1	2	2
MIMAT0002820	hsa-miR-497-5p	HSPA8	3312	ENSG00000109971	0	1	1	2	2
MIMAT0002820	hsa-miR-497-5p	IGF1R	3480	ENSG00000140443	0	3	1	2	2
MIMAT0002820	hsa-miR-497-5p	IKBKB	3551	ENSG00000104365	0	1	1	2	2
MIMAT0002820	hsa-miR-497-5p	JARID2	3720	ENSG00000008083	0	4	1	2	2
MIMAT0002820	hsa-miR-497-5p	KIF23	9493	ENSG00000137807	0	3	1	2	2
MIMAT0002820	hsa-miR-497-5p	KIF5B	3799	ENSG00000170759	0	4	1	2	2
MIMAT0002820	hsa-miR-497-5p	KLHL15	80311	ENSG00000174010	0	1	1	2	2
MIMAT0002820	hsa-miR-497-5p	KMT2D	8085	ENSG00000167548	0	1	1	2	2
MIMAT0002820	hsa-miR-497-5p	KPNA1	3836	ENSG00000114030	0	2	1	2	2
MIMAT0002820	hsa-miR-497-5p	LAMC1	3915	ENSG00000135862	0	1	1	2	2
MIMAT0002820	hsa-miR-497-5p	LSM11	134353	ENSG00000155858	0	1	1	2	2
MIMAT0002820	hsa-miR-497-5p	LUZP1	7798	ENSG00000169641	0	3	1	2	2
MIMAT0002820	hsa-miR-497-5p	MAFK	7975	ENSG00000198517	0	2	1	2	2
MIMAT0002820	hsa-miR-497-5p	MCFD2	90411	ENSG00000180398	0	1	1	2	2
MIMAT0002820	hsa-miR-497-5p	MINK1	50488	ENSG00000141503	0	1	1	2	2
MIMAT0002820	hsa-miR-497-5p	MSL1	339287	ENSG00000188895	0	4	1	2	2
MIMAT0002820	hsa-miR-497-5p	MTMR3	8897	ENSG00000100330	0	1	1	2	2
MIMAT0002820	hsa-miR-497-5p	MTOR	2475	ENSG00000198793	0	1	1	2	2
MIMAT0002820	hsa-miR-497-5p	MYO5A	4644	ENSG00000197535	0	3	1	2	2
MIMAT0002820	hsa-miR-497-5p	N4BP1	9683	ENSG00000102921	0	1	1	2	2
MIMAT0002820	hsa-miR-497-5p	NAPG	8774	ENSG00000134265	0	6	1	2	2
MIMAT0002820	hsa-miR-497-5p	NCKAP1	10787	ENSG00000061676	0	1	1	2	2
MIMAT0002820	hsa-miR-497-5p	NOTCH2	4853	ENSG00000134250	0	1	1	2	2
MIMAT0002820	hsa-miR-497-5p	NUCKS1	64710	ENSG00000069275	0	1	1	2	2
MIMAT0002820	hsa-miR-497-5p	NUFIP2	57532	ENSG00000108256	0	3	1	2	2
MIMAT0002820	hsa-miR-497-5p	OGT	8473	ENSG00000147162	0	3	1	2	2
MIMAT0002820	hsa-miR-497-5p	OSBPL3	26031	ENSG00000070882	0	1	1	2	2
MIMAT0002820	hsa-miR-497-5p	PAFAH1B2	5049	ENSG00000168092	0	1	1	2	2
MIMAT0002820	hsa-miR-497-5p	PAG1	55824	ENSG00000076641	0	2	1	2	2
MIMAT0002820	hsa-miR-497-5p	PAK2	5062	ENSG00000180370	0	1	1	2	2
MIMAT0002820	hsa-miR-497-5p	PDIA6	10130	ENSG00000143870	0	2	1	2	2
MIMAT0002820	hsa-miR-497-5p	PHC3	80012	ENSG00000173889	0	1	1	2	2
MIMAT0002820	hsa-miR-497-5p	PI4K2B	55300	ENSG00000038210	0	3	1	2	2
MIMAT0002820	hsa-miR-497-5p	PIM1	5292	ENSG00000137193	0	1	1	2	2
MIMAT0002820	hsa-miR-497-5p	PLAG1	5324	ENSG00000181690	0	4	1	2	2
MIMAT0002820	hsa-miR-497-5p	PLEKHA1	59338	ENSG00000107679	0	1	1	2	2
MIMAT0002820	hsa-miR-497-5p	PNISR	25957	ENSG00000132424	0	1	1	2	2
MIMAT0002820	hsa-miR-497-5p	POLR2E	5434	ENSG00000099817	0	1	1	2	2
MIMAT0002820	hsa-miR-497-5p	POM121C	100101267	ENSG00000272391	0	1	1	2	2
MIMAT0002820	hsa-miR-497-5p	PPP1R11	6992	ENSG00000204619	0	1	1	2	2
MIMAT0002820	hsa-miR-497-5p	PPP6R3	55291	ENSG00000110075	0	1	1	2	2
MIMAT0002820	hsa-miR-497-5p	PRDM4	11108	ENSG00000110851	0	1	1	2	2
MIMAT0002820	hsa-miR-497-5p	PSAT1	29968	ENSG00000135069	0	3	1	2	2
MIMAT0002820	hsa-miR-497-5p	RACGAP1	29127	ENSG00000161800	0	1	1	2	2
MIMAT0002820	hsa-miR-497-5p	RAD23B	5887	ENSG00000119318	0	1	1	2	2
MIMAT0002820	hsa-miR-497-5p	RAF1	5894	ENSG00000132155	0	1	1	2	2
MIMAT0002820	hsa-miR-497-5p	RARB	5915	ENSG00000077092	0	3	1	2	2
MIMAT0002820	hsa-miR-497-5p	RBBP6	5930	ENSG00000122257	0	4	1	2	2
MIMAT0002820	hsa-miR-497-5p	RECK	8434	ENSG00000122707	0	1	1	2	2
MIMAT0002820	hsa-miR-497-5p	RFK	55312	ENSG00000135002	0	1	1	2	2
MIMAT0002820	hsa-miR-497-5p	RIF1	55183	ENSG00000080345	0	1	1	2	2
MIMAT0002820	hsa-miR-497-5p	RNF168	165918	ENSG00000163961	0	1	1	2	2
MIMAT0002820	hsa-miR-497-5p	RPL14	9045	ENSG00000188846	0	2	1	2	2
MIMAT0002820	hsa-miR-497-5p	RPRD2	23248	ENSG00000163125	0	4	1	2	2
MIMAT0002820	hsa-miR-497-5p	RTN4	57142	ENSG00000115310	0	1	1	2	2
MIMAT0002820	hsa-miR-497-5p	SALL1	6299	ENSG00000103449	0	2	1	2	2
MIMAT0002820	hsa-miR-497-5p	SBNO1	55206	ENSG00000139697	0	3	1	2	2
MIMAT0002820	hsa-miR-497-5p	SETD1B	23067	ENSG00000139718	0	1	1	2	2
MIMAT0002820	hsa-miR-497-5p	SHOC2	8036	ENSG00000108061	0	5	1	2	2
MIMAT0002820	hsa-miR-497-5p	SIK1	150094	ENSG00000142178	0	1	1	2	2
MIMAT0002820	hsa-miR-497-5p	SKI	6497	ENSG00000157933	0	1	1	2	2
MIMAT0002820	hsa-miR-497-5p	SLC2A3	6515	ENSG00000059804	0	2	1	2	2
MIMAT0002820	hsa-miR-497-5p	SMAD3	4088	ENSG00000166949	0	1	1	2	2
MIMAT0002820	hsa-miR-497-5p	SMAD7	4092	ENSG00000101665	0	5	1	2	2
MIMAT0002820	hsa-miR-497-5p	SNTB2	6645	ENSG00000168807	0	2	1	2	2
MIMAT0002820	hsa-miR-497-5p	SOWAHC	65124	ENSG00000198142	0	2	1	2	2
MIMAT0002820	hsa-miR-497-5p	SPRED1	161742	ENSG00000166068	0	1	1	2	2
MIMAT0002820	hsa-miR-497-5p	SREK1	140890	ENSG00000153914	0	4	1	2	2
MIMAT0002820	hsa-miR-497-5p	SRPRA	6734	ENSG00000182934	0	3	1	2	2
MIMAT0002820	hsa-miR-497-5p	SSRP1	6749	ENSG00000149136	0	3	1	2	2
MIMAT0002820	hsa-miR-497-5p	SSU72	29101	ENSG00000160075	0	1	1	2	2
MIMAT0002820	hsa-miR-497-5p	STK38	11329	ENSG00000112079	0	6	1	2	2
MIMAT0002820	hsa-miR-497-5p	SYPL1	6856	ENSG00000008282	0	4	1	2	2
MIMAT0002820	hsa-miR-497-5p	TAOK1	57551	ENSG00000160551	0	1	1	2	2
MIMAT0002820	hsa-miR-497-5p	TBPL1	9519	ENSG00000028839	0	1	1	2	2
MIMAT0002820	hsa-miR-497-5p	TGFBR3	7049	ENSG00000069702	0	1	1	2	2
MIMAT0002820	hsa-miR-497-5p	TLK1	9874	ENSG00000198586	0	1	1	2	2
MIMAT0002820	hsa-miR-497-5p	TM4SF1	4071	ENSG00000169908	0	1	1	2	2
MIMAT0002820	hsa-miR-497-5p	TMEM189-UBE2V1	387522	ENSG00000124208	0	6	1	2	2
MIMAT0002820	hsa-miR-497-5p	TMEM245	23731	ENSG00000106771	0	3	1	2	2
MIMAT0002820	hsa-miR-497-5p	TNFSF9	8744	ENSG00000125657	0	2	1	2	2
MIMAT0002820	hsa-miR-497-5p	TXNIP	10628	ENSG00000265972	0	1	1	2	2
MIMAT0002820	hsa-miR-497-5p	UBN2	254048	ENSG00000157741	0	5	1	2	2
MIMAT0002820	hsa-miR-497-5p	UBR3	130507	ENSG00000144357	0	1	1	2	2
MIMAT0002820	hsa-miR-497-5p	USP42	84132	ENSG00000106346	0	3	1	2	2
MIMAT0002820	hsa-miR-497-5p	VEGFA	7422	ENSG00000112715	0	6	1	2	2
MIMAT0002820	hsa-miR-497-5p	WEE1	7465	ENSG00000166483	0	3	1	2	2
MIMAT0002820	hsa-miR-497-5p	WIPI2	26100	ENSG00000157954	0	1	1	2	2
MIMAT0002820	hsa-miR-497-5p	WNT7A	7476	ENSG00000154764	0	1	1	2	2
MIMAT0002820	hsa-miR-497-5p	YRDC	79693	ENSG00000196449	0	1	1	2	2
MIMAT0002820	hsa-miR-497-5p	YWHAQ	10971	ENSG00000134308	0	1	1	2	2
MIMAT0002820	hsa-miR-497-5p	ZBTB34	403341	ENSG00000177125	0	1	1	2	2
MIMAT0002820	hsa-miR-497-5p	ZCCHC3	85364	ENSG00000247315	0	3	1	2	2
MIMAT0002820	hsa-miR-497-5p	ZMAT3	64393	ENSG00000172667	0	2	1	2	2
MIMAT0002820	hsa-miR-497-5p	ZNF367	195828	ENSG00000165244	0	6	1	2	2
MIMAT0002820	hsa-miR-497-5p	ZNF622	90441	ENSG00000173545	0	4	1	2	2
MIMAT0002820	hsa-miR-497-5p	ZNF691	51058	ENSG00000164011	0	2	1	2	2
MIMAT0004501	hsa-miR-27a-5p	AKT1	207	ENSG00000142208	0	1	1	2	2
MIMAT0004501	hsa-miR-27a-5p	EGFR	1956	ENSG00000146648	0	1	1	2	2
MIMAT0004501	hsa-miR-27a-5p	H1-4	3008	ENSG00000168298	0	1	1	2	2
MIMAT0004501	hsa-miR-27a-5p	LMNB2	84823	ENSG00000176619	0	1	1	2	2
MIMAT0004501	hsa-miR-27a-5p	MAZ	4150	ENSG00000103495	0	2	1	2	2
MIMAT0004501	hsa-miR-27a-5p	NPTX1	4884	ENSG00000171246	0	1	1	2	2
MIMAT0004501	hsa-miR-27a-5p	RPS16	6217	ENSG00000105193	0	1	1	2	2
MIMAT0004501	hsa-miR-27a-5p	SFRP1	6422	ENSG00000104332	0	1	1	2	2
MIMAT0004501	hsa-miR-27a-5p	TUBB2A	7280	ENSG00000137267	0	1	1	2	2
MIMAT0004501	hsa-miR-27a-5p	TXN2	25828	ENSG00000100348	0	1	1	2	2
MIMAT0004501	hsa-miR-27a-5p	UFM1	51569	ENSG00000120686	0	1	1	2	2
