# Supplementary material for: Exploration of a miRNA-mRNA network shared between acute pancreatitis and Epstein-Barr virus infection by integrated bioinformatics analysis
Source: PLoS One. 2024 Nov 15;19(11):e0311130. doi: 10.1371/journal.pone.0311130 (PMC11567522; doi:10.1371/journal.pone.0311130)
Supplement: S7 Table — (XLSX) [file pone.0311130.s007.xlsx]

## Sheet: miR-23b-3p-circRNA
#please cite:
#Zhou KR, Liu S, Li B, Liu SR, Zheng WJ, Cai L, et al. An encyclopedia of RNA interactomes in ENCORI.
#Li JH, et al.starBase v2.0: decoding miRNA-ceRNA, miRNA-ncRNA and protein-RNA interaction networks from large-scale CLIP-Seq data , Nucleic Acids Res. 2014 Jan;42:D92-7.
#Please note that the genomic locous are in 1-base (not bed format)
miRNAid	miRNAname	geneID	geneName	geneType	chromosome	start	end	strand	clipExpNum	degraExpNum	RBP	merClass	miRseq	align	targetSeq	TDMDScore	phyloP
MIMAT0000418	hsa-miR-23b-3p	NM_012405	ICMT	circRNA	chr1	6223810	6223830	-	2	0	AGO2	8mer	ccauuagggACCGUUACACUa	|| || |||||||	cugaagaagUGUGAAUGUGAa	0.5888	-0.388
MIMAT0000418	hsa-miR-23b-3p	NM_015074	KIF1B	circRNA	chr1	10380375	10380398	+	2	0	AGO1-4	7mer-m8	ccauuAGGGACCG---UUACACUa	||||| : |||||||	ucgguUCCCUUUUAAAAAUGUGAu	0.7604	1.122
MIMAT0000418	hsa-miR-23b-3p	NM_001229	CASP9	circRNA	chr1	15507020	15507040	-	1	0	AGO2	8mer	ccAUUAGGGACCGUUACACUa	| ||: : ||||||||	ccUCAUUAUCAACAAUGUGAa	0.8769	4.198
MIMAT0000418	hsa-miR-23b-3p	NM_001114600	C1orf144	circRNA	chr1	16395069	16395088	+	3	0	AGO1-4,AGO2	7mer-m8	ccauUAGGGACCGUUACACUa	| | ||| :|||||||	aggcAGCCC-AAUAAUGUGAu	0.9466	3.675
MIMAT0000418	hsa-miR-23b-3p	NM_005529	HSPG2	circRNA	chr1	21881490	21881502	-	2	0	AGO1	7mer-m8	ccauuagggACCGUUACACUa	|| |||||||	#NAME?	-0.7516	4.478
MIMAT0000418	hsa-miR-23b-3p	NM_017761	PNRC2	circRNA	chr1	23962307	23962327	+	9	0	AGO1-4,AGO2	8mer	ccauuagggaccgUUACACUa	| | | |||||||	acugcugaaagaaAAUGUGAa	0.3822	0.537
MIMAT0000418	hsa-miR-23b-3p	NM_017761	PNRC2	circRNA	chr1	23962594	23962615	+	54	0	AGO1-4,AGO2,AGO3	8mer	ccauuaggGACC-GUUACACUa	:||| :|||||||	uuggggagUUGGAUAAUGUGAa	0.3327	0.664
MIMAT0000418	hsa-miR-23b-3p	NM_017761	PNRC2	circRNA	chr1	23963391	23963411	+	6	0	AGO1-4,AGO2	8mer	ccauuagggaccgUUACACUa	||| | |||||||	uguacaugauaugAAUGUGAa	0.6148	0.461
MIMAT0000418	hsa-miR-23b-3p	NM_006990	WASF2	circRNA	chr1	27405136	27405156	-	10	0	AGO1,AGO1-4,AGO2	8mer	ccAUUAGGGACCGUUACACUa	|| :|| | | :|||||||	ugUUGUCACGGCUAAUGUGAa	1.2218	1.627
MIMAT0000418	hsa-miR-23b-3p	NM_031459	SESN2	circRNA	chr1	28281262	28281283	+	30	0	AGO1,AGO1-4,AGO2	8mer	ccaUUAG-GGACCGUUACACUa	| | || || ||||||||	gccAUUCACCCAUCAAUGUGAa	1.0592	1.399
MIMAT0000418	hsa-miR-23b-3p	NM_001024732	MECR	circRNA	chr1	29216052	29216072	-	2	0	AGO2	7mer-m8	ccauuagggacCGUUACACUa	| | |||||||||	agcggugggcaGCAAUGUGAc	0.6121	2.729
MIMAT0000418	hsa-miR-23b-3p	NM_016011	MECR	circRNA	chr1	29216052	29216072	-	2	0	AGO2	7mer-m8	ccauuagggacCGUUACACUa	| | |||||||||	agcggugggcaGCAAUGUGAc	0.6121	2.729
MIMAT0000418	hsa-miR-23b-3p	NM_080391	PTP4A2	circRNA	chr1	31908782	31908802	-	24	0	AGO1-4,AGO2	8mer	ccAUUAGGGACCGUUACACUa	|::| ||||| |||||||	cuUGGUACCUGGAAAUGUGAa	1.6078	3.993
MIMAT0000418	hsa-miR-23b-3p	NM_023009	MARCKSL1	circRNA	chr1	32333994	32334013	-	2	0	AGO2	8mer	ccauuagGGACCGUUACACUa	|| | :|| |:|||||||	ggggaggUCU-GUAAUGUGAa	1.1347	2.603
MIMAT0000418	hsa-miR-23b-3p	NM_003680	YARS	circRNA	chr1	32810669	32810689	-	1	0	AGO2	7mer-m8	ccauuaGGGACCGUUACACUa	|: || |||||||	caguuaCUAUGAGAAUGUGAu	0.4284	4.36
MIMAT0000418	hsa-miR-23b-3p	NM_012090	MACF1	circRNA	chr1	39285625	39285645	+	1	0	AGO1-4	7mer-m8	ccauuagggaccGUUACACUa	|| | || ||||||||	ggacaaccgguaCAAUGUGAg	1.0116	3.127
MIMAT0000418	hsa-miR-23b-3p	NM_012090	MACF1	circRNA	chr1	39315554	39315575	+	2	0	AGO1	7mer-m8	ccaUUAGGGA-CCGUUACACUa	| |:|::|| | |||||||	ugcAGUUUCUAUGAAAUGUGAc	1.202	1.655
MIMAT0000418	hsa-miR-23b-3p	NM_012090	MACF1	circRNA	chr1	39340765	39340785	+	0	0	NA	7mer-m8	ccaUUAGGGACCGUUACACUa	|| |: :::| :|||||||	gggAGAUUUUCAUAAUGUGAu	1.2369	0.492
MIMAT0000418	hsa-miR-23b-3p	NM_012090	MACF1	circRNA	chr1	39349418	39349439	+	0	0	NA	8mer	ccAUUAGGGAC-CGUUACACUa	| :| ::|| |||||||	ucUUGUAUUUGCAAAAUGUGAa	0.8966	0.445
MIMAT0000418	hsa-miR-23b-3p	NM_012090	MACF1	circRNA	chr1	39353202	39353222	+	1	1	AGO2	7mer-m8	ccauuagggacCGUUACACUa	| |||||||||	aaacuggacaaGCAAUGUGAg	0.1283	1.699
MIMAT0000418	hsa-miR-23b-3p	NM_001905	CTPS	circRNA	chr1	41012454	41012472	+	1	0	AGO2	7mer-m8	ccAUUAGGGACCGUUACACUa	| || |::|| :|||||||	guUACUUUCU--UAAUGUGAc	1.2415	1.247
MIMAT0000418	hsa-miR-23b-3p	NM_024602	HECTD3	circRNA	chr1	45002834	45002853	-	3	3	AGO1-4,AGO2	8mer	ccauUAGG-GACCGUUACACUa	|||| || ||||||||	ccacAUCCACU--CAAUGUGAa	1.0464	-0.085
MIMAT0000418	hsa-miR-23b-3p	NM_002525	NRD1	circRNA	chr1	51810321	51810341	-	5	0	AGO2	7mer-m8	ccAUUAGGGACCGUUACACUa	| |||| | |||||||	gcUAAUGAGGGAAAAUGUGAc	1.0546	3.774
MIMAT0000418	hsa-miR-23b-3p	NM_004799	ZFYVE9	circRNA	chr1	52238780	52238800	+	1	0	AGO2	7mer-m8	ccauuagggaccgUUACACUa	|| | |||||||	agugaaagugaagAAUGUGAu	0.2775	1.899
MIMAT0000418	hsa-miR-23b-3p	NM_004799	ZFYVE9	circRNA	chr1	52239524	52239544	+	0	0	NA	8mer	ccaUUAGGGACCGUUACACUa	|||: | | |||||||	ccaAAUUGCAUGAAAUGUGAa	0.9396	6.176
MIMAT0000418	hsa-miR-23b-3p	NM_004799	ZFYVE9	circRNA	chr1	52340155	52340176	+	0	0	NA	8mer	ccaUUAGGGACCG-UUACACUa	| |: |: | | |||||||	uggAGACUAUAACAAAUGUGAa	0.885	5.263
MIMAT0000418	hsa-miR-23b-3p	NM_001009881	ZCCHC11	circRNA	chr1	52475258	52475279	-	1	0	AGO2	7mer-m8	ccauuagGGAC-CGUUACACUa	| |||| ||||||||	agagcaaCCUGUUCAAUGUGAu	0.9005	1.117
MIMAT0000418	hsa-miR-23b-3p	NM_024646	ZYG11B	circRNA	chr1	52822452	52822473	+	1	0	AGO2	7mer-m8	ccAUUA-GGGACCGUUACACUa	|||:| :: || |||||||	ugUAGUGUUGUGAAAAUGUGAu	1.3112	1.008
MIMAT0000418	hsa-miR-23b-3p	NM_018087	TMEM48	circRNA	chr1	53766120	53766141	-	1	0	AGO1-4	8mer	ccaUUAGGGAC-CGUUACACUa	| |: || |||||||||	uacAUUUGAUGAGCAAUGUGAa	0.9175	0.454
MIMAT0000418	hsa-miR-23b-3p	NM_018087	TMEM48	circRNA	chr1	53766457	53766476	-	0	0	NA	8mer	ccauuAGGGACCGUUACACUa	|:::| | |||||||	uucuuUUUUUUG-AAUGUGAa	0.6554	0.611
MIMAT0000418	hsa-miR-23b-3p	NM_018087	TMEM48	circRNA	chr1	53766909	53766926	-	2	0	AGO1-4	8mer	ccauUAGGGACCGUUACACUa	| :|||| |||||||	guguGUCCC---AAAUGUGAa	0.9117	0.09
MIMAT0000418	hsa-miR-23b-3p	NM_004872	TMEM59	circRNA	chr1	54047271	54047290	-	2	0	AGO1-4	8mer	ccauuaggGACCGUUACACUa	| :||| |||||||	gaacuaaaUUGG-AAUGUGAa	0.515	4.422
MIMAT0000418	hsa-miR-23b-3p	NM_016491	MRPL37	circRNA	chr1	54205126	54205144	+	2	0	AGO2	7mer-m8	ccauuaGGGACCGUUACACUa	|| ::||| |||||||	agugcgUUCUG--AAUGUGAu	1.0185	1.802
MIMAT0000418	hsa-miR-23b-3p	NM_015306	USP24	circRNA	chr1	55086012	55086032	-	0	0	NA	7mer-m8	ccauuagggacCGUUACACUa	|| | |||||||||	cuuacuggaguGCAAUGUGAg	0.8292	4.154
MIMAT0000418	hsa-miR-23b-3p	NM_015306	USP24	circRNA	chr1	55107330	55107353	-	2	0	AGO2	7mer-m8	ccAUUAG--GGACCG-UUACACUa	||||| | | : |||||||	ccUAAUCGUACAGCUGAAUGUGAg	1.1677	4.715
MIMAT0000418	hsa-miR-23b-3p	NM_015306	USP24	circRNA	chr1	55144167	55144187	-	0	0	NA	8mer	ccauuAGGGACCGUUACACUa	|:::|| |||||||	aacuuUUUUUGAAAAUGUGAa	0.7425	5.643
MIMAT0000418	hsa-miR-23b-3p	NM_001134673	NFIA	circRNA	chr1	61082616	61082636	+	1	0	AGO2	8mer	ccauuagGGACCGUUACACUa	| |:||| |||||||	gagccgaCUUGGAAAUGUGAa	0.7838	4.368
MIMAT0000418	hsa-miR-23b-3p	NM_001134673	NFIA	circRNA	chr1	61457348	61457368	+	2	0	AGO2	7mer-m8	ccaUUAGGGACCGUUACACUa	| | |:::|| |||||||	gacACUUUUUGUAAAUGUGAc	1.1695	4.679
MIMAT0000418	hsa-miR-23b-3p	NM_001134673	NFIA	circRNA	chr1	61460436	61460456	+	0	0	NA	7mer-m8	ccAUUAGGGACCGUUACACUa	|:||:: |||||||	aaUGAUUUACACAAAUGUGAc	0.849	5.009
MIMAT0000418	hsa-miR-23b-3p	NM_001134673	NFIA	circRNA	chr1	61461817	61461837	+	0	0	NA	8mer	ccauuagggaccGUUACACUa	| | ||||||||	caccaggucauaCAAUGUGAa	0.367	0.23
MIMAT0000418	hsa-miR-23b-3p	NM_001017415	USP1	circRNA	chr1	62445291	62445311	+	2	0	AGO2	7mer-m8	ccauuagggaccgUUACACUa	||| |||||||	ucuaaagaaaaugAAUGUGAu	0.3275	1.862
MIMAT0000418	hsa-miR-23b-3p	hsa_circ_0000078	hsa_circ_000611	circRNA	chr1	62445291	62445311	+	2	0	AGO2	7mer-m8	ccauuagggaccgUUACACUa	||| |||||||	ucuaaagaaaaugAAUGUGAu	0.3275	1.862
MIMAT0000418	hsa-miR-23b-3p	hsa_circ_0000079	hsa_circ_000612	circRNA	chr1	62445291	62445311	+	2	0	AGO2	7mer-m8	ccauuagggaccgUUACACUa	||| |||||||	ucuaaagaaaaugAAUGUGAu	0.3275	1.862
MIMAT0000418	hsa-miR-23b-3p	hsa_circ_0000080	hsa_circ_000613	circRNA	chr1	62445291	62445311	+	2	0	AGO2	7mer-m8	ccauuagggaccgUUACACUa	||| |||||||	ucuaaagaaaaugAAUGUGAu	0.3275	1.862
MIMAT0000418	hsa-miR-23b-3p	NM_001017415	USP1	circRNA	chr1	62447404	62447423	+	2	0	AGO2	8mer	ccauuAGGGACCGUUACACUa	| | |:||| |||||||	cgcguUGCUUGG-AAUGUGAa	1.0546	5.501
MIMAT0000418	hsa-miR-23b-3p	hsa_circ_0000079	hsa_circ_000612	circRNA	chr1	62447404	62447423	+	2	0	AGO2	8mer	ccauuAGGGACCGUUACACUa	| | |:||| |||||||	cgcguUGCUUGG-AAUGUGAa	1.0546	5.501
MIMAT0000418	hsa-miR-23b-3p	hsa_circ_0000080	hsa_circ_000613	circRNA	chr1	62447404	62447423	+	2	0	AGO2	8mer	ccauuAGGGACCGUUACACUa	| | |:||| |||||||	cgcguUGCUUGG-AAUGUGAa	1.0546	5.501
MIMAT0000418	hsa-miR-23b-3p	NM_002227	JAK1	circRNA	chr1	64833468	64833490	-	1	0	AGO2	8mer	ccAUUAGGGAC--CGUUACACUa	||:|| :|| ||||||||	uuUAGUCAUUGAUUCAAUGUGAa	1.1939	0.647
MIMAT0000418	hsa-miR-23b-3p	NM_002227	JAK1	circRNA	chr1	64888691	64888711	-	0	0	NA	7mer-m8	ccauuagggaccGUUACACUa	| || :|||||||	gaagauuagguaUAAUGUGAu	0.5087	-0.024
MIMAT0000418	hsa-miR-23b-3p	NM_002227	JAK1	circRNA	chr1	64904723	64904743	-	0	0	NA	8mer	ccauuagggaCCGUUACACUa	| || |||||||	uaugugugugGGGAAUGUGAa	0.2351	-0.8
MIMAT0000418	hsa-miR-23b-3p	NM_002227	JAK1	circRNA	chr1	64905362	64905382	-	0	0	NA	8mer	ccAUUAGGGACCGUUACACUa	||| | :| |||||||	ugUAUGCAUUCUAAAUGUGAa	0.9942	-0.384
MIMAT0000418	hsa-miR-23b-3p	NM_002227	JAK1	circRNA	chr1	64928934	64928954	-	0	0	NA	8mer	ccauuagggaCCGUUACACUa	|| | :|||||||	ucuacaggaaGAUAAUGUGAa	0.4087	-0.152
MIMAT0000418	hsa-miR-23b-3p	NM_002227	JAK1	circRNA	chr1	64949491	64949510	-	0	0	NA	8mer	ccauuaGGGACCGUUACACUa	| | || | |||||||	aaugugCACUUG-AAUGUGAa	0.727	0.208
MIMAT0000418	hsa-miR-23b-3p	NM_002227	JAK1	circRNA	chr1	64954872	64954892	-	0	0	NA	7mer-m8	ccauuagggaccgUUACACUa	|| |||||||	aagaaaaagaaaaAAUGUGAu	0.0801	0.012
MIMAT0000418	hsa-miR-23b-3p	NM_017526	LEPROT	circRNA	chr1	65435942	65435959	+	3	0	AGO1-4,AGO2	7mer-m8	ccAUUAGGGACCGUUACACUa	|||| ||| |||||||	ugUAACCCC---AAAUGUGAu	1.266	-0.493
MIMAT0000418	hsa-miR-23b-3p	NM_001018067	SERBP1	circRNA	chr1	67424254	67424274	-	2	9	AGO1-4,AGO2	7mer-m8	ccauuagggaccgUUACACUa	| | |||||||	cuuggaucaaucaAAUGUGAc	0.259	4.668
MIMAT0000418	hsa-miR-23b-3p	NM_001114120	DEPDC1	circRNA	chr1	68474308	68474327	-	0	0	NA	8mer	ccAUUAGGGACCGUUACACUa	| |||: | |||||||	ucUCAUCUGU-AAAAUGUGAa	0.9466	0.286
MIMAT0000418	hsa-miR-23b-3p	NM_001114120	DEPDC1	circRNA	chr1	68476505	68476524	-	0	0	NA	8mer	ccAUUAGGGACCGUUACACUa	||| : : | |||||||	ucUAAGUAUAAG-AAUGUGAa	0.8792	-0.23
MIMAT0000418	hsa-miR-23b-3p	NM_001114120	DEPDC1	circRNA	chr1	68476778	68476798	-	3	0	AGO2	7mer-m8	ccaUUAGGGACCGUUACACUa	||| :| ||||||||	caaAAUAGUUAUCAAUGUGAg	0.9396	0.309
MIMAT0000418	hsa-miR-23b-3p	NM_017768	LRRC40	circRNA	chr1	70145373	70145393	-	1	0	AGO1	7mer-m8	ccauUAGGGACCGUUACACUa	||:|| ||||||||	uuguAUUCCAUACAAUGUGAc	0.8815	0.854
MIMAT0000418	hsa-miR-23b-3p	NM_001190987	SRSF11	circRNA	chr1	70229691	70229715	+	3	0	AGO1,AGO2	7mer-m8	ccaUUAGGGAC---CG-UUACACUa	| ||||::|| | |||||||	ugaAAUCUUUGAAAACAAAUGUGAg	1.202	1.043
MIMAT0000418	hsa-miR-23b-3p	NM_004768	SRSF11	circRNA	chr1	70229691	70229715	+	3	0	AGO1,AGO2	7mer-m8	ccaUUAGGGAC---CG-UUACACUa	| ||||::|| | |||||||	ugaAAUCUUUGAAAACAAAUGUGAg	1.202	1.043
MIMAT0000418	hsa-miR-23b-3p	NM_001134445	DDAH1	circRNA	chr1	85321194	85321214	-	1	0	AGO2	7mer-m8	ccAUUAGGGACCGUUACACUa	|:| :: | |||||||	aaUGAAUUAUCAAAAUGUGAu	0.8095	1.198
MIMAT0000418	hsa-miR-23b-3p	NM_012137	DDAH1	circRNA	chr1	85321194	85321214	-	1	0	AGO2	7mer-m8	ccAUUAGGGACCGUUACACUa	|:| :: | |||||||	aaUGAAUUAUCAAAAUGUGAu	0.8095	1.198
MIMAT0000418	hsa-miR-23b-3p	NM_032270	LRRC8C	circRNA	chr1	89718746	89718764	+	1	0	AGO2	7mer-m8	ccAUUAGGGACCGUUACACUa	|:| ::||| |||||||	uaUGAAUUCUG--AAUGUGAu	1.1092	0.139
MIMAT0000418	hsa-miR-23b-3p	NM_032270	LRRC8C	circRNA	chr1	89718752	89718772	+	1	0	AGO2	7mer-m8	ccauuagggACCGUUACACUa	|| :|||||||	uucugaaugUGAUAAUGUGAu	0.0249	0.027
MIMAT0000418	hsa-miR-23b-3p	NM_032270	LRRC8C	circRNA	chr1	89719216	89719236	+	0	0	NA	7mer-m8	ccauUAGGGACCGUUACACUa	|| :| :|||||||	augcAUGGUUUUUAAUGUGAg	0.6318	0.262
MIMAT0000418	hsa-miR-23b-3p	NR_036634	TGFBR3	circRNA	chr1	91683447	91683467	-	5	0	AGO1-4,AGO2	8mer	ccauuagggaccGUUACACUa	| | ||||||||	cuuggggguuuuCAAUGUGAa	0.274	2.656
MIMAT0000418	hsa-miR-23b-3p	NR_036634	TGFBR3	circRNA	chr1	91719935	91719956	-	0	0	NA	7mer-m8	ccauuAGGGACCG-UUACACUa	| | :||| | |||||||	ugcccUGUCUGUCAAAUGUGAc	1.007	2.645
MIMAT0000418	hsa-miR-23b-3p	NR_036634	TGFBR3	circRNA	chr1	91759904	91759926	-	0	0	NA	8mer	ccaUUAGGGACC--GUUACACUa	|| |: | :||| |||||||	ggcAGCCAUUGGGAAAAUGUGAa	1.2439	-0.02
MIMAT0000418	hsa-miR-23b-3p	NR_036634	TGFBR3	circRNA	chr1	91762965	91762986	-	0	0	NA	7mer-m8	ccauuAGG-GACCGUUACACUa	| ||: ||| :|||||||	uauuuUCUGCUGAUAAUGUGAg	1.1568	-0.07
MIMAT0000418	hsa-miR-23b-3p	NR_036634	TGFBR3	circRNA	chr1	91765926	91765946	-	0	0	NA	7mer-m8	ccauuagggaccgUUACACUa	| | |||||||	gauguauuuauuaAAUGUGAc	-0.0952	0.221
MIMAT0000418	hsa-miR-23b-3p	NR_036634	TGFBR3	circRNA	chr1	91767871	91767893	-	0	0	NA	8mer	ccauuAGGGAC--CGUUACACUa	| ||: || ||||||||	uuuuuUCUGUGAUCCAAUGUGAa	0.8966	0.28
MIMAT0000418	hsa-miR-23b-3p	NR_036634	TGFBR3	circRNA	chr1	91788812	91788832	-	0	0	NA	7mer-m8	ccauuagggaccgUUACACUa	| |||||||	cucugcauuuaaaAAUGUGAc	-0.2527	0.635
MIMAT0000418	hsa-miR-23b-3p	NR_036634	TGFBR3	circRNA	chr1	91793369	91793387	-	0	0	NA	7mer-m8	ccAUUAGGGACCGUUACACUa	|| ||||:| |||||||	ugUCAUCCUU--AAAUGUGAg	1.3391	0.225
MIMAT0000418	hsa-miR-23b-3p	NM_001024948	FNBP1L	circRNA	chr1	93554144	93554163	+	2	0	AGO1-4	7mer-m8	ccAUUAGGGACCGUUACACUa	||| ||:: | :|||||||	ggUUAUUUAU-AUAAUGUGAc	1.3588	4.371
MIMAT0000418	hsa-miR-23b-3p	NM_001024948	FNBP1L	circRNA	chr1	93554232	93554252	+	0	0	NA	7mer-m8	ccauuagggaCCGUUACACUa	| | || |||||||	gcaaugaggaGGAAAUGUGAu	0.4563	2.413
MIMAT0000418	hsa-miR-23b-3p	NM_014597	DNTTIP2	circRNA	chr1	93876666	93876684	-	1	0	AGO2	7mer-m8	ccAUUAGGGACCGUUACACUa	|||: :::|| |||||||	ugUAGAUUUUG--AAUGUGAu	1.2984	0.265
MIMAT0000418	hsa-miR-23b-3p	NM_001918	DBT	circRNA	chr1	100191215	100191236	-	0	0	NA	8mer	ccAUUAGGGACCG--UUACACUa	|:|| ||| | |||||||	acUGAU-GCUGUCAAAAUGUGAa	1.0813	0.003
MIMAT0000418	hsa-miR-23b-3p	NM_001918	DBT	circRNA	chr1	100196364	100196384	-	3	0	AGO2	7mer-m8	ccauuagggaccgUUACACUa	|| | |||||||	ggcacagauaaugAAUGUGAg	0.1823	4.822
MIMAT0000418	hsa-miR-23b-3p	NM_001918	DBT	circRNA	chr1	100206575	100206592	-	1	0	AGO2	8mer	ccAUUAGGGACCGUUACACUa	| | :||||| |||||||	gaUUGUCCCU---AAUGUGAa	1.3697	5.365
MIMAT0000418	hsa-miR-23b-3p	NM_001130841	RTCD1	circRNA	chr1	100273787	100273809	+	1	0	AGO1	7mer-m8	ccaUUAGGGA--CCGUUACACUa	|| | ||:|| ||||||||	ggaAUUCUCUUCCACAAUGUGAu	1.2612	-0.49
MIMAT0000418	hsa-miR-23b-3p	NM_002959	SORT1	circRNA	chr1	109326995	109327015	-	4	0	AGO2	7mer-m8	ccauuaGGGACCGUUACACUa	:||| ||||||||	cagccgUCCUAUCAAUGUGAu	0.641	3.174
MIMAT0000418	hsa-miR-23b-3p	NM_002959	SORT1	circRNA	chr1	109336264	109336284	-	8	0	AGO2	7mer-m8	ccAUUAGGGACCGUUACACUa	|:| | | |||||||	ccUGAAAACAGUGAAUGUGAu	0.6876	3.061
MIMAT0000418	hsa-miR-23b-3p	NM_001010935	RAP1A	circRNA	chr1	111704348	111704375	+	2	0	AGO2	7mer-m8	ccAUUAGG---GACCG----UUACACUa	|:||:: :|||| |||||||	aaUGAUUUUGGUUGGCAAUAAAUGUGAc	0.9442	6.594
MIMAT0000418	hsa-miR-23b-3p	NM_001080470	ZNF697	circRNA	chr1	119620091	119620112	-	2	0	AGO1	7mer-m8	ccAUUA-GGGACCGUUACACUa	|::| | :| |||||||	auUGGUGCAUUUAAAAUGUGAu	0.8571	0.938
MIMAT0000418	hsa-miR-23b-3p	NM_001198773	PI4KB	circRNA	chr1	151306325	151306343	-	3	0	AGO1-4,AGO2	8mer	ccaUUAGGGACCGUUACACUa	|| |:|||:|| |||||||	ggaAGUCCUUG--AAUGUGAa	1.5214	5.27
MIMAT0000418	hsa-miR-23b-3p	NM_015100	POGZ	circRNA	chr1	151404340	151404360	-	6	0	AGO1-4,AGO2	7mer-m8	ccAUUAGGGACCGUUACACUa	||||| :|| :|||||||	ucUAAUCAUUGUUAAUGUGAg	1.6276	2.614
MIMAT0000418	hsa-miR-23b-3p	NM_015100	POGZ	circRNA	chr1	151442172	151442191	-	1	0	AGO2	7mer-m8	ccauUAGGGACCGUUACACUa	:|:| ||| |||||||	accuGUUCAUGG-AAUGUGAg	0.9593	4.536
MIMAT0000418	hsa-miR-23b-3p	NM_002870	RAB13	circRNA	chr1	153982761	153982781	-	4	0	AGO2	7mer-m8	ccauuagggaccgUUACACUa	|||||||	uugcuggggaacaAAUGUGAc	-0.6667	4.427
MIMAT0000418	hsa-miR-23b-3p	NM_001127320	UBAP2L	circRNA	chr1	154243261	154243284	+	7	0	AGO1,AGO2	7mer-m8	ccauuAGGGA--CC-GUUACACUa	| | ||| || |||||||	gccucUGCCUGCGGAGAAUGUGAc	0.8165	5.089
MIMAT0000418	hsa-miR-23b-3p	NM_014847	UBAP2L	circRNA	chr1	154243261	154243284	+	7	0	AGO1,AGO2	7mer-m8	ccauuAGGGA--CC-GUUACACUa	| | ||| || |||||||	gccucUGCCUGCGGAGAAUGUGAc	0.8165	5.089
MIMAT0000418	hsa-miR-23b-3p	NM_018489	ASH1L	circRNA	chr1	155337094	155337114	-	3	0	AGO1-4,AGO2	7mer-m8	ccauuagggaccgUUACACUa	|||||||	caggucaaaguaaAAUGUGAg	-0.6667	0.525
MIMAT0000418	hsa-miR-23b-3p	NM_018489	ASH1L	circRNA	chr1	155411900	155411922	-	0	0	NA	7mer-m8	ccauUAGGGAC--CGUUACACUa	| | || || | |||||||	ugacAGCCAUGUAGAAAUGUGAu	0.9245	0.225
MIMAT0000418	hsa-miR-23b-3p	NR_028103	DCAF8	circRNA	chr1	160265907	160265927	-	0	0	NA	7mer-m8	ccauuagggaccgUUACACUa	|| | | |||||||	ggacaguaguuuaAAUGUGAg	0.5842	0.305
MIMAT0000418	hsa-miR-23b-3p	NR_028103	DCAF8	circRNA	chr1	160276320	160276340	-	0	0	NA	7mer-m8	ccauuagggacCGUUACACUa	| | | |||||||	agauggcuaacGGAAUGUGAg	0.3194	0.181
MIMAT0000418	hsa-miR-23b-3p	NR_028103	DCAF8	circRNA	chr1	160277561	160277582	-	2	0	AGO2	7mer-m8	ccAUUAGGGACCG--UUACACUa	|:|| ::|| : |||||||	uuUGAU-UUUGAUUGAAUGUGAg	1.0313	0.432
MIMAT0000418	hsa-miR-23b-3p	NM_015331	NCSTN	circRNA	chr1	160355679	160355699	+	1	0	AGO2	7mer-m8	ccauuagggaccGUUACACUa	| :|||||||	ugcugagaacauUAAUGUGAg	-0.1429	2.41
MIMAT0000418	hsa-miR-23b-3p	NM_000696	ALDH9A1	circRNA	chr1	165662397	165662418	-	1	0	AGO2	8mer	ccaUUAGGG-ACCGUUACACUa	|||:|: || |||||||	ucaAAUUCUGUGUGAAUGUGAa	1.1417	-0.512
MIMAT0000418	hsa-miR-23b-3p	NM_053053	TADA1	circRNA	chr1	166856532	166856552	-	1	0	AGO2	7mer-m8	ccauuaggGACCGUUACACUa	| || |||||||	auuuuguaCUUUAAAUGUGAc	0.3825	1.118
MIMAT0000418	hsa-miR-23b-3p	NM_053053	TADA1	circRNA	chr1	166857441	166857462	-	4	0	AGO2	7mer-m8	ccauuAGGG-ACCGUUACACUa	|||: ||| |||||||	accuuUCCUAUGGAAAUGUGAc	1.0097	2.817
MIMAT0000418	hsa-miR-23b-3p	NM_152902	TIPRL	circRNA	chr1	168200034	168200054	+	3	0	AGO1,AGO2	7mer-m8	ccauuagggaccgUUACACUa	| | |||||||	acaaguggaauaaAAUGUGAu	0.1359	1.177
MIMAT0000418	hsa-miR-23b-3p	NM_015172	PRRC2C	circRNA	chr1	171532838	171532858	+	1	0	AGO2	7mer-m8	ccauuagggacCGUUACACUa	| | | |||||||	gaacaagaaaaGGAAUGUGAg	0.2391	1.647
MIMAT0000418	hsa-miR-23b-3p	NM_014283	C1orf9	circRNA	chr1	172611530	172611550	+	1	0	AGO2	7mer-m8	ccauUAGGGACCGUUACACUa	|| ||: :| |:|||||||	ggguAUUGUUUGUAAUGUGAc	1.2973	3.655
MIMAT0000418	hsa-miR-23b-3p	NM_005819	STX6	circRNA	chr1	180973885	180973907	-	0	0	NA	7mer-m8	ccaUUAGGGACCG--UUACACUa	|| ||||| |||||||	uuaAAGAACUGGCAGAAUGUGAu	1.1572	-0.044
MIMAT0000418	hsa-miR-23b-3p	NM_005819	STX6	circRNA	chr1	180974656	180974680	-	3	0	AGO1-4,AGO2	8mer	ccaUUAGGGA----CCGUUACACUa	| |:||::| | |||||||	agaAGUCUUUUAAAGUAAAUGUGAa	0.7119	0.141
MIMAT0000418	hsa-miR-23b-3p	NM_005819	STX6	circRNA	chr1	180984712	180984736	-	1	0	AGO2	7mer-m8	ccaUUAGG---GACC-GUUACACUa	|:||| |||| ||||||||	cucAGUCCCGGCUGGACAAUGUGAu	1.2451	4.555
MIMAT0000418	hsa-miR-23b-3p	NM_002293	LAMC1	circRNA	chr1	183115572	183115593	+	2	0	AGO1,AGO2	7mer-m8	ccAUUAGGGACCG-UUACACUa	||:|| | | |||||||	agUGAUGGGGGACAAAUGUGAc	0.9291	5.515
MIMAT0000418	hsa-miR-23b-3p	NM_000186	CFH	circRNA	chr1	196676008	196676028	+	1	2	AGO2	7mer-m8	ccAUUAGGGACCGUUACACUa	||||: | | |||||||	auUAAUUACCGUGAAUGUGAc	1.2323	1.872
MIMAT0000418	hsa-miR-23b-3p	NM_018136	ASPM	circRNA	chr1	197094166	197094180	-	0	0	NA	7mer-m8	ccauUAGGGACCGUUACACUa	:|:::|| |||||||	#NAME?	0.5087	2.261
MIMAT0000418	hsa-miR-23b-3p	NM_018136	ASPM	circRNA	chr1	197142390	197142410	-	3	1	AGO2	7mer-m8	ccauuagggaccgUUACACUa	| | |||||||	uaagaaaacaaaaAAUGUGAc	0.2242	0.11
MIMAT0000418	hsa-miR-23b-3p	NM_018136	ASPM	circRNA	chr1	197142492	197142512	-	0	0	NA	7mer-m8	ccauuagggACCGUUACACUa	| || |||||||	cauggaagaUGCAAAUGUGAg	0.3134	0.111
MIMAT0000418	hsa-miR-23b-3p	NM_133494	NEK7	circRNA	chr1	198223805	198223825	+	0	0	NA	7mer-m8	ccAUUAGGGACCGUUACACUa	|||:|| :: :|||||||	ggUGAUGUUGAUUAAUGUGAu	1.3588	-0.11
MIMAT0000418	hsa-miR-23b-3p	NM_133494	NEK7	circRNA	chr1	198225869	198225888	+	0	0	NA	7mer-m8	ccaUUAGGGACCGUUACACUa	:||:: | | |||||||	ccaGAUUUGUUG-AAUGUGAu	0.9094	0.496
MIMAT0000418	hsa-miR-23b-3p	NM_133494	NEK7	circRNA	chr1	198320099	198320119	+	8	0	AGO1,AGO1-4,AGO2	8mer	ccauuagggaccgUUACACUa	| | |||||||	aauguaacuauuaAAUGUGAa	0.259	1.324
MIMAT0000418	hsa-miR-23b-3p	NM_133494	NEK7	circRNA	chr1	198320120	198320140	+	4	0	AGO2	7mer-m8	ccauuagggaccgUUACACUa	| | |||||||	gauuuggggacaaAAUGUGAg	-0.0952	1.527
MIMAT0000418	hsa-miR-23b-3p	NM_203459	CAMSAP2	circRNA	chr1	200859856	200859877	+	1	0	AGO2	8mer	ccaUUAGG-GACCGUUACACUa	||||: | |||||||	augAAUCUAAUCAAAAUGUGAa	0.9593	0.646
MIMAT0000418	hsa-miR-23b-3p	NM_203459	CAMSAP2	circRNA	chr1	200860092	200860117	+	1	0	AGO2	8mer	ccAUUAGGGA---CCG--UUACACUa	||| :|| ||: |||||||	uaUAAGGUCUAAAGGUAGAAUGUGAa	0.849	2.335
MIMAT0000418	hsa-miR-23b-3p	NM_018085	IPO9	circRNA	chr1	201881710	201881730	+	1	2	AGO2	7mer-m8	ccauUAGGGACCGUUACACUa	:|: || |||||||	caguGUUGAUGCAAAUGUGAc	0.6318	-0.221
MIMAT0000418	hsa-miR-23b-3p	NM_006618	KDM5B	circRNA	chr1	202733731	202733751	-	2	0	AGO2	8mer	ccauuagggaccGUUACACUa	| | ||||||||	gccccuaugauuCAAUGUGAa	0.3264	4.933
MIMAT0000418	hsa-miR-23b-3p	NM_006618	KDM5B	circRNA	chr1	202745893	202745911	-	0	0	NA	8mer	ccAUUAGGGACCGUUACACUa	|:: ||:|| |||||||	aaUGGGCCUUG--AAUGUGAa	1.0789	3.964
MIMAT0000418	hsa-miR-23b-3p	NM_006618	KDM5B	circRNA	chr1	202764053	202764073	-	0	0	NA	8mer	ccauuagggaccgUUACACUa	|| | |||||||	uguccaacuccaaAAUGUGAa	0.4611	2.307
MIMAT0000418	hsa-miR-23b-3p	NM_006618	KDM5B	circRNA	chr1	202777481	202777501	-	0	0	NA	7mer-m8	ccauuagggaCCGUUACACUa	| | | :|||||||	aauuaaaaaaGUUAAUGUGAc	0.4383	0.229
MIMAT0000418	hsa-miR-23b-3p	NM_006618	KDM5B	circRNA	chr1	202786517	202786537	-	0	0	NA	8mer	ccauUAGGGACCGUUACACUa	| ||: |||||||	caccAACCUAAUAAAUGUGAa	0.5563	-0.086
MIMAT0000418	hsa-miR-23b-3p	NM_006618	KDM5B	circRNA	chr1	202787430	202787447	-	0	0	NA	7mer-m8	ccAUUAGGGACCGUUACACUa	||||::|| |||||||	uuUAAUUUCU---AAUGUGAu	1.2439	0.213
MIMAT0000418	hsa-miR-23b-3p	NM_006618	KDM5B	circRNA	chr1	202788498	202788518	-	0	0	NA	7mer-m8	ccauuagggaccGUUACACUa	| :|||||||	aaaagaggaauuUAAUGUGAc	-0.007	0.023
MIMAT0000418	hsa-miR-23b-3p	NM_006618	KDM5B	circRNA	chr1	202801165	202801185	-	0	0	NA	8mer	ccAUUAGGGACCGUUACACUa	| ||: | |||||||	uuUUAUUACAAAAAAUGUGAa	0.7816	0.364
MIMAT0000418	hsa-miR-23b-3p	NM_006618	KDM5B	circRNA	chr1	202803358	202803378	-	0	0	NA	8mer	ccauuagggacCGUUACACUa	| |:|||||||	acuuuaagaauGUAAUGUGAa	0.1708	0.259
MIMAT0000418	hsa-miR-23b-3p	NM_006618	KDM5B	circRNA	chr1	202805308	202805328	-	0	0	NA	7mer-m8	ccauuagggaccgUUACACUa	| |||||||	auauaguaagauaAAUGUGAg	-0.1498	-0.18
MIMAT0000418	hsa-miR-23b-3p	NM_014827	ZC3H11A	circRNA	chr1	203849973	203849991	+	2	0	AGO2	8mer	ccAUUAGGGACCGUUACACUa	| ||: :|| |||||||	acUCAUUAUUG--AAUGUGAa	0.9639	1.595
MIMAT0000418	hsa-miR-23b-3p	NM_003094	SNRPE	circRNA	chr1	203869982	203870004	+	3	0	AGO1,AGO2	8mer	ccauUAGGGACC--GUUACACUa	| :|||:| | ||||||||	agauGUCCUUUGUCCAAUGUGAa	1.1847	-0.359
MIMAT0000418	hsa-miR-23b-3p	NM_003094	SNRPE	circRNA	chr1	203870456	203870474	+	0	0	NA	7mer-m8	ccAUUAGGGACCGUUACACUa	| ||| :| | |||||||	gcUAAGAUCAG--AAUGUGAg	1.0418	0.519
MIMAT0000418	hsa-miR-23b-3p	NM_030952	NUAK2	circRNA	chr1	205302255	205302275	-	7	0	AGO1-4,AGO2	8mer	ccauuagggaccGUUACACUa	| | :|||||||	ugcuguuuucaaUAAUGUGAa	0.3264	0.997
MIMAT0000418	hsa-miR-23b-3p	NM_018566	YOD1	circRNA	chr1	207047547	207047569	-	4	0	AGO1-4,AGO2	8mer	ccauuagggaCCG--UUACACUa	| ||| |||||||	aaugugaagaGGCUUAAUGUGAa	0.2572	0.769
MIMAT0000418	hsa-miR-23b-3p	NM_018566	YOD1	circRNA	chr1	207047562	207047582	-	8	0	AGO1,AGO1-4,AGO2	8mer	ccAUUAGGGACCGUUACACUa	| |||:| :|||||||	uaUUAUCUCACAUAAUGUGAa	1.0894	0.573
MIMAT0000418	hsa-miR-23b-3p	NM_018566	YOD1	circRNA	chr1	207049362	207049382	-	1	0	AGO1-4	8mer	ccaUUAGGGACCGUUACACUa	|| :::| ||||||||	uccAAGUUUUACCAAUGUGAa	0.9918	5.11
MIMAT0000418	hsa-miR-23b-3p	NM_001114752	CD55	circRNA	chr1	207322458	207322479	+	6	0	AGO1-4,AGO2	8mer	ccAUUA-GGGACCGUUACACUa	||||| | | |||||||	ugUAAUAACGUACAAAUGUGAa	1.3221	0.392
MIMAT0000418	hsa-miR-23b-3p	NM_016448	DTL	circRNA	chr1	212103458	212103478	+	1	0	AGO2	7mer-m8	ccauUAGGGACCGUUACACUa	|| : | |||||||	aaguAUGUGUAAAAAUGUGAu	0.5563	0.368
MIMAT0000418	hsa-miR-23b-3p	NM_005401	PTPN14	circRNA	chr1	214348775	214348796	-	7	0	AGO1,AGO1-4,AGO2	7mer-m8	ccauuaGGGACCG-UUACACUa	| ||:| | |||||||	uaugugCCUUUACAAAUGUGAg	0.7549	2.536
MIMAT0000418	hsa-miR-23b-3p	NM_005401	PTPN14	circRNA	chr1	214356775	214356795	-	1	0	AGO1-4	7mer-m8	ccaUUAGGGACCGUUACACUa	| || | | |||||||	aggAAACACAUCAAAUGUGAc	0.849	-0.554
MIMAT0000418	hsa-miR-23b-3p	NM_005401	PTPN14	circRNA	chr1	214372733	214372753	-	0	0	NA	7mer-m8	ccauuagggaccgUUACACUa	|| | |||||||	ggagcagggagugAAUGUGAu	0.1677	4.891
MIMAT0000418	hsa-miR-23b-3p	NM_016121	KCTD3	circRNA	chr1	215618929	215618949	+	2	0	AGO2	7mer-m8	ccauuagggaCCGUUACACUa	|| || |||||||	uuuacagugaGGGAAUGUGAg	0.4958	5.163
MIMAT0000418	hsa-miR-23b-3p	NM_016121	KCTD3	circRNA	chr1	215619183	215619205	+	3	0	AGO1-4,AGO2	7mer-m8	ccaUUAGGGACC--GUUACACUa	|||: || | ||||||||	ucaAAUUACUCGAUCAAUGUGAu	1.094	4.772
MIMAT0000418	hsa-miR-23b-3p	NM_016052	RRP15	circRNA	chr1	218332751	218332771	+	0	0	NA	8mer	ccauuagggaccgUUACACUa	| | |||||||	uucaguauaaauaAAUGUGAa	0.1359	0.986
MIMAT0000418	hsa-miR-23b-3p	NM_016052	RRP15	circRNA	chr1	218334655	218334679	+	1	0	AGO2	7mer-m8	ccAUUAGGGA--CC--GUUACACUa	| |||: | || ||||||||	auUCAUCUAUUAGGAUCAAUGUGAu	1.0418	-0.381
MIMAT0000418	hsa-miR-23b-3p	NM_016052	RRP15	circRNA	chr1	218336783	218336803	+	0	0	NA	7mer-m8	ccauuagggaccGUUACACUa	| | ||||||||	guccaaaagguuCAAUGUGAu	0.2787	0.145
MIMAT0000418	hsa-miR-23b-3p	NM_002296	LBR	circRNA	chr1	225402551	225402571	-	5	0	AGO1-4,AGO2	8mer	ccauuagggacCGUUACACUa	| | |:|||||||	aauuuuguaaaGUAAUGUGAa	0.5796	1.852
MIMAT0000418	hsa-miR-23b-3p	NM_002296	LBR	circRNA	chr1	225402627	225402646	-	18	0	AGO1-4,AGO2	7mer-m8	ccaUUAGGGACCGUUACACUa	|:| ::| | |||||||	uacAGUAUUUUG-AAUGUGAg	0.8699	2.855
MIMAT0000418	hsa-miR-23b-3p	NM_152608	C1orf55	circRNA	chr1	225985437	225985457	-	6	0	AGO2,AGO3	8mer	ccauuagggaccgUUACACUa	| |||||||	uuggagaagcucaAAUGUGAa	-0.1498	3.458
MIMAT0000418	hsa-miR-23b-3p	NR_033184	ZNF678	circRNA	chr1	227654614	227654634	+	0	0	NA	8mer	ccaUUAGGGACCGUUACACUa	| || || | |||||||	gagAAGCCAUACAAAUGUGAa	1.0116	-0.136
MIMAT0000418	hsa-miR-23b-3p	NR_033184	ZNF678	circRNA	chr1	227654698	227654718	+	1	0	AGO2	7mer-m8	ccaUUAGGGACCGUUACACUa	| || |||| |||||||	gagAAACCCUACAAAUGUGAc	1.3194	-0.374
MIMAT0000418	hsa-miR-23b-3p	NR_033184	ZNF678	circRNA	chr1	227654782	227654802	+	3	0	AGO1-4,AGO2	7mer-m8	ccaUUAGGGACCGUUACACUa	| || |||| |||||||	gagAAACCCUACAAAUGUGAu	1.3194	-0.051
MIMAT0000418	hsa-miR-23b-3p	NR_033184	ZNF678	circRNA	chr1	227654791	227654811	+	1	0	AGO2	7mer-m8	ccauuagggaccgUUACACUa	|| |||||||	uacaaaugugaugAAUGUGAc	0.0801	-0.26
MIMAT0000418	hsa-miR-23b-3p	NR_033184	ZNF678	circRNA	chr1	227655118	227655138	+	6	0	AGO1-4,AGO2	8mer	ccaUUAGGGACCGUUACACUa	| || |||| |||||||	gagAAACCCUACAAAUGUGAa	1.3194	1.009
MIMAT0000418	hsa-miR-23b-3p	NR_033184	ZNF678	circRNA	chr1	227655202	227655222	+	11	0	AGO1-4,AGO2	8mer	ccaUUAGGGACCGUUACACUa	| || |||| ||||||||	gaaAAACCCUACCAAUGUGAa	1.4622	-0.196
MIMAT0000418	hsa-miR-23b-3p	NR_033184	ZNF678	circRNA	chr1	227655286	227655306	+	3	0	AGO1-4	8mer	ccaUUAGGGACCGUUACACUa	| || |||| |||||||	gagAAACCCUACAAAUGUGAa	1.3194	0.449
MIMAT0000418	hsa-miR-23b-3p	NR_033184	ZNF678	circRNA	chr1	227655454	227655474	+	4	0	AGO1-4,AGO2	8mer	ccaUUAGGGACCGUUACACUa	| || |||| |||||||	gugAAACCCUACAAAUGUGAa	1.3194	0.036
MIMAT0000418	hsa-miR-23b-3p	NR_033184	ZNF678	circRNA	chr1	227655622	227655642	+	3	0	AGO1-4	8mer	ccaUUAGGGACCGUUACACUa	| || |||| |||||||	gagAAACCCUACAAAUGUGAa	1.3194	0.381
MIMAT0000418	hsa-miR-23b-3p	NR_033184	ZNF678	circRNA	chr1	227661158	227661178	+	0	0	NA	7mer-m8	ccaUUAGGGACCGUUACACUa	|:| :|||| |||||||	ccaAGUGUCUGGAAAUGUGAc	1.2927	-0.261
MIMAT0000418	hsa-miR-23b-3p	NM_152379	C1orf131	circRNA	chr1	231224065	231224085	-	1	0	AGO2	8mer	ccauuagggaccgUUACACUa	| |||||||	ccagugcagcaugAAUGUGAa	-0.0872	-0.735
MIMAT0000418	hsa-miR-23b-3p	NM_005999	TSNAX	circRNA	chr1	231565158	231565177	+	13	0	AGO1,AGO1-4,AGO2	8mer	ccAUUAGGGACCGUUACACUa	| |||::| |:|||||||	auUUAUCUUU-GUAAUGUGAa	1.2996	0.735
MIMAT0000418	hsa-miR-23b-3p	NM_018072	HEATR1	circRNA	chr1	236549420	236549441	-	1	0	AGO1-4	7mer-m8	ccauuaGGGACCG-UUACACUa	||| | | |||||||	uucugcCCCAGUCUAAUGUGAu	0.5934	-0.054
MIMAT0000418	hsa-miR-23b-3p	NM_001103	ACTN2	circRNA	chr1	236725977	236725999	+	5	0	AGO2	8mer	ccAUUAGGG--ACCGUUACACUa	|: |||: | | |||||||	acUGCUCCUUAUAGAAAUGUGAa	1.0024	5.488
MIMAT0000418	hsa-miR-23b-3p	NM_205768	ZNF238	circRNA	chr1	244056033	244056053	+	4	0	AGO1,AGO1-4,AGO2	8mer	ccauUAGGGACCGUUACACUa	:| ::| |||||||	cuguGUGUUUAAAAAUGUGAa	0.5842	4.482
MIMAT0000418	hsa-miR-23b-3p	NM_012293	PXDN	circRNA	chr2	1633374	1633394	-	9	0	AGO1-4,AGO2	8mer	ccauuagggaccgUUACACUa	|||||||	uaguugugaaccaAAUGUGAa	-0.6667	0.198
MIMAT0000418	hsa-miR-23b-3p	NM_001165931	RRM2	circRNA	chr2	10131273	10131294	+	2	1	AGO1-4,AGO2	7mer-m8	ccaUUAGGGAC-CGUUACACUa	| | ||| :|||||||	cucAUUAGCUGAAUAAUGUGAg	0.8444	-0.169
MIMAT0000418	hsa-miR-23b-3p	NM_002709	PPP1CB	circRNA	chr2	28800097	28800117	+	12	0	AGO1,AGO1-4,AGO2	7mer-m8	ccaUUAGGGACCGUUACACUa	| | :|||:|||||||	ccaACUAGUUGGUAAUGUGAu	0.9454	4.095
MIMAT0000418	hsa-miR-23b-3p	NM_002709	PPP1CB	circRNA	chr2	28801442	28801462	+	1	0	AGO1	8mer	ccauuagggaccgUUACACUa	| |||||||	uuuuuaaagacuaAAUGUGAa	-0.2578	0.368
MIMAT0000418	hsa-miR-23b-3p	NM_002709	PPP1CB	circRNA	chr2	28814395	28814414	+	0	0	NA	8mer	ccaUUAGGGACCGUUACACUa	|| |:| | |||||||	ucaAAGACUUAG-AAUGUGAa	0.8223	0.42
MIMAT0000418	hsa-miR-23b-3p	NM_015475	FAM98A	circRNA	chr2	33584685	33584705	-	2	0	AGO2	7mer-m8	ccAUUAGGGACCGUUACACUa	|| |:: :|||||||	ccUAUUUUGAAUUAAUGUGAg	0.849	0.846
MIMAT0000418	hsa-miR-23b-3p	NM_016441	CRIM1	circRNA	chr2	36359620	36359640	+	0	0	NA	7mer-m8	ccauuagggaccGUUACACUa	| | :|||||||	ugaaugauuaaaUAAUGUGAu	0.1905	0.19
MIMAT0000418	hsa-miR-23b-3p	NM_016441	CRIM1	circRNA	chr2	36365186	36365207	+	0	0	NA	8mer	ccauUAGGGAC-CGUUACACUa	| ||::| | |||||||	uggcAUUUCAGCAGAAUGUGAa	0.9442	0.305
MIMAT0000418	hsa-miR-23b-3p	NM_016441	CRIM1	circRNA	chr2	36368650	36368669	+	0	0	NA	8mer	ccaUUAGG-GACCGUUACACUa	|:||: ||| |||||||	auaAGUCUGCUG--AAUGUGAa	1.0464	0.997
MIMAT0000418	hsa-miR-23b-3p	NM_016441	CRIM1	circRNA	chr2	36369665	36369685	+	0	0	NA	7mer-m8	ccauuagggaccgUUACACUa	| | |||||||	cgagaagaugauaAAUGUGAg	0.0755	-0.224
MIMAT0000418	hsa-miR-23b-3p	NM_016441	CRIM1	circRNA	chr2	36370255	36370273	+	0	0	NA	7mer-m8	ccaUUAGGGACCGUUACACUa	|| |::| |||||||	cagAAACUUU--AAAUGUGAc	0.7665	0.341
MIMAT0000418	hsa-miR-23b-3p	NM_016441	CRIM1	circRNA	chr2	36376259	36376279	+	0	0	NA	7mer-m8	ccauuAGGGACCGUUACACUa	||:: ||||||||	aagcuUCUUAACCAAUGUGAu	0.6124	-0.097
MIMAT0000418	hsa-miR-23b-3p	NM_016441	CRIM1	circRNA	chr2	36396235	36396256	+	0	0	NA	7mer-m8	ccauuaggGACCG-UUACACUa	| :|| | |||||||	uuuguagaUUGACAAAUGUGAc	0.5253	0.409
MIMAT0000418	hsa-miR-23b-3p	NM_016441	CRIM1	circRNA	chr2	36396684	36396705	+	1	0	AGO2	8mer	ccAUUAGGGA-CCGUUACACUa	||||| | || |||||||	uaUAAUCAAUGGGAAAUGUGAa	1.465	4.122
MIMAT0000418	hsa-miR-23b-3p	NM_003162	STRN	circRNA	chr2	36845742	36845759	-	0	0	NA	8mer	ccaUUAGGGACCGUUACACUa	||| ::|| |||||||	aagAAU-UUUG--AAUGUGAa	0.9709	1.797
MIMAT0000418	hsa-miR-23b-3p	NM_003162	STRN	circRNA	chr2	36846152	36846178	-	2	0	AGO1-4	8mer	ccaUUAGGGACCG------UUACACUa	|| |||||| |||||||	aagAAAACCUGGCUAUUCAAAUGUGAa	0.9015	3.602
MIMAT0000418	hsa-miR-23b-3p	NM_005813	PRKD3	circRNA	chr2	37290869	37290888	-	2	0	AGO2	8mer	ccaUUAGGGACCGUUACACUa	| || || | |||||||	gucAAGGACU-GAAAUGUGAa	0.9094	5.675
MIMAT0000418	hsa-miR-23b-3p	NM_133259	LRPPRC	circRNA	chr2	43925104	43925124	-	7	0	AGO2	7mer-m8	ccaUUAGGGACCGUUACACUa	|| |: | |||||||	cagAAGCUAUUUGAAUGUGAu	0.7468	4.68
MIMAT0000418	hsa-miR-23b-3p	NM_001430	EPAS1	circRNA	chr2	46385227	46385247	+	1	0	AGO1-4	8mer	ccauuagggacCGUUACACUa	| | |||||||	uuggaaaaaaaGAAAUGUGAa	0.0487	0.993
MIMAT0000418	hsa-miR-23b-3p	NM_001171506	MCFD2	circRNA	chr2	46905409	46905429	-	45	1	AGO1,AGO1-4,AGO2	7mer-m8	ccAUUAGGGACCGUUACACUa	||:| || || :|||||||	ugUGACCCGUGAUAAUGUGAu	1.4041	2.393
MIMAT0000418	hsa-miR-23b-3p	NM_001171506	MCFD2	circRNA	chr2	46905424	46905444	-	38	0	AGO1-4,AGO2	7mer-m8	ccauuagggaccgUUACACUa	| | |||||||	cugguuauauacaAAUGUGAc	0.1653	1.601
MIMAT0000418	hsa-miR-23b-3p	NM_000179	MSH6	circRNA	chr2	47806458	47806478	+	2	0	AGO2	8mer	ccauuagggaccgUUACACUa	|||||||	augguagaaaaugAAUGUGAa	-0.6667	6.07
MIMAT0000418	hsa-miR-23b-3p	NM_001190274	FBXO11	circRNA	chr2	47807704	47807725	-	3	0	AGO2	7mer-m8	ccAUUAGGGACCG---UUACACUa	||||| |||: |||||||	ugUAAU--AUGGUAAAAAUGUGAg	1.3442	4.618
MIMAT0000418	hsa-miR-23b-3p	NM_001190274	FBXO11	circRNA	chr2	47809608	47809629	-	0	0	NA	7mer-m8	ccauUAGG-GACCGUUACACUa	|||: || :|||||||	uagcAUCUGGUGUUAAUGUGAc	0.9512	6.174
MIMAT0000418	hsa-miR-23b-3p	NM_001039348	EFEMP1	circRNA	chr2	55918035	55918051	-	1	0	AGO1-4	7mer-m8	ccauUAGGGACCGUUACACUa	||: || |||||||	#NAME?	0.5714	4.683
MIMAT0000418	hsa-miR-23b-3p	NM_001039348	EFEMP1	circRNA	chr2	55918035	55918053	-	1	0	AGO1-4	7mer-m8	ccauUAGGGACCGUUACACUa	| ||: || |||||||	agauAUUGAUG--AAUGUGAc	0.849	4.972
MIMAT0000418	hsa-miR-23b-3p	NM_003400	XPO1	circRNA	chr2	61488704	61488724	-	0	0	NA	7mer-m8	ccauuagggaccgUUACACUa	| | |||||||	cauuuugaaaacaAAUGUGAg	0.151	5.432
MIMAT0000418	hsa-miR-23b-3p	NM_003400	XPO1	circRNA	chr2	61522652	61522672	-	1	0	AGO1-4	7mer-m8	ccaUUAGGGACCGUUACACUa	|||::: | |||||||	acaAAUUUUGGAAAAUGUGAu	1.0615	5.79
MIMAT0000418	hsa-miR-23b-3p	hsa_circ_0001016	hsa_circ_001767	circRNA	chr2	61522652	61522672	-	1	0	AGO1-4	7mer-m8	ccaUUAGGGACCGUUACACUa	|||::: | |||||||	acaAAUUUUGGAAAAUGUGAu	1.0615	5.79
MIMAT0000418	hsa-miR-23b-3p	hsa_circ_0001017	hsa_circ_002020	circRNA	chr2	61522652	61522672	-	1	0	AGO1-4	7mer-m8	ccaUUAGGGACCGUUACACUa	|||::: | |||||||	acaAAUUUUGGAAAAUGUGAu	1.0615	5.79
MIMAT0000418	hsa-miR-23b-3p	NM_001199111	MDH1	circRNA	chr2	63597495	63597519	+	7	7	AGO1-4,AGO2	8mer	ccaUUAGGGAC---CG-UUACACUa	| |: ||| || |||||||	aagAUUUACUGAAAGCAAAUGUGAa	0.7944	5.537
MIMAT0000418	hsa-miR-23b-3p	NM_005917	MDH1	circRNA	chr2	63597495	63597519	+	7	7	AGO1-4,AGO2	8mer	ccaUUAGGGAC---CG-UUACACUa	| |: ||| || |||||||	aagAUUUACUGAAAGCAAAUGUGAa	0.7944	5.537
MIMAT0000418	hsa-miR-23b-3p	NM_004161	RAB1A	circRNA	chr2	65088978	65088998	-	7	0	AGO1-4,AGO2	7mer-m8	ccauuagggaccgUUACACUa	|||||||	uugguagggaacaAAUGUGAu	-0.6667	6.196
MIMAT0000418	hsa-miR-23b-3p	NM_001005386	ACTR2	circRNA	chr2	65270730	65270753	+	9	0	AGO1-4,AGO2	7mer-m8	ccAUUAGG--GACCG-UUACACUa	||||:| ||||: |||||||	caUAAUUCUGCUGGUAAAUGUGAc	1.6354	0.439
MIMAT0000418	hsa-miR-23b-3p	NM_022173	TIA1	circRNA	chr2	70211895	70211914	-	1	0	AGO2	7mer-m8	ccaUUAGGGACCGUUACACUa	| ||| :|| | |||||||	gaaAAUAUCU-GAAAUGUGAu	1.2717	2.313
MIMAT0000418	hsa-miR-23b-3p	NM_001252612	ZNF638	circRNA	chr2	71282864	71282883	+	0	0	NA	7mer-m8	ccAUUAGGGACCGUUACACUa	|||| | :|||||||	caUAAU-GAUACUAAUGUGAu	1.0221	0.336
MIMAT0000418	hsa-miR-23b-3p	NM_001252612	ZNF638	circRNA	chr2	71290051	71290071	+	0	0	NA	8mer	ccaUUAGGGACCGUUACACUa	|:|: | ||||||||	cucAGUUAAUAACAAUGUGAa	0.7828	0.247
MIMAT0000418	hsa-miR-23b-3p	NM_001252612	ZNF638	circRNA	chr2	71297317	71297337	+	0	0	NA	7mer-m8	ccauuagggaccgUUACACUa	||| | | |||||||	gguugugguuuuaAAUGUGAg	0.8444	0.259
MIMAT0000418	hsa-miR-23b-3p	NM_001252612	ZNF638	circRNA	chr2	71310344	71310365	+	0	0	NA	8mer	ccAU-UAGGGACCGUUACACUa	|| || : | :|||||||	uaUACAUAUAUAUUAAUGUGAa	0.9639	-0.044
MIMAT0000418	hsa-miR-23b-3p	NM_001252612	ZNF638	circRNA	chr2	71313719	71313739	+	0	0	NA	7mer-m8	ccauuAG-GGACCGUUACACUa	|| ||| |||||||	uccccUCACCU-CAAAUGUGAu	0.6542	-0.021
MIMAT0000418	hsa-miR-23b-3p	NM_001252612	ZNF638	circRNA	chr2	71316191	71316212	+	0	0	NA	7mer-m8	ccAUUA-GGGACCGUUACACUa	||:|| :::| |||||||	agUGAUAUUUUUAAAAUGUGAc	1.2287	0.059
MIMAT0000418	hsa-miR-23b-3p	NM_001252612	ZNF638	circRNA	chr2	71318818	71318838	+	0	0	NA	7mer-m8	ccAUUAGGGACCGUUACACUa	|:| :| | :|||||||	uuUGAAAUCAGAUAAUGUGAu	0.9129	0.028
MIMAT0000418	hsa-miR-23b-3p	NM_001252612	ZNF638	circRNA	chr2	71330679	71330701	+	0	0	NA	8mer	ccaUUAGGGAC--CGUUACACUa	||| |:|| :|||||||	ucaAAUGCUUGUUUUAAUGUGAa	1.0464	0.394
MIMAT0000418	hsa-miR-23b-3p	NM_001252612	ZNF638	circRNA	chr2	71349560	71349580	+	1	0	AGO2	7mer-m8	ccaUUAGGGACCGUUACACUa	| |:|::| |:|||||||	agcAGUUUCAAGUAAUGUGAu	1.2102	3.204
MIMAT0000418	hsa-miR-23b-3p	NM_014497	ZNF638	circRNA	chr2	71349560	71349580	+	1	0	AGO2	7mer-m8	ccaUUAGGGACCGUUACACUa	| |:|::| |:|||||||	agcAGUUUCAAGUAAUGUGAu	1.2102	3.204
MIMAT0000418	hsa-miR-23b-3p	NM_001252612	ZNF638	circRNA	chr2	71349705	71349727	+	4	0	AGO1-4,AGO2	7mer-m8	ccAUUAGGG--ACCGUUACACUa	|: |||| | |||||||	ucUGUUCCCAAUCCAAAUGUGAu	1.0024	1.302
MIMAT0000418	hsa-miR-23b-3p	NM_014497	ZNF638	circRNA	chr2	71349705	71349727	+	4	0	AGO1-4,AGO2	7mer-m8	ccAUUAGGG--ACCGUUACACUa	|: |||| | |||||||	ucUGUUCCCAAUCCAAAUGUGAu	1.0024	1.302
MIMAT0000418	hsa-miR-23b-3p	NM_015120	ALMS1	circRNA	chr2	73419185	73419205	+	0	0	NA	7mer-m8	ccauuagggaccGUUACACUa	| :|||||||	ccagacuagguuUAAUGUGAg	0.0407	0.493
MIMAT0000418	hsa-miR-23b-3p	NM_015120	ALMS1	circRNA	chr2	73453976	73453997	+	1	0	AGO2	8mer	ccaUUAGGGA-CCGUUACACUa	| || ||:| |||||||||	gaaAAACCUUCUGCAAUGUGAa	1.2973	1.682
MIMAT0000418	hsa-miR-23b-3p	NM_015120	ALMS1	circRNA	chr2	73572515	73572535	+	0	0	NA	8mer	ccauuagggaccGUUACACUa	| || ||||||||	gagccucagcauCAAUGUGAa	0.6039	0.915
MIMAT0000418	hsa-miR-23b-3p	NM_015120	ALMS1	circRNA	chr2	73573436	73573458	+	0	0	NA	7mer-m8	ccaUUAGG--GACCGUUACACUa	| ||| ||||||||||||	cagAUUCCAUCUGGCAAUGUGAc	1.2451	1.721
MIMAT0000418	hsa-miR-23b-3p	NM_003584	DUSP11	circRNA	chr2	73762758	73762777	-	3	0	AGO1,AGO2	8mer	ccauUAGGGACCGUUACACUa	| ||:|:||| |||||||	agguAUUCUUGG-AAUGUGAa	1.367	1.245
MIMAT0000418	hsa-miR-23b-3p	NM_144993	TET3	circRNA	chr2	74104568	74104589	+	3	0	AGO2	7mer-m8	ccaUUAGGGACC-GUUACACUa	| || ::||| |||||||	cgaAACAUUUGGAGAAUGUGAc	1.1962	1.765
MIMAT0000418	hsa-miR-23b-3p	NM_144993	TET3	circRNA	chr2	74105990	74106008	+	12	0	AGO1-4,AGO2	7mer-m8	ccAUUAGGGACCGUUACACUa	|::| ::| :|||||||	uaUGGUGUUU--UAAUGUGAc	0.9245	3.35
MIMAT0000418	hsa-miR-23b-3p	NM_144993	TET3	circRNA	chr2	74106948	74106968	+	5	0	AGO1-4,AGO2	8mer	ccauuagggaccgUUACACUa	| | |||||||	ugcuuuugaauaaAAUGUGAa	0.1359	1.444
MIMAT0000418	hsa-miR-23b-3p	NM_016622	MRPL35	circRNA	chr2	86210981	86211001	+	4	0	AGO2	7mer-m8	ccAUUAGGGACCGUUACACUa	|| | |:| |||||||||	agUUAGCUCAAGCAAUGUGAc	1.2299	0.306
MIMAT0000418	hsa-miR-23b-3p	NM_001037866	RGPD6	circRNA	chr2	111515971	111515991	-	0	0	NA	7mer-m8	ccauuagggaccgUUACACUa	||| |||||||	aagaauguaaaagAAUGUGAg	0.3879	-0.384
MIMAT0000418	hsa-miR-23b-3p	NM_001164463	RGPD8	circRNA	chr2	111515971	111515991	-	0	0	NA	7mer-m8	ccauuagggaccgUUACACUa	||| |||||||	aagaauguaaaagAAUGUGAg	0.3879	-0.384
MIMAT0000418	hsa-miR-23b-3p	NM_022662	ANAPC1	circRNA	chr2	111515971	111515991	-	0	0	NA	7mer-m8	ccauuagggaccgUUACACUa	||| |||||||	aagaauguaaaagAAUGUGAg	0.3879	-0.384
MIMAT0000418	hsa-miR-23b-3p	NM_144563	RPIA	circRNA	chr2	88750764	88750785	+	4	0	AGO1-4,AGO2	8mer	ccauuaggGAC-CGUUACACUa	| ||| | |||||||	aagcacugCUGUGAAAUGUGAa	0.6667	1.453
MIMAT0000418	hsa-miR-23b-3p	TCONS_00004336	TCONS_00004336	circRNA	chr2	95936436	95936461	-	0	0	NA	7mer-m8	ccAUUAGGGAC---CG--UUACACUa	|||: |:| || || |||||||	ggUGCUUCAUGUUAGCAAAAUGUGAu	1.1741	0.046
MIMAT0000418	hsa-miR-23b-3p	TCONS_00004336	TCONS_00004336	circRNA	chr2	95940787	95940807	-	0	0	NA	7mer-m8	ccauuagggaccgUUACACUa	| | |||||||	auauuuacaaaaaAAUGUGAg	0.2199	-0.025
MIMAT0000418	hsa-miR-23b-3p	TCONS_00004336	TCONS_00004336	circRNA	chr2	95963314	95963335	-	0	0	NA	8mer	ccaUUAGGGACCG-UUACACUa	| |:|| :| | |||||||	uggAGUCAUUUCCAAAUGUGAa	1.0673	-0.093
MIMAT0000418	hsa-miR-23b-3p	TCONS_00004336	TCONS_00004336	circRNA	chr2	95964675	95964695	-	0	0	NA	7mer-m8	ccauuagggaccGUUACACUa	| | | ||||||||	agauacucaaacCAAUGUGAg	0.6272	-0.226
MIMAT0000418	hsa-miR-23b-3p	TCONS_00004336	TCONS_00004336	circRNA	chr2	95967625	95967646	-	0	0	NA	7mer-m8	ccAU-UAGGGACCGUUACACUa	||| || || |:|||||||	agUAUAUGCCCAGUAAUGUGAu	1.4262	-0.03
MIMAT0000418	hsa-miR-23b-3p	TCONS_00004336	TCONS_00004336	circRNA	chr2	95969804	95969824	-	0	0	NA	7mer-m8	ccaUUAGGGACCGUUACACUa	|| :: || |||||||	uaaAAGUUAUGUGAAUGUGAg	0.9012	-0.003
MIMAT0000418	hsa-miR-23b-3p	TCONS_00004336	TCONS_00004336	circRNA	chr2	95976965	95976985	-	0	0	NA	8mer	ccaUUAGGGACCGUUACACUa	|| |||||| |||||||	acaAAACCCUGGGAAUGUGAa	1.6831	0.251
MIMAT0000418	hsa-miR-23b-3p	TCONS_00004336	TCONS_00004336	circRNA	chr2	95981928	95981948	-	1	0	AGO2	7mer-m8	ccauuagggaccGUUACACUa	|| | :|||||||	uuuacaauguaaUAAUGUGAu	0.4777	-0.298
MIMAT0000418	hsa-miR-23b-3p	NM_014014	SNRNP200	circRNA	chr2	96298676	96298696	-	2	0	AGO2	8mer	ccAUUAGGGACCGUUACACUa	||:|| : || |||||||	agUGAUGAUCGGGAAUGUGAa	1.2415	4.022
MIMAT0000418	hsa-miR-23b-3p	NM_001099693	RPL31	circRNA	chr2	101006119	101006139	+	1	0	AGO2	8mer	ccAUUAGGGACCGUUACACUa	| | |:|| |||||||	ccUUACCUCUUAAAAUGUGAa	0.9245	-0.01
MIMAT0000418	hsa-miR-23b-3p	NM_001099693	RPL31	circRNA	chr2	101006294	101006314	+	0	0	NA	7mer-m8	ccauuagggacCGUUACACUa	|| | |||||||	aguugaaauauGAAAUGUGAu	0.1677	-1.131
MIMAT0000418	hsa-miR-23b-3p	TCONS_00004374	TCONS_00004374	circRNA	chr2	107886922	107886941	-	0	0	NA	7mer-m8	ccaUUA-GGGACCGUUACACUa	||| ::||| |||||||	aaaAAUAUUCUG--AAUGUGAu	1.1359	0.324
MIMAT0000418	hsa-miR-23b-3p	TCONS_00004374	TCONS_00004374	circRNA	chr2	107911173	107911194	-	0	0	NA	7mer-m8	ccaUUAGGG-ACCGUUACACUa	|: |:| | |||||||	caaAGCCUCAUAAGAAUGUGAc	0.7073	0
MIMAT0000418	hsa-miR-23b-3p	TCONS_00004374	TCONS_00004374	circRNA	chr2	107928789	107928809	-	0	0	NA	7mer-m8	ccauuAGGGACCGUUACACUa	| | |:|| ||||||||	guuccUUCCAUCCAAUGUGAc	1.0673	-0.128
MIMAT0000418	hsa-miR-23b-3p	TCONS_00004374	TCONS_00004374	circRNA	chr2	107930519	107930539	-	0	0	NA	8mer	ccaUUAGGGACCGUUACACUa	::|:: | |||||||	cuaGGUUUAUAAAAAUGUGAa	0.7468	1.215
MIMAT0000418	hsa-miR-23b-3p	TCONS_00004374	TCONS_00004374	circRNA	chr2	107930662	107930680	-	0	0	NA	7mer-m8	ccAUUAGGGACCGUUACACUa	||||| : |||||||	uaUAAUCAU--AAAAUGUGAu	1.1119	0.467
MIMAT0000418	hsa-miR-23b-3p	TCONS_00004374	TCONS_00004374	circRNA	chr2	107933687	107933708	-	0	0	NA	7mer-m8	ccauuagGGACCG-UUACACUa	|:|| : |||||||	auaggaaCUUGUUGAAUGUGAu	0.35	-0.36
MIMAT0000418	hsa-miR-23b-3p	TCONS_00004374	TCONS_00004374	circRNA	chr2	107934175	107934197	-	0	0	NA	8mer	ccAUUAGGGA--CCGUUACACUa	|::| | | | |||||||	aaUGGUGCGUAAGUAAAUGUGAa	0.7701	0.178
MIMAT0000418	hsa-miR-23b-3p	TCONS_00004374	TCONS_00004374	circRNA	chr2	107945043	107945065	-	0	0	NA	7mer-m8	ccAUUAGG--GACCGUUACACUa	|||| : || :|||||||	uuUAAUAUGACUAUUAAUGUGAu	1.1371	0.074
MIMAT0000418	hsa-miR-23b-3p	TCONS_00004374	TCONS_00004374	circRNA	chr2	107964459	107964479	-	0	0	NA	8mer	ccaUUAGGGACCGUUACACUa	|| : ||| ||||||||	uagAAGUACUGUCAAUGUGAa	1.1417	-0.307
MIMAT0000418	hsa-miR-23b-3p	TCONS_00004374	TCONS_00004374	circRNA	chr2	107985653	107985675	-	0	0	NA	8mer	ccaUUAGGGAC-CG-UUACACUa	| :|| |||| |: |||||||	gcaGAUACCUGUGUGAAUGUGAa	1.4622	-0.774
MIMAT0000418	hsa-miR-23b-3p	TCONS_00004374	TCONS_00004374	circRNA	chr2	107991349	107991369	-	0	0	NA	8mer	ccauuagggaccgUUACACUa	|| |||||||	cagaagaagguaaAAUGUGAa	0.0801	-0.144
MIMAT0000418	hsa-miR-23b-3p	TCONS_00004374	TCONS_00004374	circRNA	chr2	107991999	107992019	-	0	0	NA	7mer-m8	ccAUUAG-GGACCGUUACACUa	|:| | ||| | |||||||	acUGAGCACCU-GAAAUGUGAc	1.1371	-0.343
MIMAT0000418	hsa-miR-23b-3p	TCONS_00004374	TCONS_00004374	circRNA	chr2	108020011	108020031	-	0	0	NA	8mer	ccauuagggacCGUUACACUa	|:|||||||	uuaggcuaaaaGUAAUGUGAa	-0.2381	0.103
MIMAT0000418	hsa-miR-23b-3p	TCONS_00004374	TCONS_00004374	circRNA	chr2	108022790	108022810	-	0	0	NA	8mer	ccauuagggaccGUUACACUa	| | ||||||||	acugguaugcucCAAUGUGAa	0.3891	-0.368
MIMAT0000418	hsa-miR-23b-3p	TCONS_00004374	TCONS_00004374	circRNA	chr2	108023296	108023316	-	0	0	NA	7mer-m8	ccAUUAGGGACCGUUACACUa	|::|::: | |||||||	uaUGGUUUUAGAAAAUGUGAg	1.0546	0.191
MIMAT0000418	hsa-miR-23b-3p	TCONS_00004374	TCONS_00004374	circRNA	chr2	108038171	108038189	-	0	0	NA	7mer-m8	ccaUUAGGGACCGUUACACUa	|||| | |||||||	auaAAUCAAU--AAAUGUGAu	0.8444	0.077
MIMAT0000418	hsa-miR-23b-3p	TCONS_00004374	TCONS_00004374	circRNA	chr2	108046308	108046328	-	0	0	NA	7mer-m8	ccAUUAGGGACCGUUACACUa	| :| :||||:|||||||	uuUUGUAUCUGGUAAUGUGAg	1.2184	0.018
MIMAT0000418	hsa-miR-23b-3p	TCONS_00004374	TCONS_00004374	circRNA	chr2	108073240	108073260	-	0	0	NA	7mer-m8	ccAUU-AGGGACCGUUACACUa	|||: ||||| :|||||||	agUAGCUCCCU-UUAAUGUGAc	1.717	-0.284
MIMAT0000418	hsa-miR-23b-3p	TCONS_00004374	TCONS_00004374	circRNA	chr2	108075412	108075432	-	0	0	NA	7mer-m8	ccauuagggaccgUUACACUa	| | |||||||	ucacaguggaguaAAUGUGAc	0.1177	-0.444
MIMAT0000418	hsa-miR-23b-3p	TCONS_00004374	TCONS_00004374	circRNA	chr2	108075597	108075617	-	0	0	NA	7mer-m8	ccAUUAGGGACCGUUACACUa	||::| || :|||||||	agUGGUAGCUAUUAAUGUGAu	1.1741	0.176
MIMAT0000418	hsa-miR-23b-3p	TCONS_00004374	TCONS_00004374	circRNA	chr2	108086679	108086698	-	0	0	NA	7mer-m8	ccauuagggACCGUUACACUa	| ||| |||||||	cgaggcaggUGG-AAUGUGAg	0.4198	-0.149
MIMAT0000418	hsa-miR-23b-3p	TCONS_00004374	TCONS_00004374	circRNA	chr2	108091975	108091993	-	0	0	NA	7mer-m8	ccaUUAGGGACCGUUACACUa	| |||: | ||||||||	gcaAAUUAAU--CAAUGUGAu	1.0221	0.199
MIMAT0000418	hsa-miR-23b-3p	TCONS_00004374	TCONS_00004374	circRNA	chr2	108099963	108099983	-	0	0	NA	8mer	ccauuagGGACCGUUACACUa	::| ||||||||	uagcgagUUUUACAAUGUGAa	0.2827	-0.057
MIMAT0000418	hsa-miR-23b-3p	TCONS_00004374	TCONS_00004374	circRNA	chr2	108104250	108104268	-	0	0	NA	7mer-m8	ccaUUAGGGACCGUUACACUa	| |||: | :|||||||	ugcAAUUAAU--UAAUGUGAu	0.9942	0.013
MIMAT0000418	hsa-miR-23b-3p	TCONS_00004374	TCONS_00004374	circRNA	chr2	108105767	108105785	-	0	0	NA	7mer-m8	ccaUUAGGGACCGUUACACUa	||| :|| :|||||||	auaAAUGUCU--UAAUGUGAg	0.9988	-0.251
MIMAT0000418	hsa-miR-23b-3p	TCONS_00004374	TCONS_00004374	circRNA	chr2	108117410	108117431	-	0	0	NA	7mer-m8	ccAUUAGGGA-CCGUUACACUa	|::|:|:| ||:|||||||	auUGGUUCUUCGGUAAUGUGAg	1.3333	-0.097
MIMAT0000418	hsa-miR-23b-3p	TCONS_00004374	TCONS_00004374	circRNA	chr2	108119758	108119782	-	0	0	NA	7mer-m8	ccaUUAGGGA--CCG--UUACACUa	||| |:| ||| |||||||	ccaAAUACUUUAGGCGGAAUGUGAg	1.0767	-0.055
MIMAT0000418	hsa-miR-23b-3p	TCONS_00004374	TCONS_00004374	circRNA	chr2	108132677	108132697	-	0	0	NA	7mer-m8	ccAUUAGGGACCGUUACACUa	| | :| ::| ||||||||	gaUUGUAUUUUUCAAUGUGAg	1.115	0.101
MIMAT0000418	hsa-miR-23b-3p	TCONS_00004374	TCONS_00004374	circRNA	chr2	108137979	108137998	-	0	0	NA	7mer-m8	ccAUUAGGGACCGUUACACUa	| |||| | | |||||||	guUAAUGGGUAG-AAUGUGAu	1.1974	-0.263
MIMAT0000418	hsa-miR-23b-3p	TCONS_00004374	TCONS_00004374	circRNA	chr2	108139376	108139396	-	0	0	NA	7mer-m8	ccauuagggaccgUUACACUa	| || | |||||||	gagaaacagccaaAAUGUGAc	0.5912	0.004
MIMAT0000418	hsa-miR-23b-3p	TCONS_00004374	TCONS_00004374	circRNA	chr2	108140796	108140814	-	0	0	NA	7mer-m8	ccaUUAGGGACCGUUACACUa	|| :| || |||||||	uuaAAAUCAUG--AAUGUGAu	0.8338	0.336
MIMAT0000418	hsa-miR-23b-3p	TCONS_00004374	TCONS_00004374	circRNA	chr2	108141815	108141832	-	0	0	NA	7mer-m8	ccaUUAGGGACCGUUACACUa	|| ||| ::|| |||||||	ggcAAU-UUUG--AAUGUGAu	1.3506	0.238
MIMAT0000418	hsa-miR-23b-3p	TCONS_00004374	TCONS_00004374	circRNA	chr2	108143966	108143986	-	0	0	NA	7mer-m8	ccauuagggaccGUUACACUa	| ||||||||	uccccuuuuccaCAAUGUGAu	0.1247	0.028
MIMAT0000418	hsa-miR-23b-3p	TCONS_00004374	TCONS_00004374	circRNA	chr2	108145479	108145499	-	0	0	NA	7mer-m8	ccauuagggacCGUUACACUa	| |||||||	acgcugaugaaGAAAUGUGAc	-0.4659	0.687
MIMAT0000418	hsa-miR-23b-3p	TCONS_00004374	TCONS_00004374	circRNA	chr2	108179834	108179854	-	0	0	NA	8mer	ccauuagggacCGUUACACUa	| | |:|||||||	aacaugaacaaGUAAUGUGAa	0.4623	0.476
MIMAT0000418	hsa-miR-23b-3p	TCONS_00004374	TCONS_00004374	circRNA	chr2	108185940	108185960	-	0	0	NA	7mer-m8	ccauUAGGGACCGUUACACUa	|| :: | |||||||	uaacAUAUUCGCAAAUGUGAg	0.6713	0.335
MIMAT0000418	hsa-miR-23b-3p	TCONS_00004374	TCONS_00004374	circRNA	chr2	108191890	108191910	-	0	0	NA	7mer-m8	ccauuagggaccGUUACACUa	| | ||||||||	uuucuacauauaCAAUGUGAu	0.4495	0.164
MIMAT0000418	hsa-miR-23b-3p	TCONS_00004374	TCONS_00004374	circRNA	chr2	108201352	108201372	-	0	0	NA	7mer-m8	ccaUUAGGGACCGUUACACUa	| |: | | | |||||||	agcAGGCACAGAAAAUGUGAg	0.9048	-0.055
MIMAT0000418	hsa-miR-23b-3p	TCONS_00004374	TCONS_00004374	circRNA	chr2	108207796	108207816	-	0	0	NA	8mer	ccaUUAGGGACCGUUACACUa	| ||| : | ||||||||	agaAAUAUGGGACAAUGUGAa	1.1371	0
MIMAT0000418	hsa-miR-23b-3p	TCONS_00004374	TCONS_00004374	circRNA	chr2	108211085	108211102	-	0	0	NA	8mer	ccAUUAGGGACCGUUACACUa	||| || | |||||||	uuUAA--CCAAG-AAUGUGAa	0.8792	0
MIMAT0000418	hsa-miR-23b-3p	TCONS_00004374	TCONS_00004374	circRNA	chr2	108228846	108228868	-	0	0	NA	8mer	ccAUUAGG-GA-CCGUUACACUa	| | | || || || |||||||	gcUCACCCACUGGGGAAUGUGAa	1.3088	-0.11
MIMAT0000418	hsa-miR-23b-3p	TCONS_00004374	TCONS_00004374	circRNA	chr2	108237276	108237296	-	0	0	NA	8mer	ccaUUAGGGACCGUUACACUa	| || : :| |||||||	ugaAAAUGUUAAAAAUGUGAa	0.8966	-0.109
MIMAT0000418	hsa-miR-23b-3p	TCONS_00004374	TCONS_00004374	circRNA	chr2	108237713	108237735	-	0	0	NA	8mer	ccAUUAGGG--ACCGUUACACUa	||||:|: | :|||||||	uuUAAUUCUGAUCUUAAUGUGAa	1.1929	-0.117
MIMAT0000418	hsa-miR-23b-3p	TCONS_00004374	TCONS_00004374	circRNA	chr2	108238686	108238706	-	0	0	NA	7mer-m8	ccauuagggaccgUUACACUa	|| | |||||||	ucaaaacaggaaaAAUGUGAg	0.4134	0.339
MIMAT0000418	hsa-miR-23b-3p	TCONS_00004374	TCONS_00004374	circRNA	chr2	108256162	108256178	-	0	0	NA	7mer-m8	ccAUUAGGGACCGUUACACUa	| ||||:| :|||||||	gcUAAUUC----UAAUGUGAg	1.1568	-0.257
MIMAT0000418	hsa-miR-23b-3p	TCONS_00004374	TCONS_00004374	circRNA	chr2	108259323	108259343	-	0	0	NA	7mer-m8	ccauuagggaccGUUACACUa	| | :|||||||	cugcagggguucUAAUGUGAc	0.2718	-0.116
MIMAT0000418	hsa-miR-23b-3p	TCONS_00004374	TCONS_00004374	circRNA	chr2	108276824	108276844	-	0	0	NA	8mer	ccAUUAGGGACCGUUACACUa	||| :| | |||||||	caUAAAUCAAAGAAAUGUGAa	0.9396	0.356
MIMAT0000418	hsa-miR-23b-3p	TCONS_00004374	TCONS_00004374	circRNA	chr2	108291332	108291357	-	0	0	NA	7mer-m8	ccAUUAGGG--ACC---GUUACACUa	| ||||| ||| :|||||||	uaUUAUCCCGGUGGGUCUAAUGUGAc	1.3721	-0.246
MIMAT0000418	hsa-miR-23b-3p	TCONS_00004374	TCONS_00004374	circRNA	chr2	108291711	108291732	-	0	0	NA	7mer-m8	ccauuaGGGACCG-UUACACUa	|||| : |||||||	uuaucaCCCUCAUAAAUGUGAg	0.6213	-0.108
MIMAT0000418	hsa-miR-23b-3p	TCONS_00004374	TCONS_00004374	circRNA	chr2	108294659	108294679	-	0	0	NA	7mer-m8	ccauuagggaccGUUACACUa	| | ||||||||	uuuucacaucuuCAAUGUGAu	0.4495	-0.055
MIMAT0000418	hsa-miR-23b-3p	TCONS_00004374	TCONS_00004374	circRNA	chr2	108313796	108313816	-	0	0	NA	7mer-m8	ccauuagggaccgUUACACUa	| | |||||||	aagccugaauuuaAAUGUGAu	0.1653	0.102
MIMAT0000418	hsa-miR-23b-3p	TCONS_00004374	TCONS_00004374	circRNA	chr2	108323202	108323222	-	0	0	NA	8mer	ccauuagggacCGUUACACUa	|||||||||	acauggagaguGCAAUGUGAa	-0.1905	-0.106
MIMAT0000418	hsa-miR-23b-3p	TCONS_00004374	TCONS_00004374	circRNA	chr2	108323343	108323363	-	0	0	NA	7mer-m8	ccaUUAGGGACCGUUACACUa	|:| || |||||||	cacAGUACCACAGAAUGUGAc	0.7468	0.059
MIMAT0000418	hsa-miR-23b-3p	TCONS_00004374	TCONS_00004374	circRNA	chr2	108327425	108327445	-	0	0	NA	7mer-m8	ccauuagggACCGUUACACUa	||| | | | |||||||	gguuaagggUAGAAAUGUGAc	0.9593	0.077
MIMAT0000418	hsa-miR-23b-3p	TCONS_00004374	TCONS_00004374	circRNA	chr2	108368538	108368558	-	0	0	NA	7mer-m8	ccauuagggaccGUUACACUa	| :|||||||	aagguagaauauUAAUGUGAu	-0.1574	0.304
MIMAT0000418	hsa-miR-23b-3p	TCONS_00004374	TCONS_00004374	circRNA	chr2	108368959	108368979	-	0	0	NA	8mer	ccauuagggacCGUUACACUa	||| |||||||||	ggugggaggcaGCAAUGUGAa	0.633	0.238
MIMAT0000418	hsa-miR-23b-3p	TCONS_00004374	TCONS_00004374	circRNA	chr2	108371922	108371943	-	0	0	NA	7mer-m8	ccAUUAGGGACC-GUUACACUa	| :| |||| ||||||||	caUUGUAACUGGUCAAUGUGAg	1.2602	0.057
MIMAT0000418	hsa-miR-23b-3p	TCONS_00004374	TCONS_00004374	circRNA	chr2	108374361	108374381	-	0	0	NA	7mer-m8	ccauuagggaccgUUACACUa	| | |||||||	uauuugaaauacaAAUGUGAg	0.1311	0.129
MIMAT0000418	hsa-miR-23b-3p	TCONS_00004374	TCONS_00004374	circRNA	chr2	108375806	108375825	-	0	0	NA	7mer-m8	ccAUUAGGGACCGUUACACUa	| | | ||| |||||||	guUCAGGCCU-CAAAUGUGAu	0.9942	0.427
MIMAT0000418	hsa-miR-23b-3p	TCONS_00004374	TCONS_00004374	circRNA	chr2	108390967	108390985	-	0	0	NA	7mer-m8	ccAUUAGGGACCGUUACACUa	||| |:| ||||||||	auUAACACUU--CAAUGUGAc	1.0221	0.087
MIMAT0000418	hsa-miR-23b-3p	TCONS_00004374	TCONS_00004374	circRNA	chr2	108394979	108394998	-	0	0	NA	7mer-m8	ccAUUAGGGACCG-UUACACUa	| |||| : ||: |||||||	gaUAAU--UAGGUGAAUGUGAu	1.2996	0.122
MIMAT0000418	hsa-miR-23b-3p	TCONS_00004374	TCONS_00004374	circRNA	chr2	108405437	108405457	-	0	0	NA	8mer	ccaUUAGGGACCGUUACACUa	:| :|:| |||||||	aaaGAGUCUUCCAAAUGUGAa	0.7549	0.196
MIMAT0000418	hsa-miR-23b-3p	TCONS_00004374	TCONS_00004374	circRNA	chr2	108414069	108414088	-	0	0	NA	8mer	ccauUAGGGACCGUUACACUa	| |||: | |||||||	gaccAUCUAU-CAAAUGUGAa	0.9117	0.319
MIMAT0000418	hsa-miR-23b-3p	TCONS_00004374	TCONS_00004374	circRNA	chr2	108423657	108423678	-	0	0	NA	7mer-m8	ccaUUAGG-GACCGUUACACUa	| |:||| | || |||||||	ugaAGUCCACAGGGAAUGUGAc	1.3867	3.312
MIMAT0000418	hsa-miR-23b-3p	TCONS_00004374	TCONS_00004374	circRNA	chr2	108438462	108438483	-	0	0	NA	7mer-m8	ccaUUAGGGACCG-UUACACUa	| || | :|| | |||||||	aggAAGCAUUGUCAAAUGUGAg	1.1741	0.04
MIMAT0000418	hsa-miR-23b-3p	TCONS_00004374	TCONS_00004374	circRNA	chr2	108458214	108458235	-	0	0	NA	7mer-m8	ccAU-UAGGGACCGUUACACUa	|| || | ||||||||	aaUAUAUGCAAAUCAAUGUGAc	0.9163	0.078
MIMAT0000418	hsa-miR-23b-3p	TCONS_00004374	TCONS_00004374	circRNA	chr2	108473031	108473051	-	1	0	AGO2	7mer-m8	ccauuagggaccgUUACACUa	| |||||||	uuagaggggcaagAAUGUGAg	-0.1498	-0.41
MIMAT0000418	hsa-miR-23b-3p	TCONS_00004374	TCONS_00004374	circRNA	chr2	108475670	108475690	-	0	0	NA	7mer-m8	ccAUUAGGGACCGUUACACUa	|:||:::| |||||||	cuUGAUUUUUAAAAAUGUGAg	1.1219	0.251
MIMAT0000418	hsa-miR-23b-3p	TCONS_00004374	TCONS_00004374	circRNA	chr2	108483203	108483223	-	0	0	NA	8mer	ccauuagggaccGUUACACUa	|| | ||||||||	aacaaaacagaaCAAUGUGAa	0.6318	0.231
MIMAT0000418	hsa-miR-23b-3p	TCONS_00004374	TCONS_00004374	circRNA	chr2	108488992	108489012	-	0	0	NA	8mer	ccAU-UAGGGACCGUUACACUa	|| ||:| | |:|||||||	uuUACAUUCAU-GUAAUGUGAa	1.202	0.187
MIMAT0000418	hsa-miR-23b-3p	TCONS_00004374	TCONS_00004374	circRNA	chr2	108491898	108491918	-	0	0	NA	7mer-m8	ccAUUAGGGACCGUUACACUa	||:| :| ||||||||	uuUAGUAGUUUUCAAUGUGAu	1	-0.16
MIMAT0000418	hsa-miR-23b-3p	TCONS_00004374	TCONS_00004374	circRNA	chr2	108493557	108493574	-	0	0	NA	8mer	ccAUUAGGGACCGUUACACUa	|||| || |||||||	acUAAU---UGUAAAUGUGAa	0.9245	-0.266
MIMAT0000418	hsa-miR-23b-3p	TCONS_00004374	TCONS_00004374	circRNA	chr2	108496045	108496068	-	0	0	NA	7mer-m8	ccauuAGG--GACC-GUUACACUa	| ||| :||| ||||||||	auuuuUCCAUUUGGACAAUGUGAu	1.1871	0.414
MIMAT0000418	hsa-miR-23b-3p	NM_001099289	SH3RF3	circRNA	chr2	108788944	108788963	+	0	0	NA	8mer	ccaUUAGGGACCGUUACACUa	|| | | | |||||||	uucAAGCAC-GUAAAUGUGAa	0.7468	0.66
MIMAT0000418	hsa-miR-23b-3p	NM_001099289	SH3RF3	circRNA	chr2	108823607	108823627	+	0	0	NA	8mer	ccauuagggaccGUUACACUa	| | ||||||||	gcaguuguaacaCAAUGUGAa	0.3264	0.141
MIMAT0000418	hsa-miR-23b-3p	NM_001099289	SH3RF3	circRNA	chr2	108823779	108823800	+	0	0	NA	8mer	ccauuagGGACC-GUUACACUa	| ||||| ||||||||	agaccagCCUGGCCAAUGUGAa	1.1611	0.03
MIMAT0000418	hsa-miR-23b-3p	NM_001099289	SH3RF3	circRNA	chr2	108825094	108825114	+	0	0	NA	7mer-m8	ccauuaggGACCGUUACACUa	| :| | |||||||	aaaauaaaUUAGGAAUGUGAg	0.4623	0.219
MIMAT0000418	hsa-miR-23b-3p	NM_001099289	SH3RF3	circRNA	chr2	108847613	108847633	+	0	0	NA	7mer-m8	ccauuagggaccgUUACACUa	||| || |||||||	gguuauauuauuaAAUGUGAu	0.7677	0.286
MIMAT0000418	hsa-miR-23b-3p	NM_001099289	SH3RF3	circRNA	chr2	108870890	108870910	+	0	0	NA	8mer	ccauuagggacCGUUACACUa	| | |:|||||||	augguugcacaGUAAUGUGAa	0.458	0.329
MIMAT0000418	hsa-miR-23b-3p	NM_001099289	SH3RF3	circRNA	chr2	108872924	108872944	+	0	0	NA	7mer-m8	ccauuagggaccgUUACACUa	| |||||||	cucaucuaaauuaAAUGUGAg	-0.1974	0.185
MIMAT0000418	hsa-miR-23b-3p	NM_001099289	SH3RF3	circRNA	chr2	108878960	108878979	+	0	0	NA	8mer	ccaUUAGGGACCGUUACACUa	||| | || |||||||	uagAAUGACAGG-AAUGUGAa	0.9791	-0.106
MIMAT0000418	hsa-miR-23b-3p	NM_001099289	SH3RF3	circRNA	chr2	108882242	108882262	+	0	0	NA	7mer-m8	ccauuagggaccgUUACACUa	| || |||||||	ugcaaauuaccaaAAUGUGAg	0.2775	0.268
MIMAT0000418	hsa-miR-23b-3p	NM_001099289	SH3RF3	circRNA	chr2	108883895	108883915	+	0	0	NA	8mer	ccaUUAGGGACCGUUACACUa	| |||: :|||||||	aucACUCCUAAAUAAUGUGAa	0.9117	0.076
MIMAT0000418	hsa-miR-23b-3p	NM_001099289	SH3RF3	circRNA	chr2	108893428	108893447	+	0	0	NA	7mer-m8	ccaUUAGGGACCGUUACACUa	||||||| ||||||||	ucaAAUCCCU-CCAAUGUGAg	1.7528	0.069
MIMAT0000418	hsa-miR-23b-3p	NM_001099289	SH3RF3	circRNA	chr2	108940608	108940628	+	0	0	NA	8mer	ccauuagggaccGUUACACUa	| | ||||||||	gccgucgucacaCAAUGUGAa	0.2154	-0.662
MIMAT0000418	hsa-miR-23b-3p	NM_001099289	SH3RF3	circRNA	chr2	108949588	108949608	+	0	0	NA	7mer-m8	ccauuAGGGACCGUUACACUa	| |:||| |||||||	uuuuuUUCCUAAAAAUGUGAu	0.9745	-0.203
MIMAT0000418	hsa-miR-23b-3p	NM_001099289	SH3RF3	circRNA	chr2	108955223	108955246	+	0	0	NA	7mer-m8	ccaUUAGGGACCG---UUACACUa	:| ||: ||: |||||||	auaGAACCUAGGUCAGAAUGUGAg	0.8338	0.063
MIMAT0000418	hsa-miR-23b-3p	NM_001099289	SH3RF3	circRNA	chr2	109006106	109006126	+	0	0	NA	8mer	ccauuagggaccGUUACACUa	| | ||||||||	guugcgggggaaCAAUGUGAa	0.1429	-0.802
MIMAT0000418	hsa-miR-23b-3p	NM_001099289	SH3RF3	circRNA	chr2	109015323	109015343	+	0	0	NA	8mer	ccAUUAGGGACCGUUACACUa	| | ||| ||||||||	ccUCAGCCCACUCAAUGUGAa	1.0418	-0.01
MIMAT0000418	hsa-miR-23b-3p	NM_001099289	SH3RF3	circRNA	chr2	109030426	109030448	+	0	0	NA	7mer-m8	ccauUA-GGGACCG-UUACACUa	| || ||||| | |||||||	ugccAUACCCUGCCAAAUGUGAu	1.5323	0.303
MIMAT0000418	hsa-miR-23b-3p	NM_001099289	SH3RF3	circRNA	chr2	109038919	109038939	+	0	0	NA	7mer-m8	ccauuagggaccgUUACACUa	||| |||||||	auuaaagagguugAAUGUGAu	0.3275	0.309
MIMAT0000418	hsa-miR-23b-3p	NM_001099289	SH3RF3	circRNA	chr2	109057345	109057365	+	0	0	NA	7mer-m8	ccauuagggACCGUUACACUa	| | || ||||||||	ugauguaaaUGACAAUGUGAu	0.7398	0.588
MIMAT0000418	hsa-miR-23b-3p	NM_001099289	SH3RF3	circRNA	chr2	109070409	109070432	+	0	0	NA	7mer-m8	ccaUUAGGG-AC--CGUUACACUa	||||:| || | |||||||	ccaAAUCUCGUGUUGAAAUGUGAu	1.1974	0.063
MIMAT0000418	hsa-miR-23b-3p	NM_001099289	SH3RF3	circRNA	chr2	109072253	109072275	+	0	0	NA	7mer-m8	ccAUUAGGG-ACCG-UUACACUa	| ||||: || | |||||||	cuUUAUCCUGUGUCUAAUGUGAg	1.367	-0.139
MIMAT0000418	hsa-miR-23b-3p	NM_001099289	SH3RF3	circRNA	chr2	109123615	109123635	+	0	0	NA	7mer-m8	ccaUUAGGGACCGUUACACUa	| || | |||||||||	uccACUCAGUAGCAAUGUGAc	0.9175	-0.029
MIMAT0000418	hsa-miR-23b-3p	NM_001099289	SH3RF3	circRNA	chr2	109329859	109329879	+	0	0	NA	8mer	ccaUUAGGGACCGUUACACUa	|| :: | |||||||	uaaAAGUUAUAUGAAUGUGAa	0.7189	-0.072
MIMAT0000418	hsa-miR-23b-3p	NM_001099289	SH3RF3	circRNA	chr2	109333326	109333344	+	0	0	NA	7mer-m8	ccauuaggGACCGUUACACUa	| ||| |||||||	acaagaaaCUG--AAUGUGAu	0.5238	-0.031
MIMAT0000418	hsa-miR-23b-3p	NM_001099289	SH3RF3	circRNA	chr2	109335873	109335893	+	0	0	NA	8mer	ccauuagggaccgUUACACUa	| |||||||	aaagcauaaagugAAUGUGAa	-0.3556	0.191
MIMAT0000418	hsa-miR-23b-3p	NM_001099289	SH3RF3	circRNA	chr2	109508564	109508584	+	0	0	NA	8mer	ccauUAGGGACCGUUACACUa	|| ||| :| |||||||	ggacAUCAUUACAAAUGUGAa	1.1765	0.086
MIMAT0000418	hsa-miR-23b-3p	NM_001099289	SH3RF3	circRNA	chr2	109536649	109536671	+	0	0	NA	7mer-m8	ccAUUAG--GGACCGUUACACUa	|:||: ::| | |||||||	caUGAUUGGUUUUGAAAUGUGAg	1	0.166
MIMAT0000418	hsa-miR-23b-3p	NM_001099289	SH3RF3	circRNA	chr2	109545983	109546006	+	0	0	NA	7mer-m8	ccaUUAGG--G-ACCGUUACACUa	| :|||| | ||||||||||	gaaGAUCCGACAGGGCAAUGUGAc	1.3357	0.418
MIMAT0000418	hsa-miR-23b-3p	NM_001099289	SH3RF3	circRNA	chr2	109549422	109549442	+	0	0	NA	7mer-m8	ccauuagggACCGUUACACUa	| || |||||||	gcagggaagUGUGAAUGUGAc	0.1677	-0.428
MIMAT0000418	hsa-miR-23b-3p	NM_001099289	SH3RF3	circRNA	chr2	109564719	109564739	+	0	0	NA	8mer	ccauUAGGGACCGUUACACUa	||| : ||||||||||	cuguAUCAUAGGCAAUGUGAa	1.0546	0.043
MIMAT0000418	hsa-miR-23b-3p	NM_001099289	SH3RF3	circRNA	chr2	109568632	109568652	+	0	0	NA	7mer-m8	ccauuagggaccgUUACACUa	| | |||||||	acuuaaaaaguaaAAUGUGAu	0.0755	0.601
MIMAT0000418	hsa-miR-23b-3p	NM_001099289	SH3RF3	circRNA	chr2	109575905	109575925	+	0	0	NA	7mer-m8	ccaUUAGGGACCGUUACACUa	| ||| : ||||||||	gcaAAUGGUAAACAAUGUGAg	0.9745	0.079
MIMAT0000418	hsa-miR-23b-3p	NM_001099289	SH3RF3	circRNA	chr2	109576521	109576541	+	0	0	NA	7mer-m8	ccauuagggaccgUUACACUa	|| || | |||||||	ggaaaguggucuaAAUGUGAc	0.7862	0.169
MIMAT0000418	hsa-miR-23b-3p	NM_001099289	SH3RF3	circRNA	chr2	109585227	109585251	+	0	0	NA	7mer-m8	ccAUUAGGGA-CCG---UUACACUa	||| ::| ||| |||||||	uuUAACAUUUGGGCAAAAAUGUGAg	1.1034	3.144
MIMAT0000418	hsa-miR-23b-3p	NM_001099289	SH3RF3	circRNA	chr2	109586867	109586887	+	0	0	NA	7mer-m8	ccauuagggaccGUUACACUa	| | | | ||||||||	gcucaacaugauCAAUGUGAu	0.8095	-0.314
MIMAT0000418	hsa-miR-23b-3p	NM_001099289	SH3RF3	circRNA	chr2	109586999	109587019	+	0	0	NA	7mer-m8	ccauuagggaccgUUACACUa	|| | |||||||	aaaaaaacagaaaAAUGUGAu	0.4889	0.429
MIMAT0000418	hsa-miR-23b-3p	NM_001099289	SH3RF3	circRNA	chr2	109597826	109597846	+	0	0	NA	7mer-m8	ccauuaggGACCGUUACACUa	| | ||||||||||	gugggauaCAGGCAAUGUGAc	0.5011	-0.096
MIMAT0000418	hsa-miR-23b-3p	NM_001099289	SH3RF3	circRNA	chr2	109598484	109598506	+	0	0	NA	7mer-m8	ccaUUAGGGA-CC-GUUACACUa	|| | ||::| || :|||||||	ggcAUUCUUUAGGAUAAUGUGAg	1.4714	-0.212
MIMAT0000418	hsa-miR-23b-3p	NM_001099289	SH3RF3	circRNA	chr2	109606424	109606444	+	0	0	NA	7mer-m8	ccauuagggaccgUUACACUa	| |||||||	aaauaaaaaauaaAAUGUGAu	-0.1498	-0.002
MIMAT0000418	hsa-miR-23b-3p	NM_001099289	SH3RF3	circRNA	chr2	109616603	109616624	+	4	0	AGO1-4,AGO2	8mer	ccAUUAGGGAC-CGUUACACUa	||||: | :|||||||	acUAAUUAGAGAAUAAUGUGAa	1.0349	0.952
MIMAT0000418	hsa-miR-23b-3p	NM_001099289	SH3RF3	circRNA	chr2	109625986	109626006	+	0	0	NA	7mer-m8	ccauuagggaccgUUACACUa	| || | |||||||	agcaagauguuuaAAUGUGAu	0.6039	0.378
MIMAT0000418	hsa-miR-23b-3p	NM_001099289	SH3RF3	circRNA	chr2	109632932	109632952	+	0	0	NA	7mer-m8	ccaUUAGGGACCGUUACACUa	|:|: | |||||||	accAGUUACCACAAAUGUGAu	0.6597	0.018
MIMAT0000418	hsa-miR-23b-3p	NM_001099289	SH3RF3	circRNA	chr2	109635931	109635951	+	0	0	NA	7mer-m8	ccauuagggaccGUUACACUa	| | ||||||||	aaaucuucacccCAAUGUGAc	0.3627	-0.305
MIMAT0000418	hsa-miR-23b-3p	NM_001099289	SH3RF3	circRNA	chr2	109641786	109641804	+	0	0	NA	8mer	ccaUUAGGGACCGUUACACUa	| |||: | ||||||||	gacAAUUGC--ACAAUGUGAa	1.0418	-0.092
MIMAT0000418	hsa-miR-23b-3p	NM_001099289	SH3RF3	circRNA	chr2	109648191	109648211	+	0	0	NA	8mer	ccauuagggaccgUUACACUa	|| |||||||	cugaagggagaagAAUGUGAa	0.0801	-0.001
MIMAT0000418	hsa-miR-23b-3p	NM_001099289	SH3RF3	circRNA	chr2	109679779	109679798	+	0	0	NA	8mer	ccaUUAGGGACCGUUACACUa	:| ||:||| |||||||	cugGAGCCUUGG-AAUGUGAa	1.1893	-0.149
MIMAT0000418	hsa-miR-23b-3p	NM_001099289	SH3RF3	circRNA	chr2	109682252	109682274	+	0	0	NA	8mer	ccaUUA-GGGACCG-UUACACUa	:|| ||| ||: |||||||	cagGAUGCCCAGGUAAAUGUGAa	1.2287	-0.021
MIMAT0000418	hsa-miR-23b-3p	NM_001099289	SH3RF3	circRNA	chr2	109692464	109692484	+	0	0	NA	7mer-m8	ccauuagggaccgUUACACUa	| |||||||	ucaauaaaaaucaAAUGUGAg	-0.1974	0.114
MIMAT0000418	hsa-miR-23b-3p	NM_001099289	SH3RF3	circRNA	chr2	109693651	109693671	+	0	0	NA	7mer-m8	ccauuagggACCGUUACACUa	||| |||||||	ucagccaugUGGAAAUGUGAg	0.1422	0.118
MIMAT0000418	hsa-miR-23b-3p	NM_001099289	SH3RF3	circRNA	chr2	109694659	109694676	+	0	0	NA	8mer	ccaUUAGGGACCGUUACACUa	| ||||| | |||||||	gaaAAUCC---GAAAUGUGAa	1.1456	0.153
MIMAT0000418	hsa-miR-23b-3p	NM_001099289	SH3RF3	circRNA	chr2	109700691	109700711	+	0	0	NA	8mer	ccauuagggaccgUUACACUa	| | |||||||	acauuugcaaacaAAUGUGAa	0.2199	0.117
MIMAT0000418	hsa-miR-23b-3p	NM_001099289	SH3RF3	circRNA	chr2	109735526	109735546	+	0	0	NA	7mer-m8	ccauuagggaccgUUACACUa	| | | |||||||	cauuuuaauagaaAAUGUGAu	0.3822	0.876
MIMAT0000418	hsa-miR-23b-3p	NM_001099289	SH3RF3	circRNA	chr2	109754142	109754162	+	0	0	NA	7mer-m8	ccAUUAGGGACCGUUACACUa	|:| :| ||:|||||||	uuUGAAGUCAGGUAAUGUGAu	1.0558	-0.043
MIMAT0000418	hsa-miR-23b-3p	NM_001099289	SH3RF3	circRNA	chr2	109758492	109758512	+	0	0	NA	7mer-m8	ccaUUAGGGACCGUUACACUa	|| |::| |||||||	uaaAAGCUUUAUGAAUGUGAc	0.8617	0.155
MIMAT0000418	hsa-miR-23b-3p	NM_001099289	SH3RF3	circRNA	chr2	109780879	109780899	+	0	0	NA	7mer-m8	ccauuagggaccGUUACACUa	:|||||||	accucaaaggauUAAUGUGAg	-0.4762	0.121
MIMAT0000418	hsa-miR-23b-3p	NM_001099289	SH3RF3	circRNA	chr2	109783326	109783348	+	0	0	NA	7mer-m8	ccaUUAGGGACCG--UUACACUa	|| | ||| |||||||	aucAACCAGAGGCCAAAUGUGAg	0.8014	-0.015
MIMAT0000418	hsa-miR-23b-3p	NM_001099289	SH3RF3	circRNA	chr2	109789708	109789728	+	0	0	NA	7mer-m8	ccaUUAGGGACCGUUACACUa	|:| :: || |||||||	uucAGUGUUGGGGAAUGUGAg	0.957	-0.019
MIMAT0000418	hsa-miR-23b-3p	NM_001099289	SH3RF3	circRNA	chr2	109803113	109803133	+	0	0	NA	7mer-m8	ccAUUAGGGACCGUUACACUa	||: |:: | |||||||	agUGCUUUAUUAAAAUGUGAu	1.0116	0.432
MIMAT0000418	hsa-miR-23b-3p	NM_001099289	SH3RF3	circRNA	chr2	109803186	109803207	+	0	0	NA	7mer-m8	ccaUUAGGGACCG-UUACACUa	| || ::|||: |||||||	agaAAAAUUUGGUAAAUGUGAc	1.2915	0.402
MIMAT0000418	hsa-miR-23b-3p	NM_001099289	SH3RF3	circRNA	chr2	109824126	109824146	+	0	0	NA	8mer	ccauuagggaccGUUACACUa	| :|||||||	uuaagauauauaUAAUGUGAa	-0.007	-0.083
MIMAT0000418	hsa-miR-23b-3p	NM_001099289	SH3RF3	circRNA	chr2	109833686	109833706	+	0	0	NA	7mer-m8	ccauUAGGGACCGUUACACUa	|| || :|||||||	caacAUGAAUGUUAAUGUGAu	0.684	0.224
MIMAT0000418	hsa-miR-23b-3p	NM_001099289	SH3RF3	circRNA	chr2	109835446	109835464	+	0	0	NA	7mer-m8	ccAUUAGGGACCGUUACACUa	||::| :|| |||||||	agUGGUAGUUG--AAUGUGAc	1.0789	0.029
MIMAT0000418	hsa-miR-23b-3p	NM_001099289	SH3RF3	circRNA	chr2	109837907	109837927	+	0	0	NA	8mer	ccaUUAGGGACCGUUACACUa	| :| ||: |||||||	gugGAACCUAAAAAAUGUGAa	0.8769	0.158
MIMAT0000418	hsa-miR-23b-3p	NM_001099289	SH3RF3	circRNA	chr2	109839693	109839714	+	0	0	NA	8mer	ccaUUAGGGAC-CGUUACACUa	::||::|| | |||||||	uacGGUCUUUGAGAAAUGUGAa	1.159	0.07
MIMAT0000418	hsa-miR-23b-3p	NM_001164463	RGPD8	circRNA	chr2	110531793	110531814	-	0	0	NA	8mer	ccaUUAGGGAC-CGUUACACUa	::||::|| | |||||||	uacGGUCUUUGAGAAAUGUGAa	1.159	-0.098
MIMAT0000418	hsa-miR-23b-3p	NM_022662	ANAPC1	circRNA	chr2	110531793	110531814	-	0	0	NA	8mer	ccaUUAGGGAC-CGUUACACUa	::||::|| | |||||||	uacGGUCUUUGAGAAAUGUGAa	1.159	-0.098
MIMAT0000418	hsa-miR-23b-3p	NM_001164463	RGPD8	circRNA	chr2	110533580	110533600	-	0	0	NA	8mer	ccaUUAGGGACCGUUACACUa	| :| ||: |||||||	gugGAACCUAAAAAAUGUGAa	0.8769	0.168
MIMAT0000418	hsa-miR-23b-3p	NM_022662	ANAPC1	circRNA	chr2	110533580	110533600	-	0	0	NA	8mer	ccaUUAGGGACCGUUACACUa	| :| ||: |||||||	gugGAACCUAAAAAAUGUGAa	0.8769	0.168
MIMAT0000418	hsa-miR-23b-3p	NM_001164463	RGPD8	circRNA	chr2	110536043	110536061	-	0	0	NA	7mer-m8	ccAUUAGGGACCGUUACACUa	||::| :|| |||||||	agUGGUAGUUG--AAUGUGAc	1.0789	-0.137
MIMAT0000418	hsa-miR-23b-3p	NM_022662	ANAPC1	circRNA	chr2	110536043	110536061	-	0	0	NA	7mer-m8	ccAUUAGGGACCGUUACACUa	||::| :|| |||||||	agUGGUAGUUG--AAUGUGAc	1.0789	-0.137
MIMAT0000418	hsa-miR-23b-3p	NM_001164463	RGPD8	circRNA	chr2	110537801	110537821	-	0	0	NA	7mer-m8	ccauUAGGGACCGUUACACUa	|| || :|||||||	caacAUGAAUGUUAAUGUGAu	0.684	-0.087
MIMAT0000418	hsa-miR-23b-3p	NM_022662	ANAPC1	circRNA	chr2	110537801	110537821	-	0	0	NA	7mer-m8	ccauUAGGGACCGUUACACUa	|| || :|||||||	caacAUGAAUGUUAAUGUGAu	0.684	-0.087
MIMAT0000418	hsa-miR-23b-3p	NM_001164463	RGPD8	circRNA	chr2	110547361	110547381	-	0	0	NA	8mer	ccauuagggaccGUUACACUa	| :|||||||	uuaagauauauaUAAUGUGAa	-0.007	0.101
MIMAT0000418	hsa-miR-23b-3p	NM_022662	ANAPC1	circRNA	chr2	110547361	110547381	-	0	0	NA	8mer	ccauuagggaccGUUACACUa	| :|||||||	uuaagauauauaUAAUGUGAa	-0.007	0.101
MIMAT0000418	hsa-miR-23b-3p	NM_001164463	RGPD8	circRNA	chr2	110568300	110568321	-	0	0	NA	7mer-m8	ccaUUAGGGACCG-UUACACUa	| || ::|||: |||||||	agaAAAAUUUGGUAAAUGUGAc	1.2915	0.249
MIMAT0000418	hsa-miR-23b-3p	NM_022662	ANAPC1	circRNA	chr2	110568300	110568321	-	0	0	NA	7mer-m8	ccaUUAGGGACCG-UUACACUa	| || ::|||: |||||||	agaAAAAUUUGGUAAAUGUGAc	1.2915	0.249
MIMAT0000418	hsa-miR-23b-3p	NM_001164463	RGPD8	circRNA	chr2	110568374	110568394	-	0	0	NA	7mer-m8	ccAUUAGGGACCGUUACACUa	||: |:: | |||||||	agUGCUUUAUUAAAAUGUGAu	1.0116	0.434
MIMAT0000418	hsa-miR-23b-3p	NM_022662	ANAPC1	circRNA	chr2	110568374	110568394	-	0	0	NA	7mer-m8	ccAUUAGGGACCGUUACACUa	||: |:: | |||||||	agUGCUUUAUUAAAAUGUGAu	1.0116	0.434
MIMAT0000418	hsa-miR-23b-3p	NM_001037866	RGPD6	circRNA	chr2	110581762	110581782	-	0	0	NA	7mer-m8	ccaUUAGGGACCGUUACACUa	|:| :: || |||||||	uucAGUGUUGGGGAAUGUGAg	0.957	0.137
MIMAT0000418	hsa-miR-23b-3p	NM_001164463	RGPD8	circRNA	chr2	110581762	110581782	-	0	0	NA	7mer-m8	ccaUUAGGGACCGUUACACUa	|:| :: || |||||||	uucAGUGUUGGGGAAUGUGAg	0.957	0.137
MIMAT0000418	hsa-miR-23b-3p	NM_022662	ANAPC1	circRNA	chr2	110581762	110581782	-	0	0	NA	7mer-m8	ccaUUAGGGACCGUUACACUa	|:| :: || |||||||	uucAGUGUUGGGGAAUGUGAg	0.957	0.137
MIMAT0000418	hsa-miR-23b-3p	NM_001037866	RGPD6	circRNA	chr2	110588142	110588164	-	0	0	NA	7mer-m8	ccaUUAGGGACCG--UUACACUa	|| | ||| |||||||	aucAACCAGAGGCCAAAUGUGAg	0.8014	0.054
MIMAT0000418	hsa-miR-23b-3p	NM_001164463	RGPD8	circRNA	chr2	110588142	110588164	-	0	0	NA	7mer-m8	ccaUUAGGGACCG--UUACACUa	|| | ||| |||||||	aucAACCAGAGGCCAAAUGUGAg	0.8014	0.054
MIMAT0000418	hsa-miR-23b-3p	NM_022662	ANAPC1	circRNA	chr2	110588142	110588164	-	0	0	NA	7mer-m8	ccaUUAGGGACCG--UUACACUa	|| | ||| |||||||	aucAACCAGAGGCCAAAUGUGAg	0.8014	0.054
MIMAT0000418	hsa-miR-23b-3p	NM_001037866	RGPD6	circRNA	chr2	110590591	110590611	-	0	0	NA	7mer-m8	ccauuagggaccGUUACACUa	:|||||||	accucaaaggauUAAUGUGAg	-0.4762	-0.045
MIMAT0000418	hsa-miR-23b-3p	NM_001164463	RGPD8	circRNA	chr2	110590591	110590611	-	0	0	NA	7mer-m8	ccauuagggaccGUUACACUa	:|||||||	accucaaaggauUAAUGUGAg	-0.4762	-0.045
MIMAT0000418	hsa-miR-23b-3p	NM_022662	ANAPC1	circRNA	chr2	110590591	110590611	-	0	0	NA	7mer-m8	ccauuagggaccGUUACACUa	:|||||||	accucaaaggauUAAUGUGAg	-0.4762	-0.045
MIMAT0000418	hsa-miR-23b-3p	NM_001037866	RGPD6	circRNA	chr2	110612982	110613002	-	0	0	NA	7mer-m8	ccaUUAGGGACCGUUACACUa	|| |::| |||||||	uaaAAGCUUUAUGAAUGUGAc	0.8617	0.15
MIMAT0000418	hsa-miR-23b-3p	NM_001164463	RGPD8	circRNA	chr2	110612982	110613002	-	0	0	NA	7mer-m8	ccaUUAGGGACCGUUACACUa	|| |::| |||||||	uaaAAGCUUUAUGAAUGUGAc	0.8617	0.15
MIMAT0000418	hsa-miR-23b-3p	NM_022662	ANAPC1	circRNA	chr2	110612982	110613002	-	0	0	NA	7mer-m8	ccaUUAGGGACCGUUACACUa	|| |::| |||||||	uaaAAGCUUUAUGAAUGUGAc	0.8617	0.15
MIMAT0000418	hsa-miR-23b-3p	NM_001037866	RGPD6	circRNA	chr2	110617332	110617352	-	0	0	NA	7mer-m8	ccAUUAGGGACCGUUACACUa	|:| :| ||:|||||||	uuUGAAGUCAGGUAAUGUGAu	1.0558	-0.093
MIMAT0000418	hsa-miR-23b-3p	NM_001164463	RGPD8	circRNA	chr2	110617332	110617352	-	0	0	NA	7mer-m8	ccAUUAGGGACCGUUACACUa	|:| :| ||:|||||||	uuUGAAGUCAGGUAAUGUGAu	1.0558	-0.093
MIMAT0000418	hsa-miR-23b-3p	NM_022662	ANAPC1	circRNA	chr2	110617332	110617352	-	0	0	NA	7mer-m8	ccAUUAGGGACCGUUACACUa	|:| :| ||:|||||||	uuUGAAGUCAGGUAAUGUGAu	1.0558	-0.093
MIMAT0000418	hsa-miR-23b-3p	NM_001037866	RGPD6	circRNA	chr2	110652786	110652806	-	0	0	NA	7mer-m8	ccauuagggaccgUUACACUa	|| | |||||||	uuuacaacggaaaAAUGUGAc	0.4889	-0.163
MIMAT0000418	hsa-miR-23b-3p	NM_001164463	RGPD8	circRNA	chr2	110652786	110652806	-	0	0	NA	7mer-m8	ccauuagggaccgUUACACUa	|| | |||||||	uuuacaacggaaaAAUGUGAc	0.4889	-0.163
MIMAT0000418	hsa-miR-23b-3p	NM_022662	ANAPC1	circRNA	chr2	110652786	110652806	-	0	0	NA	7mer-m8	ccauuagggaccgUUACACUa	|| | |||||||	uuuacaacggaaaAAUGUGAc	0.4889	-0.163
MIMAT0000418	hsa-miR-23b-3p	NM_001037866	RGPD6	circRNA	chr2	110657461	110657481	-	0	0	NA	8mer	ccauuagggaccgUUACACUa	| | |||||||	guggugaggagagAAUGUGAa	-0.1098	-0.479
MIMAT0000418	hsa-miR-23b-3p	NM_001164463	RGPD8	circRNA	chr2	110657461	110657481	-	0	0	NA	8mer	ccauuagggaccgUUACACUa	| | |||||||	guggugaggagagAAUGUGAa	-0.1098	-0.479
MIMAT0000418	hsa-miR-23b-3p	NM_022662	ANAPC1	circRNA	chr2	110657461	110657481	-	0	0	NA	8mer	ccauuagggaccgUUACACUa	| | |||||||	guggugaggagagAAUGUGAa	-0.1098	-0.479
MIMAT0000418	hsa-miR-23b-3p	NM_001037866	RGPD6	circRNA	chr2	110683702	110683722	-	0	0	NA	8mer	ccauuagggaCCGUUACACUa	|| | | :|||||||	ggcauguagaGAUAAUGUGAa	0.5713	0.526
MIMAT0000418	hsa-miR-23b-3p	NM_001164463	RGPD8	circRNA	chr2	110683702	110683722	-	0	0	NA	8mer	ccauuagggaCCGUUACACUa	|| | | :|||||||	ggcauguagaGAUAAUGUGAa	0.5713	0.526
MIMAT0000418	hsa-miR-23b-3p	NM_022662	ANAPC1	circRNA	chr2	110683702	110683722	-	0	0	NA	8mer	ccauuagggaCCGUUACACUa	|| | | :|||||||	ggcauguagaGAUAAUGUGAa	0.5713	0.526
MIMAT0000418	hsa-miR-23b-3p	NM_001037866	RGPD6	circRNA	chr2	110686539	110686563	-	0	0	NA	7mer-m8	ccAUUAGGGACC--G--UUACACUa	|| || |:| | | |||||||	ugUUAUGCUUAGAACUAAAUGUGAu	0.9918	0.446
MIMAT0000418	hsa-miR-23b-3p	NM_001164463	RGPD8	circRNA	chr2	110686539	110686563	-	0	0	NA	7mer-m8	ccAUUAGGGACC--G--UUACACUa	|| || |:| | | |||||||	ugUUAUGCUUAGAACUAAAUGUGAu	0.9918	0.446
MIMAT0000418	hsa-miR-23b-3p	NM_022662	ANAPC1	circRNA	chr2	110686539	110686563	-	0	0	NA	7mer-m8	ccAUUAGGGACC--G--UUACACUa	|| || |:| | | |||||||	ugUUAUGCUUAGAACUAAAUGUGAu	0.9918	0.446
MIMAT0000418	hsa-miR-23b-3p	NM_001037866	RGPD6	circRNA	chr2	110690679	110690696	-	0	0	NA	8mer	ccaUUAGGGACCGUUACACUa	| ||| ::| |||||||	gaaAAUAUUU---AAUGUGAa	0.9663	0.279
MIMAT0000418	hsa-miR-23b-3p	NM_001164463	RGPD8	circRNA	chr2	110690679	110690696	-	0	0	NA	8mer	ccaUUAGGGACCGUUACACUa	| ||| ::| |||||||	gaaAAUAUUU---AAUGUGAa	0.9663	0.279
MIMAT0000418	hsa-miR-23b-3p	NM_022662	ANAPC1	circRNA	chr2	110690679	110690696	-	0	0	NA	8mer	ccaUUAGGGACCGUUACACUa	| ||| ::| |||||||	gaaAAUAUUU---AAUGUGAa	0.9663	0.279
MIMAT0000418	hsa-miR-23b-3p	NM_001037866	RGPD6	circRNA	chr2	110694442	110694463	-	0	0	NA	8mer	ccAUUAG-GGACCGUUACACUa	||||| | ||| |||||||	ccUAAUCACAUGGAAAUGUGAa	1.6973	0.474
MIMAT0000418	hsa-miR-23b-3p	NM_001164463	RGPD8	circRNA	chr2	110694442	110694463	-	0	0	NA	8mer	ccAUUAG-GGACCGUUACACUa	||||| | ||| |||||||	ccUAAUCACAUGGAAAUGUGAa	1.6973	0.474
MIMAT0000418	hsa-miR-23b-3p	NM_022662	ANAPC1	circRNA	chr2	110694442	110694463	-	0	0	NA	8mer	ccAUUAG-GGACCGUUACACUa	||||| | ||| |||||||	ccUAAUCACAUGGAAAUGUGAa	1.6973	0.474
MIMAT0000418	hsa-miR-23b-3p	NM_001037866	RGPD6	circRNA	chr2	110705682	110705702	-	0	0	NA	7mer-m8	ccauuagggaccgUUACACUa	| | |||||||	cccauuuauauuaAAUGUGAg	0.1359	0.151
MIMAT0000418	hsa-miR-23b-3p	NM_001164463	RGPD8	circRNA	chr2	110705682	110705702	-	0	0	NA	7mer-m8	ccauuagggaccgUUACACUa	| | |||||||	cccauuuauauuaAAUGUGAg	0.1359	0.151
MIMAT0000418	hsa-miR-23b-3p	NM_022662	ANAPC1	circRNA	chr2	110705682	110705702	-	0	0	NA	7mer-m8	ccauuagggaccgUUACACUa	| | |||||||	cccauuuauauuaAAUGUGAg	0.1359	0.151
MIMAT0000418	hsa-miR-23b-3p	NM_001037866	RGPD6	circRNA	chr2	110705961	110705981	-	0	0	NA	8mer	ccauUAGGGACCGUUACACUa	|| : | |||||||	aaacAUGUGUUAAAAUGUGAa	0.5563	-0.046
MIMAT0000418	hsa-miR-23b-3p	NM_001164463	RGPD8	circRNA	chr2	110705961	110705981	-	0	0	NA	8mer	ccauUAGGGACCGUUACACUa	|| : | |||||||	aaacAUGUGUUAAAAUGUGAa	0.5563	-0.046
MIMAT0000418	hsa-miR-23b-3p	NM_022662	ANAPC1	circRNA	chr2	110705961	110705981	-	0	0	NA	8mer	ccauUAGGGACCGUUACACUa	|| : | |||||||	aaacAUGUGUUAAAAUGUGAa	0.5563	-0.046
MIMAT0000418	hsa-miR-23b-3p	NM_001037866	RGPD6	circRNA	chr2	110717043	110717063	-	0	0	NA	7mer-m8	ccauuagggaccgUUACACUa	| || |||||||	ugaaagugugaaaAAUGUGAg	0.2775	0.308
MIMAT0000418	hsa-miR-23b-3p	NM_001164463	RGPD8	circRNA	chr2	110717043	110717063	-	0	0	NA	7mer-m8	ccauuagggaccgUUACACUa	| || |||||||	ugaaagugugaaaAAUGUGAg	0.2775	0.308
MIMAT0000418	hsa-miR-23b-3p	NM_022662	ANAPC1	circRNA	chr2	110717043	110717063	-	0	0	NA	7mer-m8	ccauuagggaccgUUACACUa	| || |||||||	ugaaagugugaaaAAUGUGAg	0.2775	0.308
MIMAT0000418	hsa-miR-23b-3p	NM_001037866	RGPD6	circRNA	chr2	110717584	110717607	-	0	0	NA	7mer-m8	ccAUUAGGGAC---CGUUACACUa	|||:||:: | |||||||||	ugUAGUCUUGGAAUGCAAUGUGAu	1.4064	0.286
MIMAT0000418	hsa-miR-23b-3p	NM_001164463	RGPD8	circRNA	chr2	110717584	110717607	-	0	0	NA	7mer-m8	ccAUUAGGGAC---CGUUACACUa	|||:||:: | |||||||||	ugUAGUCUUGGAAUGCAAUGUGAu	1.4064	0.286
MIMAT0000418	hsa-miR-23b-3p	NM_022662	ANAPC1	circRNA	chr2	110717584	110717607	-	0	0	NA	7mer-m8	ccAUUAGGGAC---CGUUACACUa	|||:||:: | |||||||||	ugUAGUCUUGGAAUGCAAUGUGAu	1.4064	0.286
MIMAT0000418	hsa-miR-23b-3p	NM_001037866	RGPD6	circRNA	chr2	110736291	110736311	-	0	0	NA	8mer	ccauuagggaccGUUACACUa	| | ||||||||	augguugcacaaCAAUGUGAa	0.3627	-0.306
MIMAT0000418	hsa-miR-23b-3p	NM_001164463	RGPD8	circRNA	chr2	110736291	110736311	-	0	0	NA	8mer	ccauuagggaccGUUACACUa	| | ||||||||	augguugcacaaCAAUGUGAa	0.3627	-0.306
MIMAT0000418	hsa-miR-23b-3p	NM_022662	ANAPC1	circRNA	chr2	110736291	110736311	-	0	0	NA	8mer	ccauuagggaccGUUACACUa	| | ||||||||	augguugcacaaCAAUGUGAa	0.3627	-0.306
MIMAT0000418	hsa-miR-23b-3p	NM_001037866	RGPD6	circRNA	chr2	110737451	110737472	-	0	0	NA	8mer	ccAU-UAGGGACCGUUACACUa	|| | | | ||||||||	uuUAUAGCAAUAACAAUGUGAa	0.8571	0.044
MIMAT0000418	hsa-miR-23b-3p	NM_001164463	RGPD8	circRNA	chr2	110737451	110737472	-	0	0	NA	8mer	ccAU-UAGGGACCGUUACACUa	|| | | | ||||||||	uuUAUAGCAAUAACAAUGUGAa	0.8571	0.044
MIMAT0000418	hsa-miR-23b-3p	NM_022662	ANAPC1	circRNA	chr2	110737451	110737472	-	0	0	NA	8mer	ccAU-UAGGGACCGUUACACUa	|| | | | ||||||||	uuUAUAGCAAUAACAAUGUGAa	0.8571	0.044
MIMAT0000418	hsa-miR-23b-3p	NM_001037866	RGPD6	circRNA	chr2	110745138	110745159	-	0	0	NA	7mer-m8	ccauUAGGGACC-GUUACACUa	| |: || ||||||||	ccacACCUGAGGCCAAUGUGAg	0.727	-0.144
MIMAT0000418	hsa-miR-23b-3p	NM_001164463	RGPD8	circRNA	chr2	110745138	110745159	-	0	0	NA	7mer-m8	ccauUAGGGACC-GUUACACUa	| |: || ||||||||	ccacACCUGAGGCCAAUGUGAg	0.727	-0.144
MIMAT0000418	hsa-miR-23b-3p	NM_022662	ANAPC1	circRNA	chr2	110745138	110745159	-	0	0	NA	7mer-m8	ccauUAGGGACC-GUUACACUa	| |: || ||||||||	ccacACCUGAGGCCAAUGUGAg	0.727	-0.144
MIMAT0000418	hsa-miR-23b-3p	NM_001037866	RGPD6	circRNA	chr2	110785870	110785890	-	0	0	NA	8mer	ccauUAGGGACCGUUACACUa	| :|: ||| |||||||	ugcuGUUGGUGGGAAUGUGAa	1.0697	0.069
MIMAT0000418	hsa-miR-23b-3p	NM_001164463	RGPD8	circRNA	chr2	110785870	110785890	-	0	0	NA	8mer	ccauUAGGGACCGUUACACUa	| :|: ||| |||||||	ugcuGUUGGUGGGAAUGUGAa	1.0697	0.069
MIMAT0000418	hsa-miR-23b-3p	NM_022662	ANAPC1	circRNA	chr2	110785870	110785890	-	0	0	NA	8mer	ccauUAGGGACCGUUACACUa	| :|: ||| |||||||	ugcuGUUGGUGGGAAUGUGAa	1.0697	0.069
MIMAT0000418	hsa-miR-23b-3p	NM_001037866	RGPD6	circRNA	chr2	110793927	110793947	-	0	0	NA	7mer-m8	ccAUUAGGGACCGUUACACUa	|:|| | | |||||||	ucUGAUGACAGCGAAUGUGAg	0.9048	-0.271
MIMAT0000418	hsa-miR-23b-3p	NM_001164463	RGPD8	circRNA	chr2	110793927	110793947	-	0	0	NA	7mer-m8	ccAUUAGGGACCGUUACACUa	|:|| | | |||||||	ucUGAUGACAGCGAAUGUGAg	0.9048	-0.271
MIMAT0000418	hsa-miR-23b-3p	NM_022662	ANAPC1	circRNA	chr2	110793927	110793947	-	0	0	NA	7mer-m8	ccAUUAGGGACCGUUACACUa	|:|| | | |||||||	ucUGAUGACAGCGAAUGUGAg	0.9048	-0.271
MIMAT0000418	hsa-miR-23b-3p	NM_001037866	RGPD6	circRNA	chr2	110810085	110810105	-	0	0	NA	7mer-m8	ccauuagggaccgUUACACUa	| |||||||	uuaggacagauagAAUGUGAc	-0.0872	-0.165
MIMAT0000418	hsa-miR-23b-3p	NM_001164463	RGPD8	circRNA	chr2	110810085	110810105	-	0	0	NA	7mer-m8	ccauuagggaccgUUACACUa	| |||||||	uuaggacagauagAAUGUGAc	-0.0872	-0.165
MIMAT0000418	hsa-miR-23b-3p	NM_022662	ANAPC1	circRNA	chr2	110810085	110810105	-	0	0	NA	7mer-m8	ccauuagggaccgUUACACUa	| |||||||	uuaggacagauagAAUGUGAc	-0.0872	-0.165
MIMAT0000418	hsa-miR-23b-3p	NM_001037866	RGPD6	circRNA	chr2	110810162	110810182	-	0	0	NA	7mer-m8	ccauuagggaccGUUACACUa	| | :|||||||	cauugagauuauUAAUGUGAg	0.2264	0.262
MIMAT0000418	hsa-miR-23b-3p	NM_001164463	RGPD8	circRNA	chr2	110810162	110810182	-	0	0	NA	7mer-m8	ccauuagggaccGUUACACUa	| | :|||||||	cauugagauuauUAAUGUGAg	0.2264	0.262
MIMAT0000418	hsa-miR-23b-3p	NM_022662	ANAPC1	circRNA	chr2	110810162	110810182	-	0	0	NA	7mer-m8	ccauuagggaccGUUACACUa	| | :|||||||	cauugagauuauUAAUGUGAg	0.2264	0.262
MIMAT0000418	hsa-miR-23b-3p	NM_001037866	RGPD6	circRNA	chr2	110811672	110811693	-	0	0	NA	7mer-m8	ccauuagggAC-CGUUACACUa	| | || |||||||||	agaacaggaUGAGCAAUGUGAc	0.7355	-0.172
MIMAT0000418	hsa-miR-23b-3p	NM_001164463	RGPD8	circRNA	chr2	110811672	110811693	-	0	0	NA	7mer-m8	ccauuagggAC-CGUUACACUa	| | || |||||||||	agaacaggaUGAGCAAUGUGAc	0.7355	-0.172
MIMAT0000418	hsa-miR-23b-3p	NM_022662	ANAPC1	circRNA	chr2	110811672	110811693	-	0	0	NA	7mer-m8	ccauuagggAC-CGUUACACUa	| | || |||||||||	agaacaggaUGAGCAAUGUGAc	0.7355	-0.172
MIMAT0000418	hsa-miR-23b-3p	NM_001037866	RGPD6	circRNA	chr2	110813114	110813134	-	0	0	NA	7mer-m8	ccauuagGGACCGUUACACUa	:||| |||||||	cugcccaUCUGUGAAUGUGAc	0.4198	0.153
MIMAT0000418	hsa-miR-23b-3p	NM_001164463	RGPD8	circRNA	chr2	110813114	110813134	-	0	0	NA	7mer-m8	ccauuagGGACCGUUACACUa	:||| |||||||	cugcccaUCUGUGAAUGUGAc	0.4198	0.153
MIMAT0000418	hsa-miR-23b-3p	NM_022662	ANAPC1	circRNA	chr2	110813114	110813134	-	0	0	NA	7mer-m8	ccauuagGGACCGUUACACUa	:||| |||||||	cugcccaUCUGUGAAUGUGAc	0.4198	0.153
MIMAT0000418	hsa-miR-23b-3p	NM_001037866	RGPD6	circRNA	chr2	110829752	110829773	-	0	0	NA	7mer-m8	ccauuagGGACCG-UUACACUa	::|| | |||||||	aaaugagUUUGUCUAAUGUGAu	0.3698	0.185
MIMAT0000418	hsa-miR-23b-3p	NM_001164463	RGPD8	circRNA	chr2	110829752	110829773	-	0	0	NA	7mer-m8	ccauuagGGACCG-UUACACUa	::|| | |||||||	aaaugagUUUGUCUAAUGUGAu	0.3698	0.185
MIMAT0000418	hsa-miR-23b-3p	NM_022662	ANAPC1	circRNA	chr2	110829752	110829773	-	0	0	NA	7mer-m8	ccauuagGGACCG-UUACACUa	::|| | |||||||	aaaugagUUUGUCUAAUGUGAu	0.3698	0.185
MIMAT0000418	hsa-miR-23b-3p	NM_001037866	RGPD6	circRNA	chr2	110834091	110834111	-	0	0	NA	7mer-m8	ccauuagggaccgUUACACUa	| |||||||	uaagagggaaaaaAAUGUGAc	-0.1498	-0.185
MIMAT0000418	hsa-miR-23b-3p	NM_001164463	RGPD8	circRNA	chr2	110834091	110834111	-	0	0	NA	7mer-m8	ccauuagggaccgUUACACUa	| |||||||	uaagagggaaaaaAAUGUGAc	-0.1498	-0.185
MIMAT0000418	hsa-miR-23b-3p	NM_022662	ANAPC1	circRNA	chr2	110834091	110834111	-	0	0	NA	7mer-m8	ccauuagggaccgUUACACUa	| |||||||	uaagagggaaaaaAAUGUGAc	-0.1498	-0.185
MIMAT0000418	hsa-miR-23b-3p	NM_001037866	RGPD6	circRNA	chr2	110851443	110851465	-	0	0	NA	8mer	ccauuagggACC--GUUACACUa	| ||| ||||||||	augacaaugUGGCUCAAUGUGAa	0.5126	0.002
MIMAT0000418	hsa-miR-23b-3p	NM_001164463	RGPD8	circRNA	chr2	110851443	110851465	-	0	0	NA	8mer	ccauuagggACC--GUUACACUa	| ||| ||||||||	augacaaugUGGCUCAAUGUGAa	0.5126	0.002
MIMAT0000418	hsa-miR-23b-3p	NM_022662	ANAPC1	circRNA	chr2	110851443	110851465	-	0	0	NA	8mer	ccauuagggACC--GUUACACUa	| ||| ||||||||	augacaaugUGGCUCAAUGUGAa	0.5126	0.002
MIMAT0000418	hsa-miR-23b-3p	NM_001037866	RGPD6	circRNA	chr2	110852567	110852587	-	0	0	NA	7mer-m8	ccauuagggaccgUUACACUa	||| |||||||	cauaagaggccaaAAUGUGAu	0.3275	0.193
MIMAT0000418	hsa-miR-23b-3p	NM_001164463	RGPD8	circRNA	chr2	110852567	110852587	-	0	0	NA	7mer-m8	ccauuagggaccgUUACACUa	||| |||||||	cauaagaggccaaAAUGUGAu	0.3275	0.193
MIMAT0000418	hsa-miR-23b-3p	NM_022662	ANAPC1	circRNA	chr2	110852567	110852587	-	0	0	NA	7mer-m8	ccauuagggaccgUUACACUa	||| |||||||	cauaagaggccaaAAUGUGAu	0.3275	0.193
MIMAT0000418	hsa-miR-23b-3p	NM_001037866	RGPD6	circRNA	chr2	110852973	110852993	-	0	0	NA	7mer-m8	ccauuagggaccgUUACACUa	| |||||||	augugaguguauaAAUGUGAc	-0.2527	-0.545
MIMAT0000418	hsa-miR-23b-3p	NM_001164463	RGPD8	circRNA	chr2	110852973	110852993	-	0	0	NA	7mer-m8	ccauuagggaccgUUACACUa	| |||||||	augugaguguauaAAUGUGAc	-0.2527	-0.545
MIMAT0000418	hsa-miR-23b-3p	NM_022662	ANAPC1	circRNA	chr2	110852973	110852993	-	0	0	NA	7mer-m8	ccauuagggaccgUUACACUa	| |||||||	augugaguguauaAAUGUGAc	-0.2527	-0.545
MIMAT0000418	hsa-miR-23b-3p	NM_001037866	RGPD6	circRNA	chr2	110860041	110860061	-	0	0	NA	8mer	ccauuagggaccgUUACACUa	| ||| | |||||||	gauaaaagcacaaAAUGUGAa	0.8641	0.125
MIMAT0000418	hsa-miR-23b-3p	NM_001164463	RGPD8	circRNA	chr2	110860041	110860061	-	0	0	NA	8mer	ccauuagggaccgUUACACUa	| ||| | |||||||	gauaaaagcacaaAAUGUGAa	0.8641	0.125
MIMAT0000418	hsa-miR-23b-3p	NM_022662	ANAPC1	circRNA	chr2	110860041	110860061	-	0	0	NA	8mer	ccauuagggaccgUUACACUa	| ||| | |||||||	gauaaaagcacaaAAUGUGAa	0.8641	0.125
MIMAT0000418	hsa-miR-23b-3p	NM_001037866	RGPD6	circRNA	chr2	110865426	110865444	-	0	0	NA	8mer	ccAUUAGGGACCGUUACACUa	||:|::| | |||||||	caUAGUUUCAG--AAUGUGAa	1.0394	1.492
MIMAT0000418	hsa-miR-23b-3p	NM_001164463	RGPD8	circRNA	chr2	110865426	110865444	-	0	0	NA	8mer	ccAUUAGGGACCGUUACACUa	||:|::| | |||||||	caUAGUUUCAG--AAUGUGAa	1.0394	1.492
MIMAT0000418	hsa-miR-23b-3p	NM_022662	ANAPC1	circRNA	chr2	110865426	110865444	-	0	0	NA	8mer	ccAUUAGGGACCGUUACACUa	||:|::| | |||||||	caUAGUUUCAG--AAUGUGAa	1.0394	1.492
MIMAT0000418	hsa-miR-23b-3p	NM_001037866	RGPD6	circRNA	chr2	110873052	110873072	-	0	0	NA	7mer-m8	ccauuagggACCGUUACACUa	| | || ||||||||	ugccuacagUGUCAAUGUGAc	0.727	0.042
MIMAT0000418	hsa-miR-23b-3p	NM_001164463	RGPD8	circRNA	chr2	110873052	110873072	-	0	0	NA	7mer-m8	ccauuagggACCGUUACACUa	| | || ||||||||	ugccuacagUGUCAAUGUGAc	0.727	0.042
MIMAT0000418	hsa-miR-23b-3p	NM_022662	ANAPC1	circRNA	chr2	110873052	110873072	-	0	0	NA	7mer-m8	ccauuagggACCGUUACACUa	| | || ||||||||	ugccuacagUGUCAAUGUGAc	0.727	0.042
MIMAT0000418	hsa-miR-23b-3p	NM_001037866	RGPD6	circRNA	chr2	110877464	110877485	-	0	0	NA	7mer-m8	ccaUUAGGG-ACCGUUACACUa	| :||||| | |||||||	cgaGAUCCCACAGAAAUGUGAu	1.3976	0.404
MIMAT0000418	hsa-miR-23b-3p	NM_001164463	RGPD8	circRNA	chr2	110877464	110877485	-	0	0	NA	7mer-m8	ccaUUAGGG-ACCGUUACACUa	| :||||| | |||||||	cgaGAUCCCACAGAAAUGUGAu	1.3976	0.404
MIMAT0000418	hsa-miR-23b-3p	NM_022662	ANAPC1	circRNA	chr2	110877464	110877485	-	0	0	NA	7mer-m8	ccaUUAGGG-ACCGUUACACUa	| :||||| | |||||||	cgaGAUCCCACAGAAAUGUGAu	1.3976	0.404
MIMAT0000418	hsa-miR-23b-3p	NM_001037866	RGPD6	circRNA	chr2	110881529	110881548	-	0	0	NA	8mer	ccauUAGGGACCGUUACACUa	| || || | |||||||	ugccAUGCCAUG-AAUGUGAa	0.9442	-0.032
MIMAT0000418	hsa-miR-23b-3p	NM_001164463	RGPD8	circRNA	chr2	110881529	110881548	-	0	0	NA	8mer	ccauUAGGGACCGUUACACUa	| || || | |||||||	ugccAUGCCAUG-AAUGUGAa	0.9442	-0.032
MIMAT0000418	hsa-miR-23b-3p	NM_022662	ANAPC1	circRNA	chr2	110881529	110881548	-	0	0	NA	8mer	ccauUAGGGACCGUUACACUa	| || || | |||||||	ugccAUGCCAUG-AAUGUGAa	0.9442	-0.032
MIMAT0000418	hsa-miR-23b-3p	NM_001037866	RGPD6	circRNA	chr2	110907336	110907356	-	0	0	NA	7mer-m8	ccauuagggaccGUUACACUa	| | | ||||||||	agcccuaacaacCAAUGUGAc	0.5924	0.502
MIMAT0000418	hsa-miR-23b-3p	NM_001164463	RGPD8	circRNA	chr2	110907336	110907356	-	0	0	NA	7mer-m8	ccauuagggaccGUUACACUa	| | | ||||||||	agcccuaacaacCAAUGUGAc	0.5924	0.502
MIMAT0000418	hsa-miR-23b-3p	NM_022662	ANAPC1	circRNA	chr2	110907336	110907356	-	0	0	NA	7mer-m8	ccauuagggaccGUUACACUa	| | | ||||||||	agcccuaacaacCAAUGUGAc	0.5924	0.502
MIMAT0000418	hsa-miR-23b-3p	NM_001037866	RGPD6	circRNA	chr2	110909376	110909399	-	0	0	NA	8mer	ccaUUAGGG-ACCG--UUACACUa	| || ||: |||: |||||||	ugaAAGCCUGUGGUAGAAUGUGAa	1.3309	-0.246
MIMAT0000418	hsa-miR-23b-3p	NM_001164463	RGPD8	circRNA	chr2	110909376	110909399	-	0	0	NA	8mer	ccaUUAGGG-ACCG--UUACACUa	| || ||: |||: |||||||	ugaAAGCCUGUGGUAGAAUGUGAa	1.3309	-0.246
MIMAT0000418	hsa-miR-23b-3p	NM_022662	ANAPC1	circRNA	chr2	110909376	110909399	-	0	0	NA	8mer	ccaUUAGGG-ACCG--UUACACUa	| || ||: |||: |||||||	ugaAAGCCUGUGGUAGAAUGUGAa	1.3309	-0.246
MIMAT0000418	hsa-miR-23b-3p	NM_001037866	RGPD6	circRNA	chr2	110910661	110910681	-	0	0	NA	7mer-m8	ccauuagggacCGUUACACUa	| |||||||||	aaauuuaaacaGCAAUGUGAc	0.3627	0.124
MIMAT0000418	hsa-miR-23b-3p	NM_001164463	RGPD8	circRNA	chr2	110910661	110910681	-	0	0	NA	7mer-m8	ccauuagggacCGUUACACUa	| |||||||||	aaauuuaaacaGCAAUGUGAc	0.3627	0.124
MIMAT0000418	hsa-miR-23b-3p	NM_022662	ANAPC1	circRNA	chr2	110910661	110910681	-	0	0	NA	7mer-m8	ccauuagggacCGUUACACUa	| |||||||||	aaauuuaaacaGCAAUGUGAc	0.3627	0.124
MIMAT0000418	hsa-miR-23b-3p	NM_001037866	RGPD6	circRNA	chr2	110912344	110912365	-	0	0	NA	7mer-m8	ccauuaggGAC-CGUUACACUa	| :|| | |||||||	uuucugaaUUGAGAAAUGUGAg	0.5253	0.022
MIMAT0000418	hsa-miR-23b-3p	NM_001164463	RGPD8	circRNA	chr2	110912344	110912365	-	0	0	NA	7mer-m8	ccauuaggGAC-CGUUACACUa	| :|| | |||||||	uuucugaaUUGAGAAAUGUGAg	0.5253	0.022
MIMAT0000418	hsa-miR-23b-3p	NM_022662	ANAPC1	circRNA	chr2	110912344	110912365	-	0	0	NA	7mer-m8	ccauuaggGAC-CGUUACACUa	| :|| | |||||||	uuucugaaUUGAGAAAUGUGAg	0.5253	0.022
MIMAT0000418	hsa-miR-23b-3p	NM_001037866	RGPD6	circRNA	chr2	110939237	110939256	-	0	0	NA	7mer-m8	ccAUUAGGGACCGUUACACUa	|||| | |||||||	aaUAAU-GCAAUAAAUGUGAu	0.9466	0.139
MIMAT0000418	hsa-miR-23b-3p	NM_001164463	RGPD8	circRNA	chr2	110939237	110939256	-	0	0	NA	7mer-m8	ccAUUAGGGACCGUUACACUa	|||| | |||||||	aaUAAU-GCAAUAAAUGUGAu	0.9466	0.139
MIMAT0000418	hsa-miR-23b-3p	NM_022662	ANAPC1	circRNA	chr2	110939237	110939256	-	0	0	NA	7mer-m8	ccAUUAGGGACCGUUACACUa	|||| | |||||||	aaUAAU-GCAAUAAAUGUGAu	0.9466	0.139
MIMAT0000418	hsa-miR-23b-3p	NM_001037866	RGPD6	circRNA	chr2	110947257	110947277	-	0	0	NA	8mer	ccauuagggaCCGUUACACUa	|| | ||||||||||	ggagaaaagaGGCAAUGUGAa	0.9721	0.365
MIMAT0000418	hsa-miR-23b-3p	NM_001164463	RGPD8	circRNA	chr2	110947257	110947277	-	0	0	NA	8mer	ccauuagggaCCGUUACACUa	|| | ||||||||||	ggagaaaagaGGCAAUGUGAa	0.9721	0.365
MIMAT0000418	hsa-miR-23b-3p	NM_022662	ANAPC1	circRNA	chr2	110947257	110947277	-	0	0	NA	8mer	ccauuagggaCCGUUACACUa	|| | ||||||||||	ggagaaaagaGGCAAUGUGAa	0.9721	0.365
MIMAT0000418	hsa-miR-23b-3p	NM_001037866	RGPD6	circRNA	chr2	110967002	110967022	-	0	0	NA	7mer-m8	ccauuAGGGACCGUUACACUa	|||:| :|||||||	uugguUCCUUUAUAAUGUGAu	0.8052	-0.079
MIMAT0000418	hsa-miR-23b-3p	NM_001164463	RGPD8	circRNA	chr2	110967002	110967022	-	0	0	NA	7mer-m8	ccauuAGGGACCGUUACACUa	|||:| :|||||||	uugguUCCUUUAUAAUGUGAu	0.8052	-0.079
MIMAT0000418	hsa-miR-23b-3p	NM_022662	ANAPC1	circRNA	chr2	110967002	110967022	-	0	0	NA	7mer-m8	ccauuAGGGACCGUUACACUa	|||:| :|||||||	uugguUCCUUUAUAAUGUGAu	0.8052	-0.079
MIMAT0000418	hsa-miR-23b-3p	NM_001037866	RGPD6	circRNA	chr2	110971854	110971875	-	0	0	NA	8mer	ccauuagggACC-GUUACACUa	||| |||||||	aagcugagaUGGAGAAUGUGAa	0.047	0.183
MIMAT0000418	hsa-miR-23b-3p	NM_001164463	RGPD8	circRNA	chr2	110971854	110971875	-	0	0	NA	8mer	ccauuagggACC-GUUACACUa	||| |||||||	aagcugagaUGGAGAAUGUGAa	0.047	0.183
MIMAT0000418	hsa-miR-23b-3p	NM_022662	ANAPC1	circRNA	chr2	110971854	110971875	-	0	0	NA	8mer	ccauuagggACC-GUUACACUa	||| |||||||	aagcugagaUGGAGAAUGUGAa	0.047	0.183
MIMAT0000418	hsa-miR-23b-3p	NM_001037866	RGPD6	circRNA	chr2	110980932	110980953	-	0	0	NA	7mer-m8	ccauUAGGGACC-GUUACACUa	|| :| || :|||||||	cagcAUGUCAGGAUAAUGUGAc	0.8815	-0.373
MIMAT0000418	hsa-miR-23b-3p	NM_001164463	RGPD8	circRNA	chr2	110980932	110980953	-	0	0	NA	7mer-m8	ccauUAGGGACC-GUUACACUa	|| :| || :|||||||	cagcAUGUCAGGAUAAUGUGAc	0.8815	-0.373
MIMAT0000418	hsa-miR-23b-3p	NM_022662	ANAPC1	circRNA	chr2	110980932	110980953	-	0	0	NA	7mer-m8	ccauUAGGGACC-GUUACACUa	|| :| || :|||||||	cagcAUGUCAGGAUAAUGUGAc	0.8815	-0.373
MIMAT0000418	hsa-miR-23b-3p	NM_001037866	RGPD6	circRNA	chr2	110983133	110983153	-	0	0	NA	7mer-m8	ccauuagggaccgUUACACUa	|| |||||||	auuauaauagaaaAAUGUGAu	0.0197	0.36
MIMAT0000418	hsa-miR-23b-3p	NM_001164463	RGPD8	circRNA	chr2	110983133	110983153	-	0	0	NA	7mer-m8	ccauuagggaccgUUACACUa	|| |||||||	auuauaauagaaaAAUGUGAu	0.0197	0.36
MIMAT0000418	hsa-miR-23b-3p	NM_022662	ANAPC1	circRNA	chr2	110983133	110983153	-	0	0	NA	7mer-m8	ccauuagggaccgUUACACUa	|| |||||||	auuauaauagaaaAAUGUGAu	0.0197	0.36
MIMAT0000418	hsa-miR-23b-3p	NM_001037866	RGPD6	circRNA	chr2	111000859	111000879	-	0	0	NA	7mer-m8	ccAUUAGGGACCGUUACACUa	|::| |||| |||||||	ccUGGUACCUGUGAAUGUGAc	1.3473	0.15
MIMAT0000418	hsa-miR-23b-3p	NM_001164463	RGPD8	circRNA	chr2	111000859	111000879	-	0	0	NA	7mer-m8	ccAUUAGGGACCGUUACACUa	|::| |||| |||||||	ccUGGUACCUGUGAAUGUGAc	1.3473	0.15
MIMAT0000418	hsa-miR-23b-3p	NM_022662	ANAPC1	circRNA	chr2	111000859	111000879	-	0	0	NA	7mer-m8	ccAUUAGGGACCGUUACACUa	|::| |||| |||||||	ccUGGUACCUGUGAAUGUGAc	1.3473	0.15
MIMAT0000418	hsa-miR-23b-3p	NM_001037866	RGPD6	circRNA	chr2	111026565	111026585	-	0	0	NA	8mer	ccauuagggaccgUUACACUa	| | |||||||	caauagcaucaaaAAUGUGAa	0.1835	-0.105
MIMAT0000418	hsa-miR-23b-3p	NM_001164463	RGPD8	circRNA	chr2	111026565	111026585	-	0	0	NA	8mer	ccauuagggaccgUUACACUa	| | |||||||	caauagcaucaaaAAUGUGAa	0.1835	-0.105
MIMAT0000418	hsa-miR-23b-3p	NM_022662	ANAPC1	circRNA	chr2	111026565	111026585	-	0	0	NA	8mer	ccauuagggaccgUUACACUa	| | |||||||	caauagcaucaaaAAUGUGAa	0.1835	-0.105
MIMAT0000418	hsa-miR-23b-3p	NM_001037866	RGPD6	circRNA	chr2	111063523	111063543	-	0	0	NA	7mer-m8	ccauuagggACCGUUACACUa	|| :|||||||	caauuggaaUGAUAAUGUGAu	0.0249	0.118
MIMAT0000418	hsa-miR-23b-3p	NM_001164463	RGPD8	circRNA	chr2	111063523	111063543	-	0	0	NA	7mer-m8	ccauuagggACCGUUACACUa	|| :|||||||	caauuggaaUGAUAAUGUGAu	0.0249	0.118
MIMAT0000418	hsa-miR-23b-3p	NM_022662	ANAPC1	circRNA	chr2	111063523	111063543	-	0	0	NA	7mer-m8	ccauuagggACCGUUACACUa	|| :|||||||	caauuggaaUGAUAAUGUGAu	0.0249	0.118
MIMAT0000418	hsa-miR-23b-3p	NM_001037866	RGPD6	circRNA	chr2	111067631	111067651	-	0	0	NA	7mer-m8	ccauuagggaccGUUACACUa	| :|||||||	uuuggcuguaaaUAAUGUGAc	-0.0673	0.023
MIMAT0000418	hsa-miR-23b-3p	NM_001164463	RGPD8	circRNA	chr2	111067631	111067651	-	0	0	NA	7mer-m8	ccauuagggaccGUUACACUa	| :|||||||	uuuggcuguaaaUAAUGUGAc	-0.0673	0.023
MIMAT0000418	hsa-miR-23b-3p	NM_022662	ANAPC1	circRNA	chr2	111067631	111067651	-	0	0	NA	7mer-m8	ccauuagggaccGUUACACUa	| :|||||||	uuuggcuguaaaUAAUGUGAc	-0.0673	0.023
MIMAT0000418	hsa-miR-23b-3p	NM_001037866	RGPD6	circRNA	chr2	111076287	111076307	-	0	0	NA	8mer	ccAUUAGGGACCG-UUACACUa	||||| || : |||||||	ugUAAU-AAUGCUAAAUGUGAa	1.3895	0.155
MIMAT0000418	hsa-miR-23b-3p	NM_001164463	RGPD8	circRNA	chr2	111076287	111076307	-	0	0	NA	8mer	ccAUUAGGGACCG-UUACACUa	||||| || : |||||||	ugUAAU-AAUGCUAAAUGUGAa	1.3895	0.155
MIMAT0000418	hsa-miR-23b-3p	NM_022662	ANAPC1	circRNA	chr2	111076287	111076307	-	0	0	NA	8mer	ccAUUAGGGACCG-UUACACUa	||||| || : |||||||	ugUAAU-AAUGCUAAAUGUGAa	1.3895	0.155
MIMAT0000418	hsa-miR-23b-3p	NM_001037866	RGPD6	circRNA	chr2	111076919	111076939	-	0	0	NA	7mer-m8	ccauuagggaCCGUUACACUa	| ||||||||||	aagaggaggaGGCAAUGUGAc	0.5168	0.196
MIMAT0000418	hsa-miR-23b-3p	NM_001164463	RGPD8	circRNA	chr2	111076919	111076939	-	0	0	NA	7mer-m8	ccauuagggaCCGUUACACUa	| ||||||||||	aagaggaggaGGCAAUGUGAc	0.5168	0.196
MIMAT0000418	hsa-miR-23b-3p	NM_022662	ANAPC1	circRNA	chr2	111076919	111076939	-	0	0	NA	7mer-m8	ccauuagggaCCGUUACACUa	| ||||||||||	aagaggaggaGGCAAUGUGAc	0.5168	0.196
MIMAT0000418	hsa-miR-23b-3p	NM_001037866	RGPD6	circRNA	chr2	111101914	111101934	-	0	0	NA	7mer-m8	ccauuagggaccgUUACACUa	| | |||||||	aagaggauuuaaaAAUGUGAc	0.1653	-0.08
MIMAT0000418	hsa-miR-23b-3p	NM_001164463	RGPD8	circRNA	chr2	111101914	111101934	-	0	0	NA	7mer-m8	ccauuagggaccgUUACACUa	| | |||||||	aagaggauuuaaaAAUGUGAc	0.1653	-0.08
MIMAT0000418	hsa-miR-23b-3p	NM_022662	ANAPC1	circRNA	chr2	111101914	111101934	-	0	0	NA	7mer-m8	ccauuagggaccgUUACACUa	| | |||||||	aagaggauuuaaaAAUGUGAc	0.1653	-0.08
MIMAT0000418	hsa-miR-23b-3p	NM_001037866	RGPD6	circRNA	chr2	111110095	111110115	-	0	0	NA	7mer-m8	ccauuagggaccgUUACACUa	| | | |||||||	aaagaagcaggaaAAUGUGAc	0.3822	0.43
MIMAT0000418	hsa-miR-23b-3p	NM_001164463	RGPD8	circRNA	chr2	111110095	111110115	-	0	0	NA	7mer-m8	ccauuagggaccgUUACACUa	| | | |||||||	aaagaagcaggaaAAUGUGAc	0.3822	0.43
MIMAT0000418	hsa-miR-23b-3p	NM_022662	ANAPC1	circRNA	chr2	111110095	111110115	-	0	0	NA	7mer-m8	ccauuagggaccgUUACACUa	| | | |||||||	aaagaagcaggaaAAUGUGAc	0.3822	0.43
MIMAT0000418	hsa-miR-23b-3p	NM_001037866	RGPD6	circRNA	chr2	111118178	111118198	-	0	0	NA	7mer-m8	ccaUUAGGGACCGUUACACUa	|||| |||| |||||||	cuaAAUCACUGGGAAUGUGAg	1.5923	1.194
MIMAT0000418	hsa-miR-23b-3p	NM_001164463	RGPD8	circRNA	chr2	111118178	111118198	-	0	0	NA	7mer-m8	ccaUUAGGGACCGUUACACUa	|||| |||| |||||||	cuaAAUCACUGGGAAUGUGAg	1.5923	1.194
MIMAT0000418	hsa-miR-23b-3p	NM_022662	ANAPC1	circRNA	chr2	111118178	111118198	-	0	0	NA	7mer-m8	ccaUUAGGGACCGUUACACUa	|||| |||| |||||||	cuaAAUCACUGGGAAUGUGAg	1.5923	1.194
MIMAT0000418	hsa-miR-23b-3p	NM_001037866	RGPD6	circRNA	chr2	111125394	111125415	-	0	0	NA	7mer-m8	ccauuagggACC-GUUACACUa	| ||| ||||||||	cuggacaaaUGGUCAAUGUGAu	0.619	-0.558
MIMAT0000418	hsa-miR-23b-3p	NM_001164463	RGPD8	circRNA	chr2	111125394	111125415	-	0	0	NA	7mer-m8	ccauuagggACC-GUUACACUa	| ||| ||||||||	cuggacaaaUGGUCAAUGUGAu	0.619	-0.558
MIMAT0000418	hsa-miR-23b-3p	NM_022662	ANAPC1	circRNA	chr2	111125394	111125415	-	0	0	NA	7mer-m8	ccauuagggACC-GUUACACUa	| ||| ||||||||	cuggacaaaUGGUCAAUGUGAu	0.619	-0.558
MIMAT0000418	hsa-miR-23b-3p	NM_001037866	RGPD6	circRNA	chr2	111149212	111149232	-	0	0	NA	7mer-m8	ccauuagggaccgUUACACUa	| |||||||	gaaggagaacaaaAAUGUGAg	-0.4286	-0.372
MIMAT0000418	hsa-miR-23b-3p	NM_001164463	RGPD8	circRNA	chr2	111149212	111149232	-	0	0	NA	7mer-m8	ccauuagggaccgUUACACUa	| |||||||	gaaggagaacaaaAAUGUGAg	-0.4286	-0.372
MIMAT0000418	hsa-miR-23b-3p	NM_022662	ANAPC1	circRNA	chr2	111149212	111149232	-	0	0	NA	7mer-m8	ccauuagggaccgUUACACUa	| |||||||	gaaggagaacaaaAAUGUGAg	-0.4286	-0.372
MIMAT0000418	hsa-miR-23b-3p	NM_001037866	RGPD6	circRNA	chr2	111180548	111180568	-	0	0	NA	7mer-m8	ccauuagggacCGUUACACUa	| | |||||||	uggguguauauGAAAUGUGAg	-0.1098	-0.598
MIMAT0000418	hsa-miR-23b-3p	NM_001164463	RGPD8	circRNA	chr2	111180548	111180568	-	0	0	NA	7mer-m8	ccauuagggacCGUUACACUa	| | |||||||	uggguguauauGAAAUGUGAg	-0.1098	-0.598
MIMAT0000418	hsa-miR-23b-3p	NM_022662	ANAPC1	circRNA	chr2	111180548	111180568	-	0	0	NA	7mer-m8	ccauuagggacCGUUACACUa	| | |||||||	uggguguauauGAAAUGUGAg	-0.1098	-0.598
MIMAT0000418	hsa-miR-23b-3p	NM_001037866	RGPD6	circRNA	chr2	111181544	111181564	-	0	0	NA	7mer-m8	ccauuagGGACCGUUACACUa	||| |||||||	cccugaaCCUAUAAAUGUGAc	0.3245	-0.086
MIMAT0000418	hsa-miR-23b-3p	NM_001164463	RGPD8	circRNA	chr2	111181544	111181564	-	0	0	NA	7mer-m8	ccauuagGGACCGUUACACUa	||| |||||||	cccugaaCCUAUAAAUGUGAc	0.3245	-0.086
MIMAT0000418	hsa-miR-23b-3p	NM_022662	ANAPC1	circRNA	chr2	111181544	111181564	-	0	0	NA	7mer-m8	ccauuagGGACCGUUACACUa	||| |||||||	cccugaaCCUAUAAAUGUGAc	0.3245	-0.086
MIMAT0000418	hsa-miR-23b-3p	NM_001037866	RGPD6	circRNA	chr2	111230481	111230499	-	0	0	NA	7mer-m8	ccaUUAGGGACCGUUACACUa	||||| || |||||||	uucAAUCCAUG--AAUGUGAu	1.307	0.177
MIMAT0000418	hsa-miR-23b-3p	NM_001164463	RGPD8	circRNA	chr2	111230481	111230499	-	0	0	NA	7mer-m8	ccaUUAGGGACCGUUACACUa	||||| || |||||||	uucAAUCCAUG--AAUGUGAu	1.307	0.177
MIMAT0000418	hsa-miR-23b-3p	NM_022662	ANAPC1	circRNA	chr2	111230481	111230499	-	0	0	NA	7mer-m8	ccaUUAGGGACCGUUACACUa	||||| || |||||||	uucAAUCCAUG--AAUGUGAu	1.307	0.177
MIMAT0000418	hsa-miR-23b-3p	NM_001037866	RGPD6	circRNA	chr2	111231825	111231842	-	0	0	NA	7mer-m8	ccAUUAGGGACCGUUACACUa	|||||| | ||||||||	cgUAAUC---GCCAAUGUGAu	1.4462	-0.084
MIMAT0000418	hsa-miR-23b-3p	NM_001164463	RGPD8	circRNA	chr2	111231825	111231842	-	0	0	NA	7mer-m8	ccAUUAGGGACCGUUACACUa	|||||| | ||||||||	cgUAAUC---GCCAAUGUGAu	1.4462	-0.084
MIMAT0000418	hsa-miR-23b-3p	NM_022662	ANAPC1	circRNA	chr2	111231825	111231842	-	0	0	NA	7mer-m8	ccAUUAGGGACCGUUACACUa	|||||| | ||||||||	cgUAAUC---GCCAAUGUGAu	1.4462	-0.084
MIMAT0000418	hsa-miR-23b-3p	NM_001037866	RGPD6	circRNA	chr2	111233439	111233459	-	0	0	NA	8mer	ccAUUAGGGACCGUUACACUa	|| | : :||| |||||||	agUCACUGUUGGGAAUGUGAa	1.2915	-0.259
MIMAT0000418	hsa-miR-23b-3p	NM_001164463	RGPD8	circRNA	chr2	111233439	111233459	-	0	0	NA	8mer	ccAUUAGGGACCGUUACACUa	|| | : :||| |||||||	agUCACUGUUGGGAAUGUGAa	1.2915	-0.259
MIMAT0000418	hsa-miR-23b-3p	NM_022662	ANAPC1	circRNA	chr2	111233439	111233459	-	0	0	NA	8mer	ccAUUAGGGACCGUUACACUa	|| | : :||| |||||||	agUCACUGUUGGGAAUGUGAa	1.2915	-0.259
MIMAT0000418	hsa-miR-23b-3p	NM_001037866	RGPD6	circRNA	chr2	111234405	111234428	-	0	0	NA	7mer-m8	ccaUUAGGG--A-CCGUUACACUa	||||:| | | |||||||	ccaAAUCUCAUUCUGAAAUGUGAc	1.0151	-0.046
MIMAT0000418	hsa-miR-23b-3p	NM_001164463	RGPD8	circRNA	chr2	111234405	111234428	-	0	0	NA	7mer-m8	ccaUUAGGG--A-CCGUUACACUa	||||:| | | |||||||	ccaAAUCUCAUUCUGAAAUGUGAc	1.0151	-0.046
MIMAT0000418	hsa-miR-23b-3p	NM_022662	ANAPC1	circRNA	chr2	111234405	111234428	-	0	0	NA	7mer-m8	ccaUUAGGG--A-CCGUUACACUa	||||:| | | |||||||	ccaAAUCUCAUUCUGAAAUGUGAc	1.0151	-0.046
MIMAT0000418	hsa-miR-23b-3p	NM_001037866	RGPD6	circRNA	chr2	111250217	111250236	-	0	0	NA	7mer-m8	ccaUUAGGGACCGUUACACUa	:|| ||||| |||||||	cugGAUGCCUGG-AAUGUGAc	1.4498	-0.189
MIMAT0000418	hsa-miR-23b-3p	NM_001164463	RGPD8	circRNA	chr2	111250217	111250236	-	0	0	NA	7mer-m8	ccaUUAGGGACCGUUACACUa	:|| ||||| |||||||	cugGAUGCCUGG-AAUGUGAc	1.4498	-0.189
MIMAT0000418	hsa-miR-23b-3p	NM_022662	ANAPC1	circRNA	chr2	111250217	111250236	-	0	0	NA	7mer-m8	ccaUUAGGGACCGUUACACUa	:|| ||||| |||||||	cugGAUGCCUGG-AAUGUGAc	1.4498	-0.189
MIMAT0000418	hsa-miR-23b-3p	NM_001037866	RGPD6	circRNA	chr2	111255467	111255487	-	0	0	NA	8mer	ccauuagggacCGUUACACUa	| | | |||||||	gaaaggauuauGAAAUGUGAa	0.1956	0.146
MIMAT0000418	hsa-miR-23b-3p	NM_001164463	RGPD8	circRNA	chr2	111255467	111255487	-	0	0	NA	8mer	ccauuagggacCGUUACACUa	| | | |||||||	gaaaggauuauGAAAUGUGAa	0.1956	0.146
MIMAT0000418	hsa-miR-23b-3p	NM_022662	ANAPC1	circRNA	chr2	111255467	111255487	-	0	0	NA	8mer	ccauuagggacCGUUACACUa	| | | |||||||	gaaaggauuauGAAAUGUGAa	0.1956	0.146
MIMAT0000418	hsa-miR-23b-3p	NM_001037866	RGPD6	circRNA	chr2	111259299	111259319	-	0	0	NA	7mer-m8	ccauuaggGACCGUUACACUa	| |||| |||||||	agccugugCUGGAAAUGUGAg	0.7838	-0.251
MIMAT0000418	hsa-miR-23b-3p	NM_001164463	RGPD8	circRNA	chr2	111259299	111259319	-	0	0	NA	7mer-m8	ccauuaggGACCGUUACACUa	| |||| |||||||	agccugugCUGGAAAUGUGAg	0.7838	-0.251
MIMAT0000418	hsa-miR-23b-3p	NM_022662	ANAPC1	circRNA	chr2	111259299	111259319	-	0	0	NA	7mer-m8	ccauuaggGACCGUUACACUa	| |||| |||||||	agccugugCUGGAAAUGUGAg	0.7838	-0.251
MIMAT0000418	hsa-miR-23b-3p	NM_001037866	RGPD6	circRNA	chr2	111260273	111260293	-	0	0	NA	7mer-m8	ccauuagggACCGUUACACUa	|| ||||||||	uucucagagUGCCAAUGUGAg	0.0725	0.088
MIMAT0000418	hsa-miR-23b-3p	NM_001164463	RGPD8	circRNA	chr2	111260273	111260293	-	0	0	NA	7mer-m8	ccauuagggACCGUUACACUa	|| ||||||||	uucucagagUGCCAAUGUGAg	0.0725	0.088
MIMAT0000418	hsa-miR-23b-3p	NM_022662	ANAPC1	circRNA	chr2	111260273	111260293	-	0	0	NA	7mer-m8	ccauuagggACCGUUACACUa	|| ||||||||	uucucagagUGCCAAUGUGAg	0.0725	0.088
MIMAT0000418	hsa-miR-23b-3p	NM_001037866	RGPD6	circRNA	chr2	111272365	111272381	-	0	0	NA	7mer-m8	ccAUUAGGGACCGUUACACUa	||:||| ||||||||	ucUAGUCC----CAAUGUGAg	0.986	-0.024
MIMAT0000418	hsa-miR-23b-3p	NM_001164463	RGPD8	circRNA	chr2	111272365	111272381	-	0	0	NA	7mer-m8	ccAUUAGGGACCGUUACACUa	||:||| ||||||||	ucUAGUCC----CAAUGUGAg	0.986	-0.024
MIMAT0000418	hsa-miR-23b-3p	NM_022662	ANAPC1	circRNA	chr2	111272365	111272381	-	0	0	NA	7mer-m8	ccAUUAGGGACCGUUACACUa	||:||| ||||||||	ucUAGUCC----CAAUGUGAg	0.986	-0.024
MIMAT0000418	hsa-miR-23b-3p	NM_001037866	RGPD6	circRNA	chr2	111278334	111278354	-	0	0	NA	7mer-m8	ccAUUAGGGACCGUUACACUa	|||:: | ||| |||||||	ggUGGCACAUGGGAAUGUGAg	1.5041	-0.689
MIMAT0000418	hsa-miR-23b-3p	NM_001164463	RGPD8	circRNA	chr2	111278334	111278354	-	0	0	NA	7mer-m8	ccAUUAGGGACCGUUACACUa	|||:: | ||| |||||||	ggUGGCACAUGGGAAUGUGAg	1.5041	-0.689
MIMAT0000418	hsa-miR-23b-3p	NM_022662	ANAPC1	circRNA	chr2	111278334	111278354	-	0	0	NA	7mer-m8	ccAUUAGGGACCGUUACACUa	|||:: | ||| |||||||	ggUGGCACAUGGGAAUGUGAg	1.5041	-0.689
MIMAT0000418	hsa-miR-23b-3p	NM_001037866	RGPD6	circRNA	chr2	111285269	111285287	-	0	0	NA	7mer-m8	ccaUUAGGGACCGUUACACUa	|| | |:||| :|||||||	ggaACUUCCU--UAAUGUGAu	1.3391	0.192
MIMAT0000418	hsa-miR-23b-3p	NM_001164463	RGPD8	circRNA	chr2	111285269	111285287	-	0	0	NA	7mer-m8	ccaUUAGGGACCGUUACACUa	|| | |:||| :|||||||	ggaACUUCCU--UAAUGUGAu	1.3391	0.192
MIMAT0000418	hsa-miR-23b-3p	NM_022662	ANAPC1	circRNA	chr2	111285269	111285287	-	0	0	NA	7mer-m8	ccaUUAGGGACCGUUACACUa	|| | |:||| :|||||||	ggaACUUCCU--UAAUGUGAu	1.3391	0.192
MIMAT0000418	hsa-miR-23b-3p	NM_001037866	RGPD6	circRNA	chr2	111291244	111291263	-	0	0	NA	7mer-m8	ccauuagGGACCGUUACACUa	| || || |||||||	gucucggCCAGG-AAUGUGAg	0.6107	-0.172
MIMAT0000418	hsa-miR-23b-3p	NM_001164463	RGPD8	circRNA	chr2	111291244	111291263	-	0	0	NA	7mer-m8	ccauuagGGACCGUUACACUa	| || || |||||||	gucucggCCAGG-AAUGUGAg	0.6107	-0.172
MIMAT0000418	hsa-miR-23b-3p	NM_022662	ANAPC1	circRNA	chr2	111291244	111291263	-	0	0	NA	7mer-m8	ccauuagGGACCGUUACACUa	| || || |||||||	gucucggCCAGG-AAUGUGAg	0.6107	-0.172
MIMAT0000418	hsa-miR-23b-3p	NM_001037866	RGPD6	circRNA	chr2	111292371	111292391	-	0	0	NA	8mer	ccauuAGGGACCGUUACACUa	|:| | |||||||	cuaccUUCAACGAAAUGUGAa	0.4034	0.39
MIMAT0000418	hsa-miR-23b-3p	NM_001164463	RGPD8	circRNA	chr2	111292371	111292391	-	0	0	NA	8mer	ccauuAGGGACCGUUACACUa	|:| | |||||||	cuaccUUCAACGAAAUGUGAa	0.4034	0.39
MIMAT0000418	hsa-miR-23b-3p	NM_022662	ANAPC1	circRNA	chr2	111292371	111292391	-	0	0	NA	8mer	ccauuAGGGACCGUUACACUa	|:| | |||||||	cuaccUUCAACGAAAUGUGAa	0.4034	0.39
MIMAT0000418	hsa-miR-23b-3p	NM_001037866	RGPD6	circRNA	chr2	111293571	111293592	-	0	0	NA	7mer-m8	ccauuagggacCG-UUACACUa	|| || |||||||	uuacaugaggaGCAAAUGUGAu	0.3871	-0.663
MIMAT0000418	hsa-miR-23b-3p	NM_001164463	RGPD8	circRNA	chr2	111293571	111293592	-	0	0	NA	7mer-m8	ccauuagggacCG-UUACACUa	|| || |||||||	uuacaugaggaGCAAAUGUGAu	0.3871	-0.663
MIMAT0000418	hsa-miR-23b-3p	NM_022662	ANAPC1	circRNA	chr2	111293571	111293592	-	0	0	NA	7mer-m8	ccauuagggacCG-UUACACUa	|| || |||||||	uuacaugaggaGCAAAUGUGAu	0.3871	-0.663
MIMAT0000418	hsa-miR-23b-3p	NM_001037866	RGPD6	circRNA	chr2	111302371	111302391	-	0	0	NA	7mer-m8	ccaUUAGGGACCGUUACACUa	| |:| ||| |||||||	agcAGUGCCUCUAAAUGUGAu	1.1568	-0.317
MIMAT0000418	hsa-miR-23b-3p	NM_001164463	RGPD8	circRNA	chr2	111302371	111302391	-	0	0	NA	7mer-m8	ccaUUAGGGACCGUUACACUa	| |:| ||| |||||||	agcAGUGCCUCUAAAUGUGAu	1.1568	-0.317
MIMAT0000418	hsa-miR-23b-3p	NM_022662	ANAPC1	circRNA	chr2	111302371	111302391	-	0	0	NA	7mer-m8	ccaUUAGGGACCGUUACACUa	| |:| ||| |||||||	agcAGUGCCUCUAAAUGUGAu	1.1568	-0.317
MIMAT0000418	hsa-miR-23b-3p	NM_001037866	RGPD6	circRNA	chr2	111304308	111304330	-	0	0	NA	7mer-m8	ccauuAGGG--ACCGUUACACUa	|||: ||| |||||||	acaucUCCUGGUGGGAAUGUGAg	0.875	0.232
MIMAT0000418	hsa-miR-23b-3p	NM_001164463	RGPD8	circRNA	chr2	111304308	111304330	-	0	0	NA	7mer-m8	ccauuAGGG--ACCGUUACACUa	|||: ||| |||||||	acaucUCCUGGUGGGAAUGUGAg	0.875	0.232
MIMAT0000418	hsa-miR-23b-3p	NM_022662	ANAPC1	circRNA	chr2	111304308	111304330	-	0	0	NA	7mer-m8	ccauuAGGG--ACCGUUACACUa	|||: ||| |||||||	acaucUCCUGGUGGGAAUGUGAg	0.875	0.232
MIMAT0000418	hsa-miR-23b-3p	NM_001037866	RGPD6	circRNA	chr2	111305570	111305589	-	0	0	NA	7mer-m8	ccAUUAGGGACCGUUACACUa	|:| :| | |||||||	cuUGAGGUCAAG-AAUGUGAg	0.7504	-0.385
MIMAT0000418	hsa-miR-23b-3p	NM_001164463	RGPD8	circRNA	chr2	111305570	111305589	-	0	0	NA	7mer-m8	ccAUUAGGGACCGUUACACUa	|:| :| | |||||||	cuUGAGGUCAAG-AAUGUGAg	0.7504	-0.385
MIMAT0000418	hsa-miR-23b-3p	NM_022662	ANAPC1	circRNA	chr2	111305570	111305589	-	0	0	NA	7mer-m8	ccAUUAGGGACCGUUACACUa	|:| :| | |||||||	cuUGAGGUCAAG-AAUGUGAg	0.7504	-0.385
MIMAT0000418	hsa-miR-23b-3p	NM_001037866	RGPD6	circRNA	chr2	111310779	111310799	-	0	0	NA	7mer-m8	ccauuagggacCGUUACACUa	| | | | |||||||	agcacacagguGAAAUGUGAu	0.5447	-1.054
MIMAT0000418	hsa-miR-23b-3p	NM_001164463	RGPD8	circRNA	chr2	111310779	111310799	-	0	0	NA	7mer-m8	ccauuagggacCGUUACACUa	| | | | |||||||	agcacacagguGAAAUGUGAu	0.5447	-1.054
MIMAT0000418	hsa-miR-23b-3p	NM_022662	ANAPC1	circRNA	chr2	111310779	111310799	-	0	0	NA	7mer-m8	ccauuagggacCGUUACACUa	| | | | |||||||	agcacacagguGAAAUGUGAu	0.5447	-1.054
MIMAT0000418	hsa-miR-23b-3p	NM_001037866	RGPD6	circRNA	chr2	111358273	111358295	-	0	0	NA	7mer-m8	ccauuAGGGA--CCGUUACACUa	| ||::| |||||||||	gcauuUCUUUACAGCAAUGUGAg	0.9094	0.163
MIMAT0000418	hsa-miR-23b-3p	NM_001164463	RGPD8	circRNA	chr2	111358273	111358295	-	0	0	NA	7mer-m8	ccauuAGGGA--CCGUUACACUa	| ||::| |||||||||	gcauuUCUUUACAGCAAUGUGAg	0.9094	0.163
MIMAT0000418	hsa-miR-23b-3p	NM_022662	ANAPC1	circRNA	chr2	111358273	111358295	-	0	0	NA	7mer-m8	ccauuAGGGA--CCGUUACACUa	| ||::| |||||||||	gcauuUCUUUACAGCAAUGUGAg	0.9094	0.163
MIMAT0000418	hsa-miR-23b-3p	NM_001037866	RGPD6	circRNA	chr2	111358692	111358712	-	0	0	NA	7mer-m8	ccAUUAGGGACCGUUACACUa	| | :| ::| |||||||||	gaUUGUAUUUUGCAAUGUGAg	1.2578	0.188
MIMAT0000418	hsa-miR-23b-3p	NM_001164463	RGPD8	circRNA	chr2	111358692	111358712	-	0	0	NA	7mer-m8	ccAUUAGGGACCGUUACACUa	| | :| ::| |||||||||	gaUUGUAUUUUGCAAUGUGAg	1.2578	0.188
MIMAT0000418	hsa-miR-23b-3p	NM_022662	ANAPC1	circRNA	chr2	111358692	111358712	-	0	0	NA	7mer-m8	ccAUUAGGGACCGUUACACUa	| | :| ::| |||||||||	gaUUGUAUUUUGCAAUGUGAg	1.2578	0.188
MIMAT0000418	hsa-miR-23b-3p	NM_001037866	RGPD6	circRNA	chr2	111360301	111360323	-	0	0	NA	7mer-m8	ccauuAGGG--ACCGUUACACUa	| |||: | |||||||||	gcauuUCCUUAUAGCAAUGUGAg	0.9675	0.305
MIMAT0000418	hsa-miR-23b-3p	NM_001164463	RGPD8	circRNA	chr2	111360301	111360323	-	0	0	NA	7mer-m8	ccauuAGGG--ACCGUUACACUa	| |||: | |||||||||	gcauuUCCUUAUAGCAAUGUGAg	0.9675	0.305
MIMAT0000418	hsa-miR-23b-3p	NM_022662	ANAPC1	circRNA	chr2	111360301	111360323	-	0	0	NA	7mer-m8	ccauuAGGG--ACCGUUACACUa	| |||: | |||||||||	gcauuUCCUUAUAGCAAUGUGAg	0.9675	0.305
MIMAT0000418	hsa-miR-23b-3p	NM_001037866	RGPD6	circRNA	chr2	111368232	111368252	-	0	0	NA	7mer-m8	ccauUAGGGACCGUUACACUa	:|| || ||||||||	aaauGUCAAUGUCAAUGUGAg	0.8617	0.262
MIMAT0000418	hsa-miR-23b-3p	NM_001164463	RGPD8	circRNA	chr2	111368232	111368252	-	0	0	NA	7mer-m8	ccauUAGGGACCGUUACACUa	:|| || ||||||||	aaauGUCAAUGUCAAUGUGAg	0.8617	0.262
MIMAT0000418	hsa-miR-23b-3p	NM_022662	ANAPC1	circRNA	chr2	111368232	111368252	-	0	0	NA	7mer-m8	ccauUAGGGACCGUUACACUa	:|| || ||||||||	aaauGUCAAUGUCAAUGUGAg	0.8617	0.262
MIMAT0000418	hsa-miR-23b-3p	NM_001037866	RGPD6	circRNA	chr2	111369702	111369723	-	0	0	NA	8mer	ccauuAGGGAC-CGUUACACUa	| |||| | ||||||||	ugggcUCCCAGAACAAUGUGAa	1.1498	-0.262
MIMAT0000418	hsa-miR-23b-3p	NM_001164463	RGPD8	circRNA	chr2	111369702	111369723	-	0	0	NA	8mer	ccauuAGGGAC-CGUUACACUa	| |||| | ||||||||	ugggcUCCCAGAACAAUGUGAa	1.1498	-0.262
MIMAT0000418	hsa-miR-23b-3p	NM_022662	ANAPC1	circRNA	chr2	111369702	111369723	-	0	0	NA	8mer	ccauuAGGGAC-CGUUACACUa	| |||| | ||||||||	ugggcUCCCAGAACAAUGUGAa	1.1498	-0.262
MIMAT0000418	hsa-miR-23b-3p	NM_001037866	RGPD6	circRNA	chr2	111370610	111370631	-	0	0	NA	8mer	ccAUUAG-GGACCGUUACACUa	|::|| | | ||||||||	auUGGUCACAUAACAAUGUGAa	1.0871	-0.262
MIMAT0000418	hsa-miR-23b-3p	NM_001164463	RGPD8	circRNA	chr2	111370610	111370631	-	0	0	NA	8mer	ccAUUAG-GGACCGUUACACUa	|::|| | | ||||||||	auUGGUCACAUAACAAUGUGAa	1.0871	-0.262
MIMAT0000418	hsa-miR-23b-3p	NM_022662	ANAPC1	circRNA	chr2	111370610	111370631	-	0	0	NA	8mer	ccAUUAG-GGACCGUUACACUa	|::|| | | ||||||||	auUGGUCACAUAACAAUGUGAa	1.0871	-0.262
MIMAT0000418	hsa-miR-23b-3p	NM_001037866	RGPD6	circRNA	chr2	111382851	111382873	-	0	0	NA	7mer-m8	ccauuaGGGACCG--UUACACUa	:|||| : |||||||	augugcUCCUGAUAGAAUGUGAu	0.641	-0.043
MIMAT0000418	hsa-miR-23b-3p	NM_001164463	RGPD8	circRNA	chr2	111382851	111382873	-	0	0	NA	7mer-m8	ccauuaGGGACCG--UUACACUa	:|||| : |||||||	augugcUCCUGAUAGAAUGUGAu	0.641	-0.043
MIMAT0000418	hsa-miR-23b-3p	NM_022662	ANAPC1	circRNA	chr2	111382851	111382873	-	0	0	NA	7mer-m8	ccauuaGGGACCG--UUACACUa	:|||| : |||||||	augugcUCCUGAUAGAAUGUGAu	0.641	-0.043
MIMAT0000418	hsa-miR-23b-3p	NM_001037866	RGPD6	circRNA	chr2	111385440	111385459	-	0	0	NA	8mer	ccauuaGGGACCGUUACACUa	| |:|| | |||||||	cacacgCUCU-GAAAUGUGAa	0.8223	0.092
MIMAT0000418	hsa-miR-23b-3p	NM_001164463	RGPD8	circRNA	chr2	111385440	111385459	-	0	0	NA	8mer	ccauuaGGGACCGUUACACUa	| |:|| | |||||||	cacacgCUCU-GAAAUGUGAa	0.8223	0.092
MIMAT0000418	hsa-miR-23b-3p	NM_022662	ANAPC1	circRNA	chr2	111385440	111385459	-	0	0	NA	8mer	ccauuaGGGACCGUUACACUa	| |:|| | |||||||	cacacgCUCU-GAAAUGUGAa	0.8223	0.092
MIMAT0000418	hsa-miR-23b-3p	NM_001037866	RGPD6	circRNA	chr2	111391516	111391536	-	0	0	NA	8mer	ccAU-UAGGGACCGUUACACUa	|| :|| | |:|||||||	cuUAUGUCGAU-GUAAUGUGAa	1.0394	-0.181
MIMAT0000418	hsa-miR-23b-3p	NM_001164463	RGPD8	circRNA	chr2	111391516	111391536	-	0	0	NA	8mer	ccAU-UAGGGACCGUUACACUa	|| :|| | |:|||||||	cuUAUGUCGAU-GUAAUGUGAa	1.0394	-0.181
MIMAT0000418	hsa-miR-23b-3p	NM_022662	ANAPC1	circRNA	chr2	111391516	111391536	-	0	0	NA	8mer	ccAU-UAGGGACCGUUACACUa	|| :|| | |:|||||||	cuUAUGUCGAU-GUAAUGUGAa	1.0394	-0.181
MIMAT0000418	hsa-miR-23b-3p	NM_001037866	RGPD6	circRNA	chr2	111393716	111393733	-	0	0	NA	7mer-m8	ccaUUAGGGACCGUUACACUa	|| |:||:| ||||||||	gggAGUCUC---CAAUGUGAg	1.2218	-0.079
MIMAT0000418	hsa-miR-23b-3p	NM_001164463	RGPD8	circRNA	chr2	111393716	111393733	-	0	0	NA	7mer-m8	ccaUUAGGGACCGUUACACUa	|| |:||:| ||||||||	gggAGUCUC---CAAUGUGAg	1.2218	-0.079
MIMAT0000418	hsa-miR-23b-3p	NM_022662	ANAPC1	circRNA	chr2	111393716	111393733	-	0	0	NA	7mer-m8	ccaUUAGGGACCGUUACACUa	|| |:||:| ||||||||	gggAGUCUC---CAAUGUGAg	1.2218	-0.079
MIMAT0000418	hsa-miR-23b-3p	NM_001037866	RGPD6	circRNA	chr2	111418803	111418822	-	0	0	NA	7mer-m8	ccAUUAGGGACCGUUACACUa	| || |:|:| |||||||	guUACUUCUU-UAAAUGUGAu	1.1347	0.122
MIMAT0000418	hsa-miR-23b-3p	NM_001164463	RGPD8	circRNA	chr2	111418803	111418822	-	0	0	NA	7mer-m8	ccAUUAGGGACCGUUACACUa	| || |:|:| |||||||	guUACUUCUU-UAAAUGUGAu	1.1347	0.122
MIMAT0000418	hsa-miR-23b-3p	NM_022662	ANAPC1	circRNA	chr2	111418803	111418822	-	0	0	NA	7mer-m8	ccAUUAGGGACCGUUACACUa	| || |:|:| |||||||	guUACUUCUU-UAAAUGUGAu	1.1347	0.122
MIMAT0000418	hsa-miR-23b-3p	NM_001037866	RGPD6	circRNA	chr2	111439379	111439397	-	0	0	NA	8mer	ccauuAGGGACCGUUACACUa	|| |::||| |||||||	ggcuuUUUCUG--AAUGUGAa	1.1614	0.327
MIMAT0000418	hsa-miR-23b-3p	NM_001164463	RGPD8	circRNA	chr2	111439379	111439397	-	0	0	NA	8mer	ccauuAGGGACCGUUACACUa	|| |::||| |||||||	ggcuuUUUCUG--AAUGUGAa	1.1614	0.327
MIMAT0000418	hsa-miR-23b-3p	NM_022662	ANAPC1	circRNA	chr2	111439379	111439397	-	0	0	NA	8mer	ccauuAGGGACCGUUACACUa	|| |::||| |||||||	ggcuuUUUCUG--AAUGUGAa	1.1614	0.327
MIMAT0000418	hsa-miR-23b-3p	NM_001037866	RGPD6	circRNA	chr2	111452440	111452461	-	0	0	NA	7mer-m8	ccauuAGGGACCG-UUACACUa	|| || | | | |||||||	ggcuuUCACAGUCAAAUGUGAg	1.0243	1.424
MIMAT0000418	hsa-miR-23b-3p	NM_001164463	RGPD8	circRNA	chr2	111452440	111452461	-	0	0	NA	7mer-m8	ccauuAGGGACCG-UUACACUa	|| || | | | |||||||	ggcuuUCACAGUCAAAUGUGAg	1.0243	1.424
MIMAT0000418	hsa-miR-23b-3p	NM_022662	ANAPC1	circRNA	chr2	111452440	111452461	-	0	0	NA	7mer-m8	ccauuAGGGACCG-UUACACUa	|| || | | | |||||||	ggcuuUCACAGUCAAAUGUGAg	1.0243	1.424
MIMAT0000418	hsa-miR-23b-3p	NM_001037866	RGPD6	circRNA	chr2	111452765	111452785	-	0	0	NA	8mer	ccauuagggacCGUUACACUa	| | | | |||||||	guuccagcaauGAAAUGUGAa	0.5099	0.238
MIMAT0000418	hsa-miR-23b-3p	NM_001164463	RGPD8	circRNA	chr2	111452765	111452785	-	0	0	NA	8mer	ccauuagggacCGUUACACUa	| | | | |||||||	guuccagcaauGAAAUGUGAa	0.5099	0.238
MIMAT0000418	hsa-miR-23b-3p	NM_022662	ANAPC1	circRNA	chr2	111452765	111452785	-	0	0	NA	8mer	ccauuagggacCGUUACACUa	| | | | |||||||	guuccagcaauGAAAUGUGAa	0.5099	0.238
MIMAT0000418	hsa-miR-23b-3p	NM_001037866	RGPD6	circRNA	chr2	111460535	111460555	-	0	0	NA	7mer-m8	ccaUUAGGGACCGUUACACUa	|:| ||| | |||||||	uccAGUACCUUGGAAUGUGAc	1.1022	0.026
MIMAT0000418	hsa-miR-23b-3p	NM_001164463	RGPD8	circRNA	chr2	111460535	111460555	-	0	0	NA	7mer-m8	ccaUUAGGGACCGUUACACUa	|:| ||| | |||||||	uccAGUACCUUGGAAUGUGAc	1.1022	0.026
MIMAT0000418	hsa-miR-23b-3p	NM_022662	ANAPC1	circRNA	chr2	111460535	111460555	-	0	0	NA	7mer-m8	ccaUUAGGGACCGUUACACUa	|:| ||| | |||||||	uccAGUACCUUGGAAUGUGAc	1.1022	0.026
MIMAT0000418	hsa-miR-23b-3p	NM_001037866	RGPD6	circRNA	chr2	111462167	111462187	-	0	0	NA	8mer	ccauuagggaCCGUUACACUa	|| ||:|||||||	aguugggaaaGGUAAUGUGAa	0.6109	-0.029
MIMAT0000418	hsa-miR-23b-3p	NM_001164463	RGPD8	circRNA	chr2	111462167	111462187	-	0	0	NA	8mer	ccauuagggaCCGUUACACUa	|| ||:|||||||	aguugggaaaGGUAAUGUGAa	0.6109	-0.029
MIMAT0000418	hsa-miR-23b-3p	NM_022662	ANAPC1	circRNA	chr2	111462167	111462187	-	0	0	NA	8mer	ccauuagggaCCGUUACACUa	|| ||:|||||||	aguugggaaaGGUAAUGUGAa	0.6109	-0.029
MIMAT0000418	hsa-miR-23b-3p	NM_001037866	RGPD6	circRNA	chr2	111464646	111464664	-	0	0	NA	8mer	ccauuagGGACCGUUACACUa	|||| |||||||	aacgugaCCUG--AAUGUGAa	0.4674	0.38
MIMAT0000418	hsa-miR-23b-3p	NM_001164463	RGPD8	circRNA	chr2	111464646	111464664	-	0	0	NA	8mer	ccauuagGGACCGUUACACUa	|||| |||||||	aacgugaCCUG--AAUGUGAa	0.4674	0.38
MIMAT0000418	hsa-miR-23b-3p	NM_022662	ANAPC1	circRNA	chr2	111464646	111464664	-	0	0	NA	8mer	ccauuagGGACCGUUACACUa	|||| |||||||	aacgugaCCUG--AAUGUGAa	0.4674	0.38
MIMAT0000418	hsa-miR-23b-3p	NM_001037866	RGPD6	circRNA	chr2	111471171	111471190	-	0	0	NA	7mer-m8	ccaUUAGGGACCGUUACACUa	| |:| : ||| |||||||	gcaAGUAUGUGG-AAUGUGAu	1.1847	0.111
MIMAT0000418	hsa-miR-23b-3p	NM_001164463	RGPD8	circRNA	chr2	111471171	111471190	-	0	0	NA	7mer-m8	ccaUUAGGGACCGUUACACUa	| |:| : ||| |||||||	gcaAGUAUGUGG-AAUGUGAu	1.1847	0.111
MIMAT0000418	hsa-miR-23b-3p	NM_022662	ANAPC1	circRNA	chr2	111471171	111471190	-	0	0	NA	7mer-m8	ccaUUAGGGACCGUUACACUa	| |:| : ||| |||||||	gcaAGUAUGUGG-AAUGUGAu	1.1847	0.111
MIMAT0000418	hsa-miR-23b-3p	NM_001037866	RGPD6	circRNA	chr2	111471390	111471410	-	0	0	NA	8mer	ccAUUAGGGACCGUUACACUa	||::|: | |||||||	agUGGUUAGGUGAAAUGUGAa	0.9094	-0.012
MIMAT0000418	hsa-miR-23b-3p	NM_001164463	RGPD8	circRNA	chr2	111471390	111471410	-	0	0	NA	8mer	ccAUUAGGGACCGUUACACUa	||::|: | |||||||	agUGGUUAGGUGAAAUGUGAa	0.9094	-0.012
MIMAT0000418	hsa-miR-23b-3p	NM_022662	ANAPC1	circRNA	chr2	111471390	111471410	-	0	0	NA	8mer	ccAUUAGGGACCGUUACACUa	||::|: | |||||||	agUGGUUAGGUGAAAUGUGAa	0.9094	-0.012
MIMAT0000418	hsa-miR-23b-3p	NM_001037866	RGPD6	circRNA	chr2	111478949	111478969	-	0	0	NA	7mer-m8	ccauuaGGGACCGUUACACUa	| ||: | |||||||	ugcccaCCUCAGAAAUGUGAg	0.6794	-0.345
MIMAT0000418	hsa-miR-23b-3p	NM_001164463	RGPD8	circRNA	chr2	111478949	111478969	-	0	0	NA	7mer-m8	ccauuaGGGACCGUUACACUa	| ||: | |||||||	ugcccaCCUCAGAAAUGUGAg	0.6794	-0.345
MIMAT0000418	hsa-miR-23b-3p	NM_022662	ANAPC1	circRNA	chr2	111478949	111478969	-	0	0	NA	7mer-m8	ccauuaGGGACCGUUACACUa	| ||: | |||||||	ugcccaCCUCAGAAAUGUGAg	0.6794	-0.345
MIMAT0000418	hsa-miR-23b-3p	NM_001037866	RGPD6	circRNA	chr2	111487765	111487791	-	0	0	NA	7mer-m8	ccAUUA-GGGACCG-----UUACACUa	|||| || ||: |||||||	uaUAAUGCCAAGGUAUCAAAAUGUGAc	1.0058	-0.067
MIMAT0000418	hsa-miR-23b-3p	NM_001164463	RGPD8	circRNA	chr2	111487765	111487791	-	0	0	NA	7mer-m8	ccAUUA-GGGACCG-----UUACACUa	|||| || ||: |||||||	uaUAAUGCCAAGGUAUCAAAAUGUGAc	1.0058	-0.067
MIMAT0000418	hsa-miR-23b-3p	NM_022662	ANAPC1	circRNA	chr2	111487765	111487791	-	0	0	NA	7mer-m8	ccAUUA-GGGACCG-----UUACACUa	|||| || ||: |||||||	uaUAAUGCCAAGGUAUCAAAAUGUGAc	1.0058	-0.067
MIMAT0000418	hsa-miR-23b-3p	NM_001037866	RGPD6	circRNA	chr2	111492941	111492961	-	0	0	NA	7mer-m8	ccauuagggaccGUUACACUa	| | ||||||||	auccugcaguucCAAUGUGAg	0.274	-0.615
MIMAT0000418	hsa-miR-23b-3p	NM_001164463	RGPD8	circRNA	chr2	111492941	111492961	-	0	0	NA	7mer-m8	ccauuagggaccGUUACACUa	| | ||||||||	auccugcaguucCAAUGUGAg	0.274	-0.615
MIMAT0000418	hsa-miR-23b-3p	NM_022662	ANAPC1	circRNA	chr2	111492941	111492961	-	0	0	NA	7mer-m8	ccauuagggaccGUUACACUa	| | ||||||||	auccugcaguucCAAUGUGAg	0.274	-0.615
MIMAT0000418	hsa-miR-23b-3p	NM_001037866	RGPD6	circRNA	chr2	111502834	111502854	-	0	0	NA	7mer-m8	ccauuagggaccGUUACACUa	| | ||||||||	caugagugaaauCAAUGUGAc	0.3136	-0.101
MIMAT0000418	hsa-miR-23b-3p	NM_001164463	RGPD8	circRNA	chr2	111502834	111502854	-	0	0	NA	7mer-m8	ccauuagggaccGUUACACUa	| | ||||||||	caugagugaaauCAAUGUGAc	0.3136	-0.101
MIMAT0000418	hsa-miR-23b-3p	NM_022662	ANAPC1	circRNA	chr2	111502834	111502854	-	0	0	NA	7mer-m8	ccauuagggaccGUUACACUa	| | ||||||||	caugagugaaauCAAUGUGAc	0.3136	-0.101
MIMAT0000418	hsa-miR-23b-3p	NM_001037866	RGPD6	circRNA	chr2	111509014	111509035	-	0	0	NA	8mer	ccaUUA-GGGACCGUUACACUa	| |:| || | ||||||||	gcaAGUGCCAUUACAAUGUGAa	1.115	-0.578
MIMAT0000418	hsa-miR-23b-3p	NM_001164463	RGPD8	circRNA	chr2	111509014	111509035	-	0	0	NA	8mer	ccaUUA-GGGACCGUUACACUa	| |:| || | ||||||||	gcaAGUGCCAUUACAAUGUGAa	1.115	-0.578
MIMAT0000418	hsa-miR-23b-3p	NM_022662	ANAPC1	circRNA	chr2	111509014	111509035	-	0	0	NA	8mer	ccaUUA-GGGACCGUUACACUa	| |:| || | ||||||||	gcaAGUGCCAUUACAAUGUGAa	1.115	-0.578
MIMAT0000418	hsa-miR-23b-3p	NM_001037866	RGPD6	circRNA	chr2	111529555	111529575	-	0	0	NA	7mer-m8	ccauuagggacCGUUACACUa	| || | |||||||	gccaaagaaauGAAAUGUGAu	0.4563	-0.167
MIMAT0000418	hsa-miR-23b-3p	NM_001164463	RGPD8	circRNA	chr2	111529555	111529575	-	0	0	NA	7mer-m8	ccauuagggacCGUUACACUa	| || | |||||||	gccaaagaaauGAAAUGUGAu	0.4563	-0.167
MIMAT0000418	hsa-miR-23b-3p	NM_022662	ANAPC1	circRNA	chr2	111529555	111529575	-	0	0	NA	7mer-m8	ccauuagggacCGUUACACUa	| || | |||||||	gccaaagaaauGAAAUGUGAu	0.4563	-0.167
MIMAT0000418	hsa-miR-23b-3p	NM_001037866	RGPD6	circRNA	chr2	111540448	111540468	-	0	0	NA	8mer	ccauUAGGGACCGUUACACUa	| :| :| | |||||||	ugguGUAUCAUGAAAUGUGAa	0.8177	0.014
MIMAT0000418	hsa-miR-23b-3p	NM_001164463	RGPD8	circRNA	chr2	111540448	111540468	-	0	0	NA	8mer	ccauUAGGGACCGUUACACUa	| :| :| | |||||||	ugguGUAUCAUGAAAUGUGAa	0.8177	0.014
MIMAT0000418	hsa-miR-23b-3p	NM_022662	ANAPC1	circRNA	chr2	111540448	111540468	-	0	0	NA	8mer	ccauUAGGGACCGUUACACUa	| :| :| | |||||||	ugguGUAUCAUGAAAUGUGAa	0.8177	0.014
MIMAT0000418	hsa-miR-23b-3p	NM_001037866	RGPD6	circRNA	chr2	111567313	111567332	-	0	0	NA	8mer	ccAUUAGGGACCGUUACACUa	|:| |::| | |||||||	ucUGA-CUUUAGAAAUGUGAa	1.0476	0.548
MIMAT0000418	hsa-miR-23b-3p	NM_001164463	RGPD8	circRNA	chr2	111567313	111567332	-	0	0	NA	8mer	ccAUUAGGGACCGUUACACUa	|:| |::| | |||||||	ucUGA-CUUUAGAAAUGUGAa	1.0476	0.548
MIMAT0000418	hsa-miR-23b-3p	NM_022662	ANAPC1	circRNA	chr2	111567313	111567332	-	0	0	NA	8mer	ccAUUAGGGACCGUUACACUa	|:| |::| | |||||||	ucUGA-CUUUAGAAAUGUGAa	1.0476	0.548
MIMAT0000418	hsa-miR-23b-3p	NM_001037866	RGPD6	circRNA	chr2	111572166	111572186	-	0	0	NA	8mer	ccauuagggaccgUUACACUa	||| |||||||	acaaaugugauaaAAUGUGAa	0.3879	-0.106
MIMAT0000418	hsa-miR-23b-3p	NM_001164463	RGPD8	circRNA	chr2	111572166	111572186	-	0	0	NA	8mer	ccauuagggaccgUUACACUa	||| |||||||	acaaaugugauaaAAUGUGAa	0.3879	-0.106
MIMAT0000418	hsa-miR-23b-3p	NM_022662	ANAPC1	circRNA	chr2	111572166	111572186	-	0	0	NA	8mer	ccauuagggaccgUUACACUa	||| |||||||	acaaaugugauaaAAUGUGAa	0.3879	-0.106
MIMAT0000418	hsa-miR-23b-3p	NM_001037866	RGPD6	circRNA	chr2	111572176	111572196	-	0	0	NA	7mer-m8	ccauuagggaccgUUACACUa	| || |||||||	gagaaagagcacaAAUGUGAu	0.2578	-0.173
MIMAT0000418	hsa-miR-23b-3p	NM_001164463	RGPD8	circRNA	chr2	111572176	111572196	-	0	0	NA	7mer-m8	ccauuagggaccgUUACACUa	| || |||||||	gagaaagagcacaAAUGUGAu	0.2578	-0.173
MIMAT0000418	hsa-miR-23b-3p	NM_022662	ANAPC1	circRNA	chr2	111572176	111572196	-	0	0	NA	7mer-m8	ccauuagggaccgUUACACUa	| || |||||||	gagaaagagcacaAAUGUGAu	0.2578	-0.173
MIMAT0000418	hsa-miR-23b-3p	NM_001037866	RGPD6	circRNA	chr2	111576548	111576568	-	0	0	NA	7mer-m8	ccauuagGGACCGUUACACUa	| | || | |||||||	gacaggaCCGGUGAAUGUGAc	0.7747	0.143
MIMAT0000418	hsa-miR-23b-3p	NM_001164463	RGPD8	circRNA	chr2	111576548	111576568	-	0	0	NA	7mer-m8	ccauuagGGACCGUUACACUa	| | || | |||||||	gacaggaCCGGUGAAUGUGAc	0.7747	0.143
MIMAT0000418	hsa-miR-23b-3p	NM_022662	ANAPC1	circRNA	chr2	111576548	111576568	-	0	0	NA	7mer-m8	ccauuagGGACCGUUACACUa	| | || | |||||||	gacaggaCCGGUGAAUGUGAc	0.7747	0.143
MIMAT0000418	hsa-miR-23b-3p	NM_001037866	RGPD6	circRNA	chr2	111584992	111585012	-	0	0	NA	7mer-m8	ccauuagggaccgUUACACUa	| | |||||||	cuugcuuauauagAAUGUGAc	0.151	0.148
MIMAT0000418	hsa-miR-23b-3p	NM_001164463	RGPD8	circRNA	chr2	111584992	111585012	-	0	0	NA	7mer-m8	ccauuagggaccgUUACACUa	| | |||||||	cuugcuuauauagAAUGUGAc	0.151	0.148
MIMAT0000418	hsa-miR-23b-3p	NM_022662	ANAPC1	circRNA	chr2	111584992	111585012	-	0	0	NA	7mer-m8	ccauuagggaccgUUACACUa	| | |||||||	cuugcuuauauagAAUGUGAc	0.151	0.148
MIMAT0000418	hsa-miR-23b-3p	NM_001037866	RGPD6	circRNA	chr2	111590193	111590217	-	0	0	NA	8mer	ccauUAGGGAC--C--GUUACACUa	| ||:|| | :|||||||	cuguAGCCUUGUAGUAUAAUGUGAa	0.6992	0.058
MIMAT0000418	hsa-miR-23b-3p	NM_001164463	RGPD8	circRNA	chr2	111590193	111590217	-	0	0	NA	8mer	ccauUAGGGAC--C--GUUACACUa	| ||:|| | :|||||||	cuguAGCCUUGUAGUAUAAUGUGAa	0.6992	0.058
MIMAT0000418	hsa-miR-23b-3p	NM_022662	ANAPC1	circRNA	chr2	111590193	111590217	-	0	0	NA	8mer	ccauUAGGGAC--C--GUUACACUa	| ||:|| | :|||||||	cuguAGCCUUGUAGUAUAAUGUGAa	0.6992	0.058
MIMAT0000418	hsa-miR-23b-3p	NM_001037866	RGPD6	circRNA	chr2	111595006	111595026	-	0	0	NA	7mer-m8	ccauuagggaCCGUUACACUa	|| || |||||||	uguugauggaGGAAAUGUGAg	0.4371	0.333
MIMAT0000418	hsa-miR-23b-3p	NM_001164463	RGPD8	circRNA	chr2	111595006	111595026	-	0	0	NA	7mer-m8	ccauuagggaCCGUUACACUa	|| || |||||||	uguugauggaGGAAAUGUGAg	0.4371	0.333
MIMAT0000418	hsa-miR-23b-3p	NM_022662	ANAPC1	circRNA	chr2	111595006	111595026	-	0	0	NA	7mer-m8	ccauuagggaCCGUUACACUa	|| || |||||||	uguugauggaGGAAAUGUGAg	0.4371	0.333
MIMAT0000418	hsa-miR-23b-3p	NM_001037866	RGPD6	circRNA	chr2	111602831	111602851	-	0	0	NA	7mer-m8	ccAUUAGGGACCGUUACACUa	| || :||| |||||||	cuUUAUAUCUGUGAAUGUGAc	1.1765	0.066
MIMAT0000418	hsa-miR-23b-3p	NM_001164463	RGPD8	circRNA	chr2	111602831	111602851	-	0	0	NA	7mer-m8	ccAUUAGGGACCGUUACACUa	| || :||| |||||||	cuUUAUAUCUGUGAAUGUGAc	1.1765	0.066
MIMAT0000418	hsa-miR-23b-3p	NM_022662	ANAPC1	circRNA	chr2	111602831	111602851	-	0	0	NA	7mer-m8	ccAUUAGGGACCGUUACACUa	| || :||| |||||||	cuUUAUAUCUGUGAAUGUGAc	1.1765	0.066
MIMAT0000418	hsa-miR-23b-3p	NM_001037866	RGPD6	circRNA	chr2	111604795	111604816	-	0	0	NA	8mer	ccauuAGGGAC-CGUUACACUa	| | :| | |||||||||	gccucUAUCAGAGCAAUGUGAa	0.8502	0.069
MIMAT0000418	hsa-miR-23b-3p	NM_001164463	RGPD8	circRNA	chr2	111604795	111604816	-	0	0	NA	8mer	ccauuAGGGAC-CGUUACACUa	| | :| | |||||||||	gccucUAUCAGAGCAAUGUGAa	0.8502	0.069
MIMAT0000418	hsa-miR-23b-3p	NM_022662	ANAPC1	circRNA	chr2	111604795	111604816	-	0	0	NA	8mer	ccauuAGGGAC-CGUUACACUa	| | :| | |||||||||	gccucUAUCAGAGCAAUGUGAa	0.8502	0.069
MIMAT0000418	hsa-miR-23b-3p	NM_001037866	RGPD6	circRNA	chr2	111605311	111605331	-	0	0	NA	7mer-m8	ccAUUAGGGACCGUUACACUa	||:| ||| |||||||	ccUAGUACCUCAGAAUGUGAc	1.1765	0.113
MIMAT0000418	hsa-miR-23b-3p	NM_001164463	RGPD8	circRNA	chr2	111605311	111605331	-	0	0	NA	7mer-m8	ccAUUAGGGACCGUUACACUa	||:| ||| |||||||	ccUAGUACCUCAGAAUGUGAc	1.1765	0.113
MIMAT0000418	hsa-miR-23b-3p	NM_022662	ANAPC1	circRNA	chr2	111605311	111605331	-	0	0	NA	7mer-m8	ccAUUAGGGACCGUUACACUa	||:| ||| |||||||	ccUAGUACCUCAGAAUGUGAc	1.1765	0.113
MIMAT0000418	hsa-miR-23b-3p	NM_001037866	RGPD6	circRNA	chr2	111611243	111611263	-	0	0	NA	7mer-m8	ccauuagggaCCGUUACACUa	|| ||||||||||	cauaggagaaGGCAAUGUGAu	0.734	-0.177
MIMAT0000418	hsa-miR-23b-3p	NM_001164463	RGPD8	circRNA	chr2	111611243	111611263	-	0	0	NA	7mer-m8	ccauuagggaCCGUUACACUa	|| ||||||||||	cauaggagaaGGCAAUGUGAu	0.734	-0.177
MIMAT0000418	hsa-miR-23b-3p	NM_022662	ANAPC1	circRNA	chr2	111611243	111611263	-	0	0	NA	7mer-m8	ccauuagggaCCGUUACACUa	|| ||||||||||	cauaggagaaGGCAAUGUGAu	0.734	-0.177
MIMAT0000418	hsa-miR-23b-3p	NM_001037866	RGPD6	circRNA	chr2	111615284	111615304	-	0	0	NA	7mer-m8	ccaUUAGGGACCGUUACACUa	|| ||| ||||||||	uagAAACCCAAUCAAUGUGAu	1.0464	0.126
MIMAT0000418	hsa-miR-23b-3p	NM_001164463	RGPD8	circRNA	chr2	111615284	111615304	-	0	0	NA	7mer-m8	ccaUUAGGGACCGUUACACUa	|| ||| ||||||||	uagAAACCCAAUCAAUGUGAu	1.0464	0.126
MIMAT0000418	hsa-miR-23b-3p	NM_022662	ANAPC1	circRNA	chr2	111615284	111615304	-	0	0	NA	7mer-m8	ccaUUAGGGACCGUUACACUa	|| ||| ||||||||	uagAAACCCAAUCAAUGUGAu	1.0464	0.126
MIMAT0000418	hsa-miR-23b-3p	NM_001037866	RGPD6	circRNA	chr2	111620134	111620154	-	0	0	NA	8mer	ccauuagggaccgUUACACUa	| | |||||||	ugaguggugagagAAUGUGAa	-0.0146	0.063
MIMAT0000418	hsa-miR-23b-3p	NM_001164463	RGPD8	circRNA	chr2	111620134	111620154	-	0	0	NA	8mer	ccauuagggaccgUUACACUa	| | |||||||	ugaguggugagagAAUGUGAa	-0.0146	0.063
MIMAT0000418	hsa-miR-23b-3p	NM_022662	ANAPC1	circRNA	chr2	111620134	111620154	-	0	0	NA	8mer	ccauuagggaccgUUACACUa	| | |||||||	ugaguggugagagAAUGUGAa	-0.0146	0.063
MIMAT0000418	hsa-miR-23b-3p	NM_001037866	RGPD6	circRNA	chr2	111621707	111621728	-	0	0	NA	8mer	ccaUUAGGGACCG-UUACACUa	| ||| | |: |||||||	aacAUUCCAUCGUAAAUGUGAa	1.007	-0.051
MIMAT0000418	hsa-miR-23b-3p	NM_001164463	RGPD8	circRNA	chr2	111621707	111621728	-	0	0	NA	8mer	ccaUUAGGGACCG-UUACACUa	| ||| | |: |||||||	aacAUUCCAUCGUAAAUGUGAa	1.007	-0.051
MIMAT0000418	hsa-miR-23b-3p	NM_022662	ANAPC1	circRNA	chr2	111621707	111621728	-	0	0	NA	8mer	ccaUUAGGGACCG-UUACACUa	| ||| | |: |||||||	aacAUUCCAUCGUAAAUGUGAa	1.007	-0.051
MIMAT0000418	hsa-miR-23b-3p	NM_001037866	RGPD6	circRNA	chr2	111622323	111622343	-	0	0	NA	7mer-m8	ccauUAGGGACCGUUACACUa	||::: ||||||||||	uaguAUUUUAGGCAAUGUGAc	1.0871	-0.176
MIMAT0000418	hsa-miR-23b-3p	NM_001164463	RGPD8	circRNA	chr2	111622323	111622343	-	0	0	NA	7mer-m8	ccauUAGGGACCGUUACACUa	||::: ||||||||||	uaguAUUUUAGGCAAUGUGAc	1.0871	-0.176
MIMAT0000418	hsa-miR-23b-3p	NM_022662	ANAPC1	circRNA	chr2	111622323	111622343	-	0	0	NA	7mer-m8	ccauUAGGGACCGUUACACUa	||::: ||||||||||	uaguAUUUUAGGCAAUGUGAc	1.0871	-0.176
MIMAT0000418	hsa-miR-23b-3p	NM_001037866	RGPD6	circRNA	chr2	111637530	111637550	-	0	0	NA	7mer-m8	ccauuagggaccgUUACACUa	|| |||||||	cuagauuuaccaaAAUGUGAu	0.1277	0.357
MIMAT0000418	hsa-miR-23b-3p	NM_001164463	RGPD8	circRNA	chr2	111637530	111637550	-	0	0	NA	7mer-m8	ccauuagggaccgUUACACUa	|| |||||||	cuagauuuaccaaAAUGUGAu	0.1277	0.357
MIMAT0000418	hsa-miR-23b-3p	NM_022662	ANAPC1	circRNA	chr2	111637530	111637550	-	0	0	NA	7mer-m8	ccauuagggaccgUUACACUa	|| |||||||	cuagauuuaccaaAAUGUGAu	0.1277	0.357
MIMAT0000418	hsa-miR-23b-3p	NM_001037866	RGPD6	circRNA	chr2	111638642	111638662	-	0	0	NA	8mer	ccauuagggaccGUUACACUa	| | | :|||||||	auuguuacacaaUAAUGUGAa	0.5796	-0.66
MIMAT0000418	hsa-miR-23b-3p	NM_001164463	RGPD8	circRNA	chr2	111638642	111638662	-	0	0	NA	8mer	ccauuagggaccGUUACACUa	| | | :|||||||	auuguuacacaaUAAUGUGAa	0.5796	-0.66
MIMAT0000418	hsa-miR-23b-3p	NM_022662	ANAPC1	circRNA	chr2	111638642	111638662	-	0	0	NA	8mer	ccauuagggaccGUUACACUa	| | | :|||||||	auuguuacacaaUAAUGUGAa	0.5796	-0.66
MIMAT0000418	hsa-miR-23b-3p	NM_001037866	RGPD6	circRNA	chr2	111652879	111652900	-	0	0	NA	7mer-m8	ccAUUAGGGACC-GUUACACUa	|:||:||||| |||||||	cuUGAUUCCUGGAAAAUGUGAu	1.6752	0.283
MIMAT0000418	hsa-miR-23b-3p	NM_001164463	RGPD8	circRNA	chr2	111652879	111652900	-	0	0	NA	7mer-m8	ccAUUAGGGACC-GUUACACUa	|:||:||||| |||||||	cuUGAUUCCUGGAAAAUGUGAu	1.6752	0.283
MIMAT0000418	hsa-miR-23b-3p	NM_022662	ANAPC1	circRNA	chr2	111652879	111652900	-	0	0	NA	7mer-m8	ccAUUAGGGACC-GUUACACUa	|:||:||||| |||||||	cuUGAUUCCUGGAAAAUGUGAu	1.6752	0.283
MIMAT0000418	hsa-miR-23b-3p	NM_001037866	RGPD6	circRNA	chr2	111653657	111653677	-	0	0	NA	7mer-m8	ccauuAGGGACCGUUACACUa	| |: :| |||||||||	ucuuuUUAUUAGCAAUGUGAu	0.9606	0.269
MIMAT0000418	hsa-miR-23b-3p	NM_001164463	RGPD8	circRNA	chr2	111653657	111653677	-	0	0	NA	7mer-m8	ccauuAGGGACCGUUACACUa	| |: :| |||||||||	ucuuuUUAUUAGCAAUGUGAu	0.9606	0.269
MIMAT0000418	hsa-miR-23b-3p	NM_022662	ANAPC1	circRNA	chr2	111653657	111653677	-	0	0	NA	7mer-m8	ccauuAGGGACCGUUACACUa	| |: :| |||||||||	ucuuuUUAUUAGCAAUGUGAu	0.9606	0.269
MIMAT0000418	hsa-miR-23b-3p	NM_001037866	RGPD6	circRNA	chr2	111670817	111670837	-	0	0	NA	8mer	ccauuAGGGACCGUUACACUa	| | :|| |||||||	agacuUGUCUAUAAAUGUGAa	0.7468	0.224
MIMAT0000418	hsa-miR-23b-3p	NM_001164463	RGPD8	circRNA	chr2	111670817	111670837	-	0	0	NA	8mer	ccauuAGGGACCGUUACACUa	| | :|| |||||||	agacuUGUCUAUAAAUGUGAa	0.7468	0.224
MIMAT0000418	hsa-miR-23b-3p	NM_022662	ANAPC1	circRNA	chr2	111670817	111670837	-	0	0	NA	8mer	ccauuAGGGACCGUUACACUa	| | :|| |||||||	agacuUGUCUAUAAAUGUGAa	0.7468	0.224
MIMAT0000418	hsa-miR-23b-3p	NM_001037866	RGPD6	circRNA	chr2	111686598	111686618	-	0	0	NA	7mer-m8	ccauuagggaccgUUACACUa	|||||||	cugggcagggaugAAUGUGAg	-0.6667	-0.356
MIMAT0000418	hsa-miR-23b-3p	NM_001164463	RGPD8	circRNA	chr2	111686598	111686618	-	0	0	NA	7mer-m8	ccauuagggaccgUUACACUa	|||||||	cugggcagggaugAAUGUGAg	-0.6667	-0.356
MIMAT0000418	hsa-miR-23b-3p	NM_022662	ANAPC1	circRNA	chr2	111686598	111686618	-	0	0	NA	7mer-m8	ccauuagggaccgUUACACUa	|||||||	cugggcagggaugAAUGUGAg	-0.6667	-0.356
MIMAT0000418	hsa-miR-23b-3p	NM_001037866	RGPD6	circRNA	chr2	111694805	111694825	-	0	0	NA	7mer-m8	ccAUUAGGGACCGUUACACUa	|:| :: | |||||||	ucUGACUUACAGAAAUGUGAg	0.7549	0.367
MIMAT0000418	hsa-miR-23b-3p	NM_001164463	RGPD8	circRNA	chr2	111694805	111694825	-	0	0	NA	7mer-m8	ccAUUAGGGACCGUUACACUa	|:| :: | |||||||	ucUGACUUACAGAAAUGUGAg	0.7549	0.367
MIMAT0000418	hsa-miR-23b-3p	NM_022662	ANAPC1	circRNA	chr2	111694805	111694825	-	0	0	NA	7mer-m8	ccAUUAGGGACCGUUACACUa	|:| :: | |||||||	ucUGACUUACAGAAAUGUGAg	0.7549	0.367
MIMAT0000418	hsa-miR-23b-3p	NM_001037866	RGPD6	circRNA	chr2	111707881	111707903	-	0	0	NA	7mer-m8	ccaUUAGGG--ACCGUUACACUa	::| || | | |||||||	ccaGGUGCCAGUAGAAAUGUGAg	0.7747	0.081
MIMAT0000418	hsa-miR-23b-3p	NM_001164463	RGPD8	circRNA	chr2	111707881	111707903	-	0	0	NA	7mer-m8	ccaUUAGGG--ACCGUUACACUa	::| || | | |||||||	ccaGGUGCCAGUAGAAAUGUGAg	0.7747	0.081
MIMAT0000418	hsa-miR-23b-3p	NM_022662	ANAPC1	circRNA	chr2	111707881	111707903	-	0	0	NA	7mer-m8	ccaUUAGGG--ACCGUUACACUa	::| || | | |||||||	ccaGGUGCCAGUAGAAAUGUGAg	0.7747	0.081
MIMAT0000418	hsa-miR-23b-3p	NM_001037866	RGPD6	circRNA	chr2	111738730	111738754	-	0	0	NA	7mer-m8	ccAUUAGGGA---C-CGUUACACUa	|: |:||| | | |||||||	uuUGUUUCCUCAAGAGGAAUGUGAg	0.885	0.024
MIMAT0000418	hsa-miR-23b-3p	NM_001164463	RGPD8	circRNA	chr2	111738730	111738754	-	0	0	NA	7mer-m8	ccAUUAGGGA---C-CGUUACACUa	|: |:||| | | |||||||	uuUGUUUCCUCAAGAGGAAUGUGAg	0.885	0.024
MIMAT0000418	hsa-miR-23b-3p	NM_022662	ANAPC1	circRNA	chr2	111738730	111738754	-	0	0	NA	7mer-m8	ccAUUAGGGA---C-CGUUACACUa	|: |:||| | | |||||||	uuUGUUUCCUCAAGAGGAAUGUGAg	0.885	0.024
MIMAT0000418	hsa-miR-23b-3p	NM_001037866	RGPD6	circRNA	chr2	111739539	111739560	-	0	0	NA	7mer-m8	ccaUUAGGGACCG-UUACACUa	|:| ||| : |||||||	uuaAGUGCCUCUUAAAUGUGAc	0.9396	-0.4
MIMAT0000418	hsa-miR-23b-3p	NM_001164463	RGPD8	circRNA	chr2	111739539	111739560	-	0	0	NA	7mer-m8	ccaUUAGGGACCG-UUACACUa	|:| ||| : |||||||	uuaAGUGCCUCUUAAAUGUGAc	0.9396	-0.4
MIMAT0000418	hsa-miR-23b-3p	NM_022662	ANAPC1	circRNA	chr2	111739539	111739560	-	0	0	NA	7mer-m8	ccaUUAGGGACCG-UUACACUa	|:| ||| : |||||||	uuaAGUGCCUCUUAAAUGUGAc	0.9396	-0.4
MIMAT0000418	hsa-miR-23b-3p	NM_001037866	RGPD6	circRNA	chr2	111748995	111749018	-	0	0	NA	7mer-m8	ccAUUA-GGGAC--CGUUACACUa	|||||| :|| | ||||||||	ggUAAUGUCCAGACUCAAUGUGAg	1.833	-0.011
MIMAT0000418	hsa-miR-23b-3p	NM_001164463	RGPD8	circRNA	chr2	111748995	111749018	-	0	0	NA	7mer-m8	ccAUUA-GGGAC--CGUUACACUa	|||||| :|| | ||||||||	ggUAAUGUCCAGACUCAAUGUGAg	1.833	-0.011
MIMAT0000418	hsa-miR-23b-3p	NM_022662	ANAPC1	circRNA	chr2	111748995	111749018	-	0	0	NA	7mer-m8	ccAUUA-GGGAC--CGUUACACUa	|||||| :|| | ||||||||	ggUAAUGUCCAGACUCAAUGUGAg	1.833	-0.011
MIMAT0000418	hsa-miR-23b-3p	NM_001037866	RGPD6	circRNA	chr2	111754500	111754520	-	0	0	NA	7mer-m8	ccauuagggaccGUUACACUa	| | :|||||||	aauuuccaacuaUAAUGUGAu	0.4019	0.029
MIMAT0000418	hsa-miR-23b-3p	NM_001164463	RGPD8	circRNA	chr2	111754500	111754520	-	0	0	NA	7mer-m8	ccauuagggaccGUUACACUa	| | :|||||||	aauuuccaacuaUAAUGUGAu	0.4019	0.029
MIMAT0000418	hsa-miR-23b-3p	NM_022662	ANAPC1	circRNA	chr2	111754500	111754520	-	0	0	NA	7mer-m8	ccauuagggaccGUUACACUa	| | :|||||||	aauuuccaacuaUAAUGUGAu	0.4019	0.029
MIMAT0000418	hsa-miR-23b-3p	NM_001037866	RGPD6	circRNA	chr2	111782938	111782959	-	0	0	NA	7mer-m8	ccAUUAGG-GACCGUUACACUa	||:|:: | ||||||||	uaUAGUUUGGUCCCAAUGUGAu	1.0394	0.453
MIMAT0000418	hsa-miR-23b-3p	NM_001164463	RGPD8	circRNA	chr2	111782938	111782959	-	0	0	NA	7mer-m8	ccAUUAGG-GACCGUUACACUa	||:|:: | ||||||||	uaUAGUUUGGUCCCAAUGUGAu	1.0394	0.453
MIMAT0000418	hsa-miR-23b-3p	NM_001037866	RGPD6	circRNA	chr2	111783804	111783823	-	0	0	NA	7mer-m8	ccAUUAGGGACCGUUACACUa	|| | :|||| |||||||	auUAUUAUCUGG-AAUGUGAc	1.367	0.043
MIMAT0000418	hsa-miR-23b-3p	NM_001164463	RGPD8	circRNA	chr2	111783804	111783823	-	0	0	NA	7mer-m8	ccAUUAGGGACCGUUACACUa	|| | :|||| |||||||	auUAUUAUCUGG-AAUGUGAc	1.367	0.043
MIMAT0000418	hsa-miR-23b-3p	NM_001037866	RGPD6	circRNA	chr2	111788203	111788225	-	0	0	NA	7mer-m8	ccAUUAGGG-A-CCGUUACACUa	||:||:|: | ||||||||	agUGAUUCUGUCUUCAAUGUGAu	1.2694	-0.003
MIMAT0000418	hsa-miR-23b-3p	NM_001164463	RGPD8	circRNA	chr2	111788203	111788225	-	0	0	NA	7mer-m8	ccAUUAGGG-A-CCGUUACACUa	||:||:|: | ||||||||	agUGAUUCUGUCUUCAAUGUGAu	1.2694	-0.003
MIMAT0000418	hsa-miR-23b-3p	NM_001037866	RGPD6	circRNA	chr2	111806853	111806872	-	0	0	NA	8mer	ccaUUAGGGACCGUUACACUa	|||::| || |||||||	uaaAAUUUCAGG-AAUGUGAa	1.209	0.483
MIMAT0000418	hsa-miR-23b-3p	NM_001164463	RGPD8	circRNA	chr2	111806853	111806872	-	0	0	NA	8mer	ccaUUAGGGACCGUUACACUa	|||::| || |||||||	uaaAAUUUCAGG-AAUGUGAa	1.209	0.483
MIMAT0000418	hsa-miR-23b-3p	NM_001037866	RGPD6	circRNA	chr2	111809654	111809674	-	0	0	NA	7mer-m8	ccaUUAGGGACCGUUACACUa	| |:|: || :|||||||	gucAGUUGAUGUUAAUGUGAg	1.0952	-0.124
MIMAT0000418	hsa-miR-23b-3p	NM_001164463	RGPD8	circRNA	chr2	111809654	111809674	-	0	0	NA	7mer-m8	ccaUUAGGGACCGUUACACUa	| |:|: || :|||||||	gucAGUUGAUGUUAAUGUGAg	1.0952	-0.124
MIMAT0000418	hsa-miR-23b-3p	NM_001037866	RGPD6	circRNA	chr2	111834968	111834988	-	0	0	NA	8mer	ccAUUAGGGACCGUUACACUa	||: :| :|||||||	cuUAGAUCAACUUAAUGUGAa	0.8292	0.468
MIMAT0000418	hsa-miR-23b-3p	NM_001164463	RGPD8	circRNA	chr2	111834968	111834988	-	0	0	NA	8mer	ccAUUAGGGACCGUUACACUa	||: :| :|||||||	cuUAGAUCAACUUAAUGUGAa	0.8292	0.468
MIMAT0000418	hsa-miR-23b-3p	NM_001037866	RGPD6	circRNA	chr2	111859902	111859921	-	0	0	NA	8mer	ccAUUAGGGACCGUUACACUa	||| |:| :|||||||	uuUAAGACUU-UUAAUGUGAa	1.0221	0.239
MIMAT0000418	hsa-miR-23b-3p	NM_001164463	RGPD8	circRNA	chr2	111859902	111859921	-	0	0	NA	8mer	ccAUUAGGGACCGUUACACUa	||| |:| :|||||||	uuUAAGACUU-UUAAUGUGAa	1.0221	0.239
MIMAT0000418	hsa-miR-23b-3p	NM_001037866	RGPD6	circRNA	chr2	111862295	111862315	-	0	0	NA	7mer-m8	ccauuAGGGACCGUUACACUa	|:||| :|||||||	aaaguUUCCUUUUAAUGUGAu	0.8052	0.142
MIMAT0000418	hsa-miR-23b-3p	NM_001164463	RGPD8	circRNA	chr2	111862295	111862315	-	0	0	NA	7mer-m8	ccauuAGGGACCGUUACACUa	|:||| :|||||||	aaaguUUCCUUUUAAUGUGAu	0.8052	0.142
MIMAT0000418	hsa-miR-23b-3p	NM_001037866	RGPD6	circRNA	chr2	111868249	111868269	-	0	0	NA	8mer	ccaUUAGGGACCGUUACACUa	| ||| | ||||||||	ugaAAUAGAAGACAAUGUGAa	0.9593	-0.024
MIMAT0000418	hsa-miR-23b-3p	NM_001164463	RGPD8	circRNA	chr2	111868249	111868269	-	0	0	NA	8mer	ccaUUAGGGACCGUUACACUa	| ||| | ||||||||	ugaAAUAGAAGACAAUGUGAa	0.9593	-0.024
MIMAT0000418	hsa-miR-23b-3p	NM_001037866	RGPD6	circRNA	chr2	111872273	111872293	-	0	0	NA	7mer-m8	ccauuagggaccgUUACACUa	| | |||||||	acacaagucaauaAAUGUGAc	0.2242	0.305
MIMAT0000418	hsa-miR-23b-3p	NM_001164463	RGPD8	circRNA	chr2	111872273	111872293	-	0	0	NA	7mer-m8	ccauuagggaccgUUACACUa	| | |||||||	acacaagucaauaAAUGUGAc	0.2242	0.305
MIMAT0000418	hsa-miR-23b-3p	NM_001037866	RGPD6	circRNA	chr2	111878092	111878113	-	0	0	NA	8mer	ccaUUAGGGACCG-UUACACUa	| | | |||||: |||||||	uggAUUACCUGGUAAAUGUGAa	1.5602	0.191
MIMAT0000418	hsa-miR-23b-3p	NM_001164463	RGPD8	circRNA	chr2	111878092	111878113	-	0	0	NA	8mer	ccaUUAGGGACCG-UUACACUa	| | | |||||: |||||||	uggAUUACCUGGUAAAUGUGAa	1.5602	0.191
MIMAT0000418	hsa-miR-23b-3p	NM_001037866	RGPD6	circRNA	chr2	111878663	111878683	-	0	0	NA	8mer	ccauuagggaccGUUACACUa	| | :|||||||	caugacauaauaUAAUGUGAa	0.266	0.357
MIMAT0000418	hsa-miR-23b-3p	NM_001164463	RGPD8	circRNA	chr2	111878663	111878683	-	0	0	NA	8mer	ccauuagggaccGUUACACUa	| | :|||||||	caugacauaauaUAAUGUGAa	0.266	0.357
MIMAT0000418	hsa-miR-23b-3p	NM_001037866	RGPD6	circRNA	chr2	111880069	111880089	-	0	0	NA	7mer-m8	ccauuagggaccGUUACACUa	| | :|||||||	cuugugguguuaUAAUGUGAg	0.2264	0.226
MIMAT0000418	hsa-miR-23b-3p	NM_001164463	RGPD8	circRNA	chr2	111880069	111880089	-	0	0	NA	7mer-m8	ccauuagggaccGUUACACUa	| | :|||||||	cuugugguguuaUAAUGUGAg	0.2264	0.226
MIMAT0000418	hsa-miR-23b-3p	NM_001037866	RGPD6	circRNA	chr2	111881029	111881052	-	0	0	NA	7mer-m8	ccaUUAGGGACCG---UUACACUa	| |:||: || | |||||||	gucAGUCUGUGACUAAAAUGUGAu	1.0592	0.256
MIMAT0000418	hsa-miR-23b-3p	NM_001164463	RGPD8	circRNA	chr2	111881029	111881052	-	0	0	NA	7mer-m8	ccaUUAGGGACCG---UUACACUa	| |:||: || | |||||||	gucAGUCUGUGACUAAAAUGUGAu	1.0592	0.256
MIMAT0000418	hsa-miR-23b-3p	NM_001037866	RGPD6	circRNA	chr2	111888661	111888678	-	0	0	NA	7mer-m8	ccAUUAGGGACCGUUACACUa	| |||| ||| |||||||	gaUAAU-GCUG--AAUGUGAc	1.4088	1.844
MIMAT0000418	hsa-miR-23b-3p	NM_001164463	RGPD8	circRNA	chr2	111888661	111888678	-	0	0	NA	7mer-m8	ccAUUAGGGACCGUUACACUa	| |||| ||| |||||||	gaUAAU-GCUG--AAUGUGAc	1.4088	1.844
MIMAT0000418	hsa-miR-23b-3p	NM_022662	ANAPC1	circRNA	chr2	111888661	111888678	-	0	0	NA	7mer-m8	ccAUUAGGGACCGUUACACUa	| |||| ||| |||||||	gaUAAU-GCUG--AAUGUGAc	1.4088	1.844
MIMAT0000418	hsa-miR-23b-3p	NM_001037866	RGPD6	circRNA	chr2	111903314	111903332	-	0	0	NA	7mer-m8	ccaUUAGGGACCGUUACACUa	|| ||| | |||||||	accAAGCCCCG--AAUGUGAg	0.9512	0.015
MIMAT0000418	hsa-miR-23b-3p	NM_001164463	RGPD8	circRNA	chr2	111903314	111903332	-	0	0	NA	7mer-m8	ccaUUAGGGACCGUUACACUa	|| ||| | |||||||	accAAGCCCCG--AAUGUGAg	0.9512	0.015
MIMAT0000418	hsa-miR-23b-3p	NM_022662	ANAPC1	circRNA	chr2	111903314	111903332	-	0	0	NA	7mer-m8	ccaUUAGGGACCGUUACACUa	|| ||| | |||||||	accAAGCCCCG--AAUGUGAg	0.9512	0.015
MIMAT0000418	hsa-miR-23b-3p	NM_001037866	RGPD6	circRNA	chr2	111918300	111918320	-	0	0	NA	7mer-m8	ccauuAGGGACCGUUACACUa	| ||::| |||||||	aauuuUCUUUUAAAAUGUGAc	0.8769	0.563
MIMAT0000418	hsa-miR-23b-3p	NM_001164463	RGPD8	circRNA	chr2	111918300	111918320	-	0	0	NA	7mer-m8	ccauuAGGGACCGUUACACUa	| ||::| |||||||	aauuuUCUUUUAAAAUGUGAc	0.8769	0.563
MIMAT0000418	hsa-miR-23b-3p	NM_022662	ANAPC1	circRNA	chr2	111918300	111918320	-	0	0	NA	7mer-m8	ccauuAGGGACCGUUACACUa	| ||::| |||||||	aauuuUCUUUUAAAAUGUGAc	0.8769	0.563
MIMAT0000418	hsa-miR-23b-3p	NM_001037866	RGPD6	circRNA	chr2	111923957	111923977	-	0	0	NA	8mer	ccAUUAGGGACCGUUACACUa	|||:||: : |||||||	ggUGAUUAUACAAAAUGUGAa	1.2439	-0.3
MIMAT0000418	hsa-miR-23b-3p	NM_001164463	RGPD8	circRNA	chr2	111923957	111923977	-	0	0	NA	8mer	ccAUUAGGGACCGUUACACUa	|||:||: : |||||||	ggUGAUUAUACAAAAUGUGAa	1.2439	-0.3
MIMAT0000418	hsa-miR-23b-3p	NM_022662	ANAPC1	circRNA	chr2	111923957	111923977	-	0	0	NA	8mer	ccAUUAGGGACCGUUACACUa	|||:||: : |||||||	ggUGAUUAUACAAAAUGUGAa	1.2439	-0.3
MIMAT0000418	hsa-miR-23b-3p	NM_001037866	RGPD6	circRNA	chr2	111934095	111934115	-	0	0	NA	7mer-m8	ccAUUAGGGACCGUUACACUa	|:| :: | |||||||	acUGAAUUAAGAAAAUGUGAc	0.7898	-0.064
MIMAT0000418	hsa-miR-23b-3p	NM_001164463	RGPD8	circRNA	chr2	111934095	111934115	-	0	0	NA	7mer-m8	ccAUUAGGGACCGUUACACUa	|:| :: | |||||||	acUGAAUUAAGAAAAUGUGAc	0.7898	-0.064
MIMAT0000418	hsa-miR-23b-3p	NM_022662	ANAPC1	circRNA	chr2	111934095	111934115	-	0	0	NA	7mer-m8	ccAUUAGGGACCGUUACACUa	|:| :: | |||||||	acUGAAUUAAGAAAAUGUGAc	0.7898	-0.064
MIMAT0000418	hsa-miR-23b-3p	NM_001037866	RGPD6	circRNA	chr2	111948988	111949008	-	0	0	NA	7mer-m8	ccauuagggaccGUUACACUa	| || | ||||||||	gugaaagacaauCAAUGUGAc	0.7747	-0.174
MIMAT0000418	hsa-miR-23b-3p	NM_001164463	RGPD8	circRNA	chr2	111948988	111949008	-	0	0	NA	7mer-m8	ccauuagggaccGUUACACUa	| || | ||||||||	gugaaagacaauCAAUGUGAc	0.7747	-0.174
MIMAT0000418	hsa-miR-23b-3p	NM_022662	ANAPC1	circRNA	chr2	111948988	111949008	-	0	0	NA	7mer-m8	ccauuagggaccGUUACACUa	| || | ||||||||	gugaaagacaauCAAUGUGAc	0.7747	-0.174
MIMAT0000418	hsa-miR-23b-3p	NM_001037866	RGPD6	circRNA	chr2	111977630	111977650	-	0	0	NA	8mer	ccauuagggaccgUUACACUa	| | |||||||	gaaacagaaaaaaAAUGUGAa	-0.0197	0.107
MIMAT0000418	hsa-miR-23b-3p	NM_001164463	RGPD8	circRNA	chr2	111977630	111977650	-	0	0	NA	8mer	ccauuagggaccgUUACACUa	| | |||||||	gaaacagaaaaaaAAUGUGAa	-0.0197	0.107
MIMAT0000418	hsa-miR-23b-3p	NM_022662	ANAPC1	circRNA	chr2	111977630	111977650	-	0	0	NA	8mer	ccauuagggaccgUUACACUa	| | |||||||	gaaacagaaaaaaAAUGUGAa	-0.0197	0.107
MIMAT0000418	hsa-miR-23b-3p	NM_001037866	RGPD6	circRNA	chr2	111992107	111992128	-	0	0	NA	7mer-m8	ccaUUAGGGA-CCGUUACACUa	| | |||:| | |||||||	aggACUCCUUCCGAAAUGUGAg	1.2044	-0.036
MIMAT0000418	hsa-miR-23b-3p	NM_001164463	RGPD8	circRNA	chr2	111992107	111992128	-	0	0	NA	7mer-m8	ccaUUAGGGA-CCGUUACACUa	| | |||:| | |||||||	aggACUCCUUCCGAAAUGUGAg	1.2044	-0.036
MIMAT0000418	hsa-miR-23b-3p	NM_022662	ANAPC1	circRNA	chr2	111992107	111992128	-	0	0	NA	7mer-m8	ccaUUAGGGA-CCGUUACACUa	| | |||:| | |||||||	aggACUCCUUCCGAAAUGUGAg	1.2044	-0.036
MIMAT0000418	hsa-miR-23b-3p	NM_001037866	RGPD6	circRNA	chr2	112013819	112013839	-	0	0	NA	7mer-m8	ccauuagggaccgUUACACUa	| |||||||	guaccauaaauuaAAUGUGAg	-0.4286	0.286
MIMAT0000418	hsa-miR-23b-3p	NM_001164463	RGPD8	circRNA	chr2	112013819	112013839	-	0	0	NA	7mer-m8	ccauuagggaccgUUACACUa	| |||||||	guaccauaaauuaAAUGUGAg	-0.4286	0.286
MIMAT0000418	hsa-miR-23b-3p	NM_022662	ANAPC1	circRNA	chr2	112013819	112013839	-	0	0	NA	7mer-m8	ccauuagggaccgUUACACUa	| |||||||	guaccauaaauuaAAUGUGAg	-0.4286	0.286
MIMAT0000418	hsa-miR-23b-3p	NM_001037866	RGPD6	circRNA	chr2	112016039	112016058	-	0	0	NA	7mer-m8	ccAUUAGGGACCGUUACACUa	||||| | | ||||||||	agUAAU-CAAGACAAUGUGAu	1.4929	-0.058
MIMAT0000418	hsa-miR-23b-3p	NM_001164463	RGPD8	circRNA	chr2	112016039	112016058	-	0	0	NA	7mer-m8	ccAUUAGGGACCGUUACACUa	||||| | | ||||||||	agUAAU-CAAGACAAUGUGAu	1.4929	-0.058
MIMAT0000418	hsa-miR-23b-3p	NM_022662	ANAPC1	circRNA	chr2	112016039	112016058	-	0	0	NA	7mer-m8	ccAUUAGGGACCGUUACACUa	||||| | | ||||||||	agUAAU-CAAGACAAUGUGAu	1.4929	-0.058
MIMAT0000418	hsa-miR-23b-3p	NM_001037866	RGPD6	circRNA	chr2	112021877	112021897	-	0	0	NA	7mer-m8	ccAUUAGGGACCGUUACACUa	| ||:| :|||||||	acUCAUUCAAUUUAAUGUGAc	0.8769	0.145
MIMAT0000418	hsa-miR-23b-3p	NM_001164463	RGPD8	circRNA	chr2	112021877	112021897	-	0	0	NA	7mer-m8	ccAUUAGGGACCGUUACACUa	| ||:| :|||||||	acUCAUUCAAUUUAAUGUGAc	0.8769	0.145
MIMAT0000418	hsa-miR-23b-3p	NM_022662	ANAPC1	circRNA	chr2	112021877	112021897	-	0	0	NA	7mer-m8	ccAUUAGGGACCGUUACACUa	| ||:| :|||||||	acUCAUUCAAUUUAAUGUGAc	0.8769	0.145
MIMAT0000418	hsa-miR-23b-3p	NM_001037866	RGPD6	circRNA	chr2	112031785	112031805	-	0	0	NA	8mer	ccauuagggaccgUUACACUa	| | |||||||	gugcggagauuuaAAUGUGAa	-0.0146	-0.403
MIMAT0000418	hsa-miR-23b-3p	NM_001164463	RGPD8	circRNA	chr2	112031785	112031805	-	0	0	NA	8mer	ccauuagggaccgUUACACUa	| | |||||||	gugcggagauuuaAAUGUGAa	-0.0146	-0.403
MIMAT0000418	hsa-miR-23b-3p	NM_022662	ANAPC1	circRNA	chr2	112031785	112031805	-	0	0	NA	8mer	ccauuagggaccgUUACACUa	| | |||||||	gugcggagauuuaAAUGUGAa	-0.0146	-0.403
MIMAT0000418	hsa-miR-23b-3p	NM_001037866	RGPD6	circRNA	chr2	112047807	112047828	-	0	0	NA	7mer-m8	ccauuagggacCG-UUACACUa	|| |||||||	ccagggaaagaGCAAAUGUGAc	-0.3789	0.183
MIMAT0000418	hsa-miR-23b-3p	NM_001164463	RGPD8	circRNA	chr2	112047807	112047828	-	0	0	NA	7mer-m8	ccauuagggacCG-UUACACUa	|| |||||||	ccagggaaagaGCAAAUGUGAc	-0.3789	0.183
MIMAT0000418	hsa-miR-23b-3p	NM_022662	ANAPC1	circRNA	chr2	112047807	112047828	-	0	0	NA	7mer-m8	ccauuagggacCG-UUACACUa	|| |||||||	ccagggaaagaGCAAAUGUGAc	-0.3789	0.183
MIMAT0000418	hsa-miR-23b-3p	NM_001037866	RGPD6	circRNA	chr2	112051262	112051280	-	0	0	NA	8mer	ccaUUAGGGACCGUUACACUa	| | |:|||| |||||||	ugaAUUUCCUG--AAUGUGAa	1.2996	0.139
MIMAT0000418	hsa-miR-23b-3p	NM_001164463	RGPD8	circRNA	chr2	112051262	112051280	-	0	0	NA	8mer	ccaUUAGGGACCGUUACACUa	| | |:|||| |||||||	ugaAUUUCCUG--AAUGUGAa	1.2996	0.139
MIMAT0000418	hsa-miR-23b-3p	NM_022662	ANAPC1	circRNA	chr2	112051262	112051280	-	0	0	NA	8mer	ccaUUAGGGACCGUUACACUa	| | |:|||| |||||||	ugaAUUUCCUG--AAUGUGAa	1.2996	0.139
MIMAT0000418	hsa-miR-23b-3p	NM_001037866	RGPD6	circRNA	chr2	112051277	112051297	-	0	0	NA	8mer	ccauuaggGACCGUUACACUa	:|| ||||||||	aaaugguaUUGUCAAUGUGAa	0.263	0.161
MIMAT0000418	hsa-miR-23b-3p	NM_001164463	RGPD8	circRNA	chr2	112051277	112051297	-	0	0	NA	8mer	ccauuaggGACCGUUACACUa	:|| ||||||||	aaaugguaUUGUCAAUGUGAa	0.263	0.161
MIMAT0000418	hsa-miR-23b-3p	NM_022662	ANAPC1	circRNA	chr2	112051277	112051297	-	0	0	NA	8mer	ccauuaggGACCGUUACACUa	:|| ||||||||	aaaugguaUUGUCAAUGUGAa	0.263	0.161
MIMAT0000418	hsa-miR-23b-3p	NM_001037866	RGPD6	circRNA	chr2	112051394	112051412	-	0	0	NA	7mer-m8	ccAUUAGGGACCGUUACACUa	|:|| || |||||||	caUGAUAACU--AAAUGUGAc	0.849	-0.003
MIMAT0000418	hsa-miR-23b-3p	NM_001164463	RGPD8	circRNA	chr2	112051394	112051412	-	0	0	NA	7mer-m8	ccAUUAGGGACCGUUACACUa	|:|| || |||||||	caUGAUAACU--AAAUGUGAc	0.849	-0.003
MIMAT0000418	hsa-miR-23b-3p	NM_022662	ANAPC1	circRNA	chr2	112051394	112051412	-	0	0	NA	7mer-m8	ccAUUAGGGACCGUUACACUa	|:|| || |||||||	caUGAUAACU--AAAUGUGAc	0.849	-0.003
MIMAT0000418	hsa-miR-23b-3p	NM_001037866	RGPD6	circRNA	chr2	112062622	112062642	-	0	0	NA	8mer	ccauuagggaccgUUACACUa	| | |||||||	uccagcacucaaaAAUGUGAa	0.2718	0.09
MIMAT0000418	hsa-miR-23b-3p	NM_001164463	RGPD8	circRNA	chr2	112062622	112062642	-	0	0	NA	8mer	ccauuagggaccgUUACACUa	| | |||||||	uccagcacucaaaAAUGUGAa	0.2718	0.09
MIMAT0000418	hsa-miR-23b-3p	NM_022662	ANAPC1	circRNA	chr2	112062622	112062642	-	0	0	NA	8mer	ccauuagggaccgUUACACUa	| | |||||||	uccagcacucaaaAAUGUGAa	0.2718	0.09
MIMAT0000418	hsa-miR-23b-3p	NM_001037866	RGPD6	circRNA	chr2	112084189	112084213	-	0	0	NA	7mer-m8	ccAUUAGG-GA---CCGUUACACUa	|| ||| || ||:|||||||	uaUACUCCUCUUGAGGUAAUGUGAc	1.2636	-0.228
MIMAT0000418	hsa-miR-23b-3p	NM_001164463	RGPD8	circRNA	chr2	112084189	112084213	-	0	0	NA	7mer-m8	ccAUUAGG-GA---CCGUUACACUa	|| ||| || ||:|||||||	uaUACUCCUCUUGAGGUAAUGUGAc	1.2636	-0.228
MIMAT0000418	hsa-miR-23b-3p	NM_022662	ANAPC1	circRNA	chr2	112084189	112084213	-	0	0	NA	7mer-m8	ccAUUAGG-GA---CCGUUACACUa	|| ||| || ||:|||||||	uaUACUCCUCUUGAGGUAAUGUGAc	1.2636	-0.228
MIMAT0000418	hsa-miR-23b-3p	NM_001037866	RGPD6	circRNA	chr2	112097039	112097059	-	0	0	NA	8mer	ccauuagggaccgUUACACUa	|| | |||||||	ccaaacuaauaaaAAUGUGAa	0.4065	4.713
MIMAT0000418	hsa-miR-23b-3p	NM_001164463	RGPD8	circRNA	chr2	112097039	112097059	-	0	0	NA	8mer	ccauuagggaccgUUACACUa	|| | |||||||	ccaaacuaauaaaAAUGUGAa	0.4065	4.713
MIMAT0000418	hsa-miR-23b-3p	NM_022662	ANAPC1	circRNA	chr2	112097039	112097059	-	0	0	NA	8mer	ccauuagggaccgUUACACUa	|| | |||||||	ccaaacuaauaaaAAUGUGAa	0.4065	4.713
MIMAT0000418	hsa-miR-23b-3p	NM_001037866	RGPD6	circRNA	chr2	112110169	112110189	-	0	0	NA	7mer-m8	ccaUUAGGGACCGUUACACUa	:||| | | |||||||	aagGAUCACAGAGAAUGUGAu	0.9593	0.005
MIMAT0000418	hsa-miR-23b-3p	NM_001164463	RGPD8	circRNA	chr2	112110169	112110189	-	0	0	NA	7mer-m8	ccaUUAGGGACCGUUACACUa	:||| | | |||||||	aagGAUCACAGAGAAUGUGAu	0.9593	0.005
MIMAT0000418	hsa-miR-23b-3p	NM_022662	ANAPC1	circRNA	chr2	112110169	112110189	-	0	0	NA	7mer-m8	ccaUUAGGGACCGUUACACUa	:||| | | |||||||	aagGAUCACAGAGAAUGUGAu	0.9593	0.005
MIMAT0000418	hsa-miR-23b-3p	NM_032824	TMEM87B	circRNA	chr2	112116124	112116144	+	1	0	AGO2	7mer-m8	ccauuagggaCCGUUACACUa	| | | :|||||||	cuucagaaaaGAUAAUGUGAu	0.4383	2.802
MIMAT0000418	hsa-miR-23b-3p	NM_032824	TMEM87B	circRNA	chr2	112117210	112117231	+	5	0	AGO1-4,AGO2	8mer	ccAUUA-GGGACCGUUACACUa	|||:| : || |||||||	ugUAGUAUGAUGAAAAUGUGAa	1.1765	0.716
MIMAT0000418	hsa-miR-23b-3p	NM_001037866	RGPD6	circRNA	chr2	112125808	112125828	-	0	0	NA	7mer-m8	ccAUUAGGGACCGUUACACUa	|:| |:| |||||||	ucUGACCUCAUAAAAUGUGAu	0.8374	0.023
MIMAT0000418	hsa-miR-23b-3p	NM_001164463	RGPD8	circRNA	chr2	112125808	112125828	-	0	0	NA	7mer-m8	ccAUUAGGGACCGUUACACUa	|:| |:| |||||||	ucUGACCUCAUAAAAUGUGAu	0.8374	0.023
MIMAT0000418	hsa-miR-23b-3p	NM_022662	ANAPC1	circRNA	chr2	112125808	112125828	-	0	0	NA	7mer-m8	ccAUUAGGGACCGUUACACUa	|:| |:| |||||||	ucUGACCUCAUAAAAUGUGAu	0.8374	0.023
MIMAT0000418	hsa-miR-23b-3p	NM_001037866	RGPD6	circRNA	chr2	112131873	112131893	-	0	0	NA	8mer	ccauuagggaccGUUACACUa	| ||||||||	caccuuuuuaucCAAUGUGAa	0.1247	-0.007
MIMAT0000418	hsa-miR-23b-3p	NM_001164463	RGPD8	circRNA	chr2	112131873	112131893	-	0	0	NA	8mer	ccauuagggaccGUUACACUa	| ||||||||	caccuuuuuaucCAAUGUGAa	0.1247	-0.007
MIMAT0000418	hsa-miR-23b-3p	NM_022662	ANAPC1	circRNA	chr2	112131873	112131893	-	0	0	NA	8mer	ccauuagggaccGUUACACUa	| ||||||||	caccuuuuuaucCAAUGUGAa	0.1247	-0.007
MIMAT0000418	hsa-miR-23b-3p	NM_001037866	RGPD6	circRNA	chr2	112144032	112144052	-	0	0	NA	8mer	ccauUAGGGACCGUUACACUa	| || |: |||||||||	ugauAUACUAAGCAAUGUGAa	1.0673	0.184
MIMAT0000418	hsa-miR-23b-3p	NM_001164463	RGPD8	circRNA	chr2	112144032	112144052	-	0	0	NA	8mer	ccauUAGGGACCGUUACACUa	| || |: |||||||||	ugauAUACUAAGCAAUGUGAa	1.0673	0.184
MIMAT0000418	hsa-miR-23b-3p	NM_022662	ANAPC1	circRNA	chr2	112144032	112144052	-	0	0	NA	8mer	ccauUAGGGACCGUUACACUa	| || |: |||||||||	ugauAUACUAAGCAAUGUGAa	1.0673	0.184
MIMAT0000418	hsa-miR-23b-3p	NM_001037866	RGPD6	circRNA	chr2	112144330	112144350	-	0	0	NA	8mer	ccaUUAGGGACCGUUACACUa	||| :| ||||||||	cugAAUGAUUUUCAAUGUGAa	0.9396	-0.037
MIMAT0000418	hsa-miR-23b-3p	NM_001164463	RGPD8	circRNA	chr2	112144330	112144350	-	0	0	NA	8mer	ccaUUAGGGACCGUUACACUa	||| :| ||||||||	cugAAUGAUUUUCAAUGUGAa	0.9396	-0.037
MIMAT0000418	hsa-miR-23b-3p	NM_022662	ANAPC1	circRNA	chr2	112144330	112144350	-	0	0	NA	8mer	ccaUUAGGGACCGUUACACUa	||| :| ||||||||	cugAAUGAUUUUCAAUGUGAa	0.9396	-0.037
MIMAT0000418	hsa-miR-23b-3p	NM_001037866	RGPD6	circRNA	chr2	112153249	112153270	-	0	0	NA	7mer-m8	ccauuagGGACCG-UUACACUa	| |:| | |||||||	cgagcaaCUUACCAAAUGUGAg	0.4859	0.739
MIMAT0000418	hsa-miR-23b-3p	NM_001164463	RGPD8	circRNA	chr2	112153249	112153270	-	0	0	NA	7mer-m8	ccauuagGGACCG-UUACACUa	| |:| | |||||||	cgagcaaCUUACCAAAUGUGAg	0.4859	0.739
MIMAT0000418	hsa-miR-23b-3p	NM_022662	ANAPC1	circRNA	chr2	112153249	112153270	-	0	0	NA	7mer-m8	ccauuagGGACCG-UUACACUa	| |:| | |||||||	cgagcaaCUUACCAAAUGUGAg	0.4859	0.739
MIMAT0000418	hsa-miR-23b-3p	NM_001037866	RGPD6	circRNA	chr2	112162734	112162755	-	0	0	NA	8mer	ccaUUAGGGACCG-UUACACUa	:|| |:| : |||||||	auaGAUGCUUAAUAAAUGUGAa	0.8223	0.051
MIMAT0000418	hsa-miR-23b-3p	NM_001164463	RGPD8	circRNA	chr2	112162734	112162755	-	0	0	NA	8mer	ccaUUAGGGACCG-UUACACUa	:|| |:| : |||||||	auaGAUGCUUAAUAAAUGUGAa	0.8223	0.051
MIMAT0000418	hsa-miR-23b-3p	NM_022662	ANAPC1	circRNA	chr2	112162734	112162755	-	0	0	NA	8mer	ccaUUAGGGACCG-UUACACUa	:|| |:| : |||||||	auaGAUGCUUAAUAAAUGUGAa	0.8223	0.051
MIMAT0000418	hsa-miR-23b-3p	NM_001037866	RGPD6	circRNA	chr2	112166461	112166481	-	0	0	NA	7mer-m8	ccauuaggGACCGUUACACUa	| :|| |||||||	agccuaaaUUGUAAAUGUGAu	0.4284	-0.175
MIMAT0000418	hsa-miR-23b-3p	NM_001164463	RGPD8	circRNA	chr2	112166461	112166481	-	0	0	NA	7mer-m8	ccauuaggGACCGUUACACUa	| :|| |||||||	agccuaaaUUGUAAAUGUGAu	0.4284	-0.175
MIMAT0000418	hsa-miR-23b-3p	NM_022662	ANAPC1	circRNA	chr2	112166461	112166481	-	0	0	NA	7mer-m8	ccauuaggGACCGUUACACUa	| :|| |||||||	agccuaaaUUGUAAAUGUGAu	0.4284	-0.175
MIMAT0000418	hsa-miR-23b-3p	NM_001037866	RGPD6	circRNA	chr2	112172420	112172440	-	0	0	NA	7mer-m8	ccauuagggaccgUUACACUa	| || || |||||||	gauacucaagaaaAAUGUGAg	0.7932	-0.042
MIMAT0000418	hsa-miR-23b-3p	NM_001164463	RGPD8	circRNA	chr2	112172420	112172440	-	0	0	NA	7mer-m8	ccauuagggaccgUUACACUa	| || || |||||||	gauacucaagaaaAAUGUGAg	0.7932	-0.042
MIMAT0000418	hsa-miR-23b-3p	NM_022662	ANAPC1	circRNA	chr2	112172420	112172440	-	0	0	NA	7mer-m8	ccauuagggaccgUUACACUa	| || || |||||||	gauacucaagaaaAAUGUGAg	0.7932	-0.042
MIMAT0000418	hsa-miR-23b-3p	NM_001037866	RGPD6	circRNA	chr2	112174093	112174113	-	0	0	NA	8mer	ccauuagGGACCGUUACACUa	| || | |||||||	cagagagCCAGAAAAUGUGAa	0.5969	0.458
MIMAT0000418	hsa-miR-23b-3p	NM_001164463	RGPD8	circRNA	chr2	112174093	112174113	-	0	0	NA	8mer	ccauuagGGACCGUUACACUa	| || | |||||||	cagagagCCAGAAAAUGUGAa	0.5969	0.458
MIMAT0000418	hsa-miR-23b-3p	NM_022662	ANAPC1	circRNA	chr2	112174093	112174113	-	0	0	NA	8mer	ccauuagGGACCGUUACACUa	| || | |||||||	cagagagCCAGAAAAUGUGAa	0.5969	0.458
MIMAT0000418	hsa-miR-23b-3p	NM_001037866	RGPD6	circRNA	chr2	112177602	112177623	-	0	0	NA	8mer	ccAUUAG-GGACCGUUACACUa	| |::|| | ||||||||	gaUGGUCGCACAACAAUGUGAa	1.1068	-0.258
MIMAT0000418	hsa-miR-23b-3p	NM_001164463	RGPD8	circRNA	chr2	112177602	112177623	-	0	0	NA	8mer	ccAUUAG-GGACCGUUACACUa	| |::|| | ||||||||	gaUGGUCGCACAACAAUGUGAa	1.1068	-0.258
MIMAT0000418	hsa-miR-23b-3p	NM_022662	ANAPC1	circRNA	chr2	112177602	112177623	-	0	0	NA	8mer	ccAUUAG-GGACCGUUACACUa	| |::|| | ||||||||	gaUGGUCGCACAACAAUGUGAa	1.1068	-0.258
MIMAT0000418	hsa-miR-23b-3p	NM_001037866	RGPD6	circRNA	chr2	112179569	112179589	-	0	0	NA	7mer-m8	ccAUUAGGGACCGUUACACUa	|:| :: ||:|||||||	uuUGAAGUUGGGUAAUGUGAu	1.0279	0.153
MIMAT0000418	hsa-miR-23b-3p	NM_001164463	RGPD8	circRNA	chr2	112179569	112179589	-	0	0	NA	7mer-m8	ccAUUAGGGACCGUUACACUa	|:| :: ||:|||||||	uuUGAAGUUGGGUAAUGUGAu	1.0279	0.153
MIMAT0000418	hsa-miR-23b-3p	NM_022662	ANAPC1	circRNA	chr2	112179569	112179589	-	0	0	NA	7mer-m8	ccAUUAGGGACCGUUACACUa	|:| :: ||:|||||||	uuUGAAGUUGGGUAAUGUGAu	1.0279	0.153
MIMAT0000418	hsa-miR-23b-3p	NM_001037866	RGPD6	circRNA	chr2	112212487	112212507	-	0	0	NA	8mer	ccauuagggaccgUUACACUa	| | | |||||||	agggaaacuaauaAAUGUGAa	0.4844	0.09
MIMAT0000418	hsa-miR-23b-3p	NM_001164463	RGPD8	circRNA	chr2	112212487	112212507	-	0	0	NA	8mer	ccauuagggaccgUUACACUa	| | | |||||||	agggaaacuaauaAAUGUGAa	0.4844	0.09
MIMAT0000418	hsa-miR-23b-3p	NM_022662	ANAPC1	circRNA	chr2	112212487	112212507	-	0	0	NA	8mer	ccauuagggaccgUUACACUa	| | | |||||||	agggaaacuaauaAAUGUGAa	0.4844	0.09
MIMAT0000418	hsa-miR-23b-3p	NM_001037866	RGPD6	circRNA	chr2	112216204	112216229	-	1	2	AGO2	7mer-m8	ccAUUAGGGACCG-----UUACACUa	|||:|| ||||: |||||||	ggUGAUGGCUGGUGGGUAAAUGUGAu	1.4285	0.095
MIMAT0000418	hsa-miR-23b-3p	NM_001164463	RGPD8	circRNA	chr2	112216204	112216229	-	1	2	AGO2	7mer-m8	ccAUUAGGGACCG-----UUACACUa	|||:|| ||||: |||||||	ggUGAUGGCUGGUGGGUAAAUGUGAu	1.4285	0.095
MIMAT0000418	hsa-miR-23b-3p	NM_022662	ANAPC1	circRNA	chr2	112216204	112216229	-	1	2	AGO2	7mer-m8	ccAUUAGGGACCG-----UUACACUa	|||:|| ||||: |||||||	ggUGAUGGCUGGUGGGUAAAUGUGAu	1.4285	0.095
MIMAT0000418	hsa-miR-23b-3p	NM_001037866	RGPD6	circRNA	chr2	112224188	112224208	-	0	0	NA	8mer	ccauuagggaccgUUACACUa	| | | |||||||	auuuuuaaauauaAAUGUGAa	0.4298	-0.137
MIMAT0000418	hsa-miR-23b-3p	NM_001164463	RGPD8	circRNA	chr2	112224188	112224208	-	0	0	NA	8mer	ccauuagggaccgUUACACUa	| | | |||||||	auuuuuaaauauaAAUGUGAa	0.4298	-0.137
MIMAT0000418	hsa-miR-23b-3p	NM_022662	ANAPC1	circRNA	chr2	112224188	112224208	-	0	0	NA	8mer	ccauuagggaccgUUACACUa	| | | |||||||	auuuuuaaauauaAAUGUGAa	0.4298	-0.137
MIMAT0000418	hsa-miR-23b-3p	NM_001037866	RGPD6	circRNA	chr2	112241686	112241706	-	0	0	NA	7mer-m8	ccauuagggaccGUUACACUa	| | :|||||||	cugcaacaacuaUAAUGUGAu	0.374	-0.008
MIMAT0000418	hsa-miR-23b-3p	NM_001164463	RGPD8	circRNA	chr2	112241686	112241706	-	0	0	NA	7mer-m8	ccauuagggaccGUUACACUa	| | :|||||||	cugcaacaacuaUAAUGUGAu	0.374	-0.008
MIMAT0000418	hsa-miR-23b-3p	NM_022662	ANAPC1	circRNA	chr2	112241686	112241706	-	0	0	NA	7mer-m8	ccauuagggaccGUUACACUa	| | :|||||||	cugcaacaacuaUAAUGUGAu	0.374	-0.008
MIMAT0000418	hsa-miR-23b-3p	NM_001037866	RGPD6	circRNA	chr2	112244661	112244681	-	0	0	NA	7mer-m8	ccauuagggaccgUUACACUa	| | |||||||	cgagaauuaccaaAAUGUGAc	0.0755	-0.102
MIMAT0000418	hsa-miR-23b-3p	NM_001164463	RGPD8	circRNA	chr2	112244661	112244681	-	0	0	NA	7mer-m8	ccauuagggaccgUUACACUa	| | |||||||	cgagaauuaccaaAAUGUGAc	0.0755	-0.102
MIMAT0000418	hsa-miR-23b-3p	NM_022662	ANAPC1	circRNA	chr2	112244661	112244681	-	0	0	NA	7mer-m8	ccauuagggaccgUUACACUa	| | |||||||	cgagaauuaccaaAAUGUGAc	0.0755	-0.102
MIMAT0000418	hsa-miR-23b-3p	NM_001037866	RGPD6	circRNA	chr2	112279747	112279770	-	0	0	NA	7mer-m8	ccAUUAGGGACC---GUUACACUa	|| | ||| :|||||||	acUACCACAUGGGAUUAAUGUGAg	0.8362	0.013
MIMAT0000418	hsa-miR-23b-3p	NM_001164463	RGPD8	circRNA	chr2	112279747	112279770	-	0	0	NA	7mer-m8	ccAUUAGGGACC---GUUACACUa	|| | ||| :|||||||	acUACCACAUGGGAUUAAUGUGAg	0.8362	0.013
MIMAT0000418	hsa-miR-23b-3p	NM_022662	ANAPC1	circRNA	chr2	112279747	112279770	-	0	0	NA	7mer-m8	ccAUUAGGGACC---GUUACACUa	|| | ||| :|||||||	acUACCACAUGGGAUUAAUGUGAg	0.8362	0.013
MIMAT0000418	hsa-miR-23b-3p	NM_001037866	RGPD6	circRNA	chr2	112290233	112290258	-	0	0	NA	8mer	ccauUAGGGACC--G---UUACACUa	:|| |||| | |||||||	caguGUCACUGGGUCAUAAAUGUGAa	0.8165	0.274
MIMAT0000418	hsa-miR-23b-3p	NM_001164463	RGPD8	circRNA	chr2	112290233	112290258	-	0	0	NA	8mer	ccauUAGGGACC--G---UUACACUa	:|| |||| | |||||||	caguGUCACUGGGUCAUAAAUGUGAa	0.8165	0.274
MIMAT0000418	hsa-miR-23b-3p	NM_022662	ANAPC1	circRNA	chr2	112290233	112290258	-	0	0	NA	8mer	ccauUAGGGACC--G---UUACACUa	:|| |||| | |||||||	caguGUCACUGGGUCAUAAAUGUGAa	0.8165	0.274
MIMAT0000418	hsa-miR-23b-3p	NM_001037866	RGPD6	circRNA	chr2	112301563	112301582	-	0	0	NA	7mer-m8	ccauUAGGGACCGUUACACUa	| |: ||| |||||||	uaacAACUAUGG-AAUGUGAc	0.8641	0.112
MIMAT0000418	hsa-miR-23b-3p	NM_001164463	RGPD8	circRNA	chr2	112301563	112301582	-	0	0	NA	7mer-m8	ccauUAGGGACCGUUACACUa	| |: ||| |||||||	uaacAACUAUGG-AAUGUGAc	0.8641	0.112
MIMAT0000418	hsa-miR-23b-3p	NM_022662	ANAPC1	circRNA	chr2	112301563	112301582	-	0	0	NA	7mer-m8	ccauUAGGGACCGUUACACUa	| |: ||| |||||||	uaacAACUAUGG-AAUGUGAc	0.8641	0.112
MIMAT0000418	hsa-miR-23b-3p	NM_001037866	RGPD6	circRNA	chr2	112303763	112303783	-	0	0	NA	7mer-m8	ccauuagggaccgUUACACUa	| |||||||	aauggauaaacaaAAUGUGAu	-0.2578	-0.194
MIMAT0000418	hsa-miR-23b-3p	NM_001164463	RGPD8	circRNA	chr2	112303763	112303783	-	0	0	NA	7mer-m8	ccauuagggaccgUUACACUa	| |||||||	aauggauaaacaaAAUGUGAu	-0.2578	-0.194
MIMAT0000418	hsa-miR-23b-3p	NM_022662	ANAPC1	circRNA	chr2	112303763	112303783	-	0	0	NA	7mer-m8	ccauuagggaccgUUACACUa	| |||||||	aauggauaaacaaAAUGUGAu	-0.2578	-0.194
MIMAT0000418	hsa-miR-23b-3p	NM_001037866	RGPD6	circRNA	chr2	112305450	112305471	-	0	0	NA	7mer-m8	ccAUUAGGGA-CCGUUACACUa	|||| ::| |||||||	caUAAUGUUUAAAAAAUGUGAg	1.1092	0.42
MIMAT0000418	hsa-miR-23b-3p	NM_001164463	RGPD8	circRNA	chr2	112305450	112305471	-	0	0	NA	7mer-m8	ccAUUAGGGA-CCGUUACACUa	|||| ::| |||||||	caUAAUGUUUAAAAAAUGUGAg	1.1092	0.42
MIMAT0000418	hsa-miR-23b-3p	NM_022662	ANAPC1	circRNA	chr2	112305450	112305471	-	0	0	NA	7mer-m8	ccAUUAGGGA-CCGUUACACUa	|||| ::| |||||||	caUAAUGUUUAAAAAAUGUGAg	1.1092	0.42
MIMAT0000418	hsa-miR-23b-3p	NM_001037866	RGPD6	circRNA	chr2	112308748	112308769	-	0	0	NA	7mer-m8	ccAUUA-GGGACCGUUACACUa	| ||:| | :| |||||||	guUAGUGCAUUUUAAAUGUGAu	1.0871	0.462
MIMAT0000418	hsa-miR-23b-3p	NM_001164463	RGPD8	circRNA	chr2	112308748	112308769	-	0	0	NA	7mer-m8	ccAUUA-GGGACCGUUACACUa	| ||:| | :| |||||||	guUAGUGCAUUUUAAAUGUGAu	1.0871	0.462
MIMAT0000418	hsa-miR-23b-3p	NM_022662	ANAPC1	circRNA	chr2	112308748	112308769	-	0	0	NA	7mer-m8	ccAUUA-GGGACCGUUACACUa	| ||:| | :| |||||||	guUAGUGCAUUUUAAAUGUGAu	1.0871	0.462
MIMAT0000418	hsa-miR-23b-3p	NM_001037866	RGPD6	circRNA	chr2	112323372	112323392	-	0	0	NA	7mer-m8	ccaUUAGGGACCGUUACACUa	||| |: ||||||||	acgAAUGCUCAACAAUGUGAc	0.9593	-0.3
MIMAT0000418	hsa-miR-23b-3p	NM_001164463	RGPD8	circRNA	chr2	112323372	112323392	-	0	0	NA	7mer-m8	ccaUUAGGGACCGUUACACUa	||| |: ||||||||	acgAAUGCUCAACAAUGUGAc	0.9593	-0.3
MIMAT0000418	hsa-miR-23b-3p	NM_022662	ANAPC1	circRNA	chr2	112323372	112323392	-	0	0	NA	7mer-m8	ccaUUAGGGACCGUUACACUa	||| |: ||||||||	acgAAUGCUCAACAAUGUGAc	0.9593	-0.3
MIMAT0000418	hsa-miR-23b-3p	NM_001037866	RGPD6	circRNA	chr2	112331497	112331519	-	0	0	NA	7mer-m8	ccAUU--AGGGACCGUUACACUa	|||| ||| | :|||||||	agUAAUGUCCAUUUUAAUGUGAc	1.417	4.801
MIMAT0000418	hsa-miR-23b-3p	NM_001164463	RGPD8	circRNA	chr2	112331497	112331519	-	0	0	NA	7mer-m8	ccAUU--AGGGACCGUUACACUa	|||| ||| | :|||||||	agUAAUGUCCAUUUUAAUGUGAc	1.417	4.801
MIMAT0000418	hsa-miR-23b-3p	NM_022662	ANAPC1	circRNA	chr2	112331497	112331519	-	0	0	NA	7mer-m8	ccAUU--AGGGACCGUUACACUa	|||| ||| | :|||||||	agUAAUGUCCAUUUUAAUGUGAc	1.417	4.801
MIMAT0000418	hsa-miR-23b-3p	NM_001037866	RGPD6	circRNA	chr2	112335563	112335587	-	0	0	NA	7mer-m8	ccAUUAGGGACCG----UUACACUa	| ||:|:| | |||||||	auUCAUUCUUUACAUCAAAUGUGAu	0.7619	0.582
MIMAT0000418	hsa-miR-23b-3p	NM_001164463	RGPD8	circRNA	chr2	112335563	112335587	-	0	0	NA	7mer-m8	ccAUUAGGGACCG----UUACACUa	| ||:|:| | |||||||	auUCAUUCUUUACAUCAAAUGUGAu	0.7619	0.582
MIMAT0000418	hsa-miR-23b-3p	NM_022662	ANAPC1	circRNA	chr2	112335563	112335587	-	0	0	NA	7mer-m8	ccAUUAGGGACCG----UUACACUa	| ||:|:| | |||||||	auUCAUUCUUUACAUCAAAUGUGAu	0.7619	0.582
MIMAT0000418	hsa-miR-23b-3p	NM_001037866	RGPD6	circRNA	chr2	112340978	112340998	-	0	0	NA	7mer-m8	ccauuagggaccGUUACACUa	| || | ||||||||	ugaaaccaacacCAAUGUGAg	0.849	-0.082
MIMAT0000418	hsa-miR-23b-3p	NM_001164463	RGPD8	circRNA	chr2	112340978	112340998	-	0	0	NA	7mer-m8	ccauuagggaccGUUACACUa	| || | ||||||||	ugaaaccaacacCAAUGUGAg	0.849	-0.082
MIMAT0000418	hsa-miR-23b-3p	NM_022662	ANAPC1	circRNA	chr2	112340978	112340998	-	0	0	NA	7mer-m8	ccauuagggaccGUUACACUa	| || | ||||||||	ugaaaccaacacCAAUGUGAg	0.849	-0.082
MIMAT0000418	hsa-miR-23b-3p	NM_001037866	RGPD6	circRNA	chr2	112362784	112362804	-	0	0	NA	8mer	ccauuagggacCGUUACACUa	|:|||||||	acaugaaaaaaGUAAUGUGAa	-0.2381	0.41
MIMAT0000418	hsa-miR-23b-3p	NM_001164463	RGPD8	circRNA	chr2	112362784	112362804	-	0	0	NA	8mer	ccauuagggacCGUUACACUa	|:|||||||	acaugaaaaaaGUAAUGUGAa	-0.2381	0.41
MIMAT0000418	hsa-miR-23b-3p	NM_022662	ANAPC1	circRNA	chr2	112362784	112362804	-	0	0	NA	8mer	ccauuagggacCGUUACACUa	|:|||||||	acaugaaaaaaGUAAUGUGAa	-0.2381	0.41
MIMAT0000418	hsa-miR-23b-3p	NM_001037866	RGPD6	circRNA	chr2	112375255	112375276	-	0	0	NA	7mer-m8	ccAUUAG-GGACCGUUACACUa	| :|| |:| ||||||||	acUUGUCUCUUAUCAAUGUGAg	1.0673	-0.151
MIMAT0000418	hsa-miR-23b-3p	NM_022662	ANAPC1	circRNA	chr2	112375255	112375276	-	0	0	NA	7mer-m8	ccAUUAG-GGACCGUUACACUa	| :|| |:| ||||||||	acUUGUCUCUUAUCAAUGUGAg	1.0673	-0.151
MIMAT0000418	hsa-miR-23b-3p	NM_001037866	RGPD6	circRNA	chr2	112386353	112386374	-	0	0	NA	8mer	ccaUUAGGGAC-CGUUACACUa	::||::|| | |||||||	uacGGUCUUUGAGAAAUGUGAa	1.159	-0.107
MIMAT0000418	hsa-miR-23b-3p	NM_022662	ANAPC1	circRNA	chr2	112386353	112386374	-	0	0	NA	8mer	ccaUUAGGGAC-CGUUACACUa	::||::|| | |||||||	uacGGUCUUUGAGAAAUGUGAa	1.159	-0.107
MIMAT0000418	hsa-miR-23b-3p	NM_001037866	RGPD6	circRNA	chr2	112388139	112388159	-	0	0	NA	8mer	ccaUUAGGGACCGUUACACUa	| :| ||: |||||||	gugGAACCUAAAAAAUGUGAa	0.8769	0.171
MIMAT0000418	hsa-miR-23b-3p	NM_022662	ANAPC1	circRNA	chr2	112388139	112388159	-	0	0	NA	8mer	ccaUUAGGGACCGUUACACUa	| :| ||: |||||||	gugGAACCUAAAAAAUGUGAa	0.8769	0.171
MIMAT0000418	hsa-miR-23b-3p	NM_001037866	RGPD6	circRNA	chr2	112390602	112390620	-	0	0	NA	7mer-m8	ccAUUAGGGACCGUUACACUa	||::| :|| |||||||	agUGGUAGUUG--AAUGUGAc	1.0789	-0.149
MIMAT0000418	hsa-miR-23b-3p	NM_022662	ANAPC1	circRNA	chr2	112390602	112390620	-	0	0	NA	7mer-m8	ccAUUAGGGACCGUUACACUa	||::| :|| |||||||	agUGGUAGUUG--AAUGUGAc	1.0789	-0.149
MIMAT0000418	hsa-miR-23b-3p	NM_001037866	RGPD6	circRNA	chr2	112392364	112392384	-	0	0	NA	7mer-m8	ccauUAGGGACCGUUACACUa	|| || :|||||||	caacAUGAAUGUUAAUGUGAu	0.684	0.239
MIMAT0000418	hsa-miR-23b-3p	NM_022662	ANAPC1	circRNA	chr2	112392364	112392384	-	0	0	NA	7mer-m8	ccauUAGGGACCGUUACACUa	|| || :|||||||	caacAUGAAUGUUAAUGUGAu	0.684	0.239
MIMAT0000418	hsa-miR-23b-3p	NM_001037866	RGPD6	circRNA	chr2	112401924	112401944	-	0	0	NA	8mer	ccauuagggaccGUUACACUa	| :|||||||	uuaagauauauaUAAUGUGAa	-0.007	0.157
MIMAT0000418	hsa-miR-23b-3p	NM_005415	SLC20A1	circRNA	chr2	112663007	112663026	+	6	0	AGO2	8mer	ccAUUAGGGACCGUUACACUa	|| ||||: | |||||||	ugUCAUCCUCAG-AAUGUGAa	1.367	1.365
MIMAT0000418	hsa-miR-23b-3p	NM_005415	SLC20A1	circRNA	chr2	112663722	112663741	+	1	0	AGO1-4	8mer	ccauuagggACCGUUACACUa	| | ||| |||||||	ugaaugaagUGG-AAUGUGAa	0.71	1.749
MIMAT0000418	hsa-miR-23b-3p	NM_001009993	FAM168B	circRNA	chr2	131051563	131051583	-	1	0	AGO1-4	8mer	ccauuagggacCGUUACACUa	| |||||||	cugggauggaaGAAAUGUGAa	-0.4659	0.444
MIMAT0000418	hsa-miR-23b-3p	NM_018557	LRP1B	circRNA	chr2	140274495	140274515	-	1	0	AGO2	7mer-m8	ccauuagggaccgUUACACUa	| | |||||||	uaugaaggaccaaAAUGUGAg	0.0755	4.423
MIMAT0000418	hsa-miR-23b-3p	NM_018557	LRP1B	circRNA	chr2	140356343	140356363	-	0	0	NA	8mer	ccaUUAGGGACCGUUACACUa	|| | | ||||||||	augAAAAACAGACAAUGUGAa	0.7398	3.405
MIMAT0000418	hsa-miR-23b-3p	NM_018557	LRP1B	circRNA	chr2	140356443	140356463	-	0	0	NA	8mer	ccauuagggaCCGUUACACUa	| :|||||||	uaccugugaaGAUAAUGUGAa	-0.2604	4.054
MIMAT0000418	hsa-miR-23b-3p	NM_018557	LRP1B	circRNA	chr2	140373057	140373077	-	0	0	NA	7mer-m8	ccauuagggACCGUUACACUa	||| |||||||	ccagcaaaaUGGAAAUGUGAu	0.1422	4.317
MIMAT0000418	hsa-miR-23b-3p	NM_018557	LRP1B	circRNA	chr2	140450614	140450636	-	0	0	NA	7mer-m8	ccauUAGGG--ACCGUUACACUa	||:|: ||| |||||||	uuccAUUCUGGUGGAAAUGUGAc	0.9593	6.739
MIMAT0000418	hsa-miR-23b-3p	NM_018557	LRP1B	circRNA	chr2	140516989	140517009	-	0	0	NA	8mer	ccauuagggaccgUUACACUa	|| |||||||	caaaacaaacacaAAUGUGAa	0.0801	4.04
MIMAT0000418	hsa-miR-23b-3p	NM_018557	LRP1B	circRNA	chr2	140994044	140994066	-	1	0	AGO2	7mer-m8	ccaUUAGGG--ACCGUUACACUa	|| |:| ||| |||||||	uccAAGCUCGGUGGAAAUGUGAu	1.0546	4.199
MIMAT0000418	hsa-miR-23b-3p	NM_052905	FMNL2	circRNA	chr2	152647886	152647906	+	2	0	AGO1-4	8mer	ccauuagggaccGUUACACUa	| | ||||||||	gugccgaaauaaCAAUGUGAa	0.1283	4.367
MIMAT0000418	hsa-miR-23b-3p	NM_003628	PKP4	circRNA	chr2	158478619	158478641	+	0	0	NA	8mer	ccaUUAGGGACCG--UUACACUa	|| | | || |||||||	auaAAGCACAAGCAAAAUGUGAa	0.7665	0.475
MIMAT0000418	hsa-miR-23b-3p	NM_003628	PKP4	circRNA	chr2	158490365	158490385	+	0	0	NA	7mer-m8	ccauuagggaccgUUACACUa	| | |||||||	aagacggcaaacaAAUGUGAu	0.2718	0.44
MIMAT0000418	hsa-miR-23b-3p	NM_003628	PKP4	circRNA	chr2	158494294	158494315	+	0	0	NA	7mer-m8	ccauUAGGGA-CCGUUACACUa	| |||| |||||||	aaacAGCCCUAAAAAAUGUGAc	0.8165	0.45
MIMAT0000418	hsa-miR-23b-3p	NM_003628	PKP4	circRNA	chr2	158498084	158498104	+	0	0	NA	7mer-m8	ccauuagggaCCGUUACACUa	| | ||||||||||	ccugcacugaGGCAAUGUGAg	0.7352	-0.137
MIMAT0000418	hsa-miR-23b-3p	NM_003628	PKP4	circRNA	chr2	158504130	158504149	+	0	0	NA	7mer-m8	ccAUUAGGGACCGUUACACUa	||:| ||| ||||||||	uuUAGU-GCUGACAAUGUGAc	1.2717	0.606
MIMAT0000418	hsa-miR-23b-3p	NM_003628	PKP4	circRNA	chr2	158506021	158506041	+	0	0	NA	8mer	ccauUAGGGACCGUUACACUa	| || |: | |||||||	agcuAUACUGUGAAAUGUGAa	0.9048	0.405
MIMAT0000418	hsa-miR-23b-3p	NM_003628	PKP4	circRNA	chr2	158507858	158507878	+	0	0	NA	7mer-m8	ccaUUAGGGACCGUUACACUa	||| : |:|||||||	cugAAUGUAGAGUAAUGUGAc	0.9117	0.077
MIMAT0000418	hsa-miR-23b-3p	NM_003628	PKP4	circRNA	chr2	158530052	158530073	+	0	0	NA	7mer-m8	ccAU-UAGGGACCGUUACACUa	|| :|: || ||||||||	ucUAUGUUAAUGACAAUGUGAu	1.0871	0.397
MIMAT0000418	hsa-miR-23b-3p	NM_003628	PKP4	circRNA	chr2	158530256	158530276	+	0	0	NA	8mer	ccauuaggGACCGUUACACUa	| :| |:|||||||	cucuguagUUUGUAAUGUGAa	0.5335	0.664
MIMAT0000418	hsa-miR-23b-3p	NM_003628	PKP4	circRNA	chr2	158530397	158530416	+	0	0	NA	7mer-m8	ccaUUAG-GGACCGUUACACUa	::|| |||| |||||||	ccaGGUCUCCUG--AAUGUGAu	1.1614	0.069
MIMAT0000418	hsa-miR-23b-3p	NM_003628	PKP4	circRNA	chr2	158680752	158680771	+	0	0	NA	8mer	ccAUUAGGGACCGUUACACUa	|:|| :| | |||||||	uuUGAUGAUU-GAAAUGUGAa	0.9524	2.891
MIMAT0000418	hsa-miR-23b-3p	NM_003628	PKP4	circRNA	chr2	158680994	158681013	+	1	0	AGO1-4	8mer	ccAUUAGGGACCGUUACACUa	| |:||:::| :|||||||	gaUGAUUUUU-UUAAUGUGAa	1.3321	4.098
MIMAT0000418	hsa-miR-23b-3p	NM_004525	LRP2	circRNA	chr2	169241280	169241300	-	1	0	AGO1-4	7mer-m8	ccaUUAGGGACCGUUACACUa	|| ::|||| |||||||	ccgAACUUCUGGGAAUGUGAu	1.3519	4.427
MIMAT0000418	hsa-miR-23b-3p	NM_012290	TLK1	circRNA	chr2	170990942	170990962	-	0	0	NA	8mer	ccauuagggaccgUUACACUa	| |||||||	aaauggcauauaaAAUGUGAa	-0.0872	0.713
MIMAT0000418	hsa-miR-23b-3p	NM_012290	TLK1	circRNA	chr2	170992472	170992492	-	0	0	NA	8mer	ccaUUAGGGACCGUUACACUa	:||:: | |||||||	acaGAUUUGUUAAAAUGUGAa	0.8141	3.767
MIMAT0000418	hsa-miR-23b-3p	NM_012290	TLK1	circRNA	chr2	170993239	170993259	-	2	0	AGO1-4,AGO2	7mer-m8	ccauuagggaccgUUACACUa	|| |||||||	uuuauaguaauagAAUGUGAg	0.0197	1.403
MIMAT0000418	hsa-miR-23b-3p	NM_001077269	WIPF1	circRNA	chr2	174562006	174562026	-	1	0	AGO2	7mer-m8	ccauuagggaccGUUACACUa	| :|||||||	ccaauagaaauaUAAUGUGAg	-0.007	0.758
MIMAT0000418	hsa-miR-23b-3p	NM_133378	TTN	circRNA	chr2	178549697	178549718	-	0	0	NA	8mer	ccAUUAGGGACCG-UUACACUa	||||: | : |||||||	acUAAUUGAGGAUAAAUGUGAa	1.0349	3.172
MIMAT0000418	hsa-miR-23b-3p	NM_133378	TTN	circRNA	chr2	178551890	178551910	-	0	0	NA	7mer-m8	ccaUUAGGGACCGUUACACUa	| |:|: : ||||||||	gccAGUUAUAUACAAUGUGAc	0.9327	4.653
MIMAT0000418	hsa-miR-23b-3p	NM_133378	TTN	circRNA	chr2	178565931	178565952	-	1	0	AGO2	7mer-m8	ccaUUAG-GGACCGUUACACUa	| || | : || :|||||||	gaaAAGCGUAUGCUAAUGUGAg	1.1068	4.583
MIMAT0000418	hsa-miR-23b-3p	NM_133378	TTN	circRNA	chr2	178569794	178569816	-	1	0	AGO2	7mer-m8	ccAU-UAGGGAC-CGUUACACUa	| || ||: :|| |||||||	gaUACAUUGUUGAAAAAUGUGAu	1.2136	4.638
MIMAT0000418	hsa-miR-23b-3p	NM_133378	TTN	circRNA	chr2	178580202	178580222	-	2	0	AGO2	7mer-m8	ccauuagGGACCGUUACACUa	| |||| ||||||||	ugggccaCCUGUCAAUGUGAc	0.9957	4.25
MIMAT0000418	hsa-miR-23b-3p	NM_133378	TTN	circRNA	chr2	178580405	178580425	-	5	0	AGO2	8mer	ccauuaGGGACCGUUACACUa	| |: || |||||||	cuugcgCUGUGAAAAUGUGAa	0.727	4.064
MIMAT0000418	hsa-miR-23b-3p	NM_133378	TTN	circRNA	chr2	178589010	178589032	-	0	0	NA	7mer-m8	ccAU-UAGGGAC-CGUUACACUa	|| ||:|: | |||||||	auUAUAUUCUAGAAAAAUGUGAg	1.0116	5.477
MIMAT0000418	hsa-miR-23b-3p	NM_133378	TTN	circRNA	chr2	178607133	178607153	-	0	0	NA	7mer-m8	ccauuagggaccgUUACACUa	| | | |||||||	acugagagaucuaAAUGUGAc	0.4019	4.876
MIMAT0000418	hsa-miR-23b-3p	NM_133378	TTN	circRNA	chr2	178768079	178768097	-	1	0	AGO2	8mer	ccauUAGGGACCGUUACACUa	| || ::|| |||||||	agccAUGUUUG--AAUGUGAa	0.9837	5.208
MIMAT0000418	hsa-miR-23b-3p	NM_133437	TTN	circRNA	chr2	178768079	178768097	-	1	0	AGO2	8mer	ccauUAGGGACCGUUACACUa	| || ::|| |||||||	agccAUGUUUG--AAUGUGAa	0.9837	5.208
MIMAT0000418	hsa-miR-23b-3p	NM_133378	TTN	circRNA	chr2	178771401	178771423	-	2	0	AGO2	8mer	ccaUUAGGGACCG--UUACACUa	| || |: || : |||||||	aggAAGCUGUGUUUGAAUGUGAa	1.0313	4.231
MIMAT0000418	hsa-miR-23b-3p	NM_133437	TTN	circRNA	chr2	178771401	178771423	-	2	0	AGO2	8mer	ccaUUAGGGACCG--UUACACUa	| || |: || : |||||||	aggAAGCUGUGUUUGAAUGUGAa	1.0313	4.231
MIMAT0000418	hsa-miR-23b-3p	NM_133378	TTN	circRNA	chr2	178773686	178773706	-	2	0	AGO1-4,AGO2	7mer-m8	ccAUUAGGGACCGUUACACUa	||| || :|||||||	ucUAAAAGAUGUUAAUGUGAu	0.9315	3.45
MIMAT0000418	hsa-miR-23b-3p	NM_133437	TTN	circRNA	chr2	178773686	178773706	-	2	0	AGO1-4,AGO2	7mer-m8	ccAUUAGGGACCGUUACACUa	||| || :|||||||	ucUAAAAGAUGUUAAUGUGAu	0.9315	3.45
MIMAT0000418	hsa-miR-23b-3p	NM_133378	TTN	circRNA	chr2	178775120	178775139	-	2	0	AGO2	8mer	ccauUAGGGACCGUUACACUa	| | ||:| | |||||||	uggcAACCUUUG-AAUGUGAa	1.0197	6.565
MIMAT0000418	hsa-miR-23b-3p	NM_133378	TTN	circRNA	chr2	178775534	178775552	-	1	0	AGO2	8mer	ccaUUAGGGACCGUUACACUa	|: ||| | |||||||	accAGACCCCG--AAUGUGAa	0.8641	5.798
MIMAT0000418	hsa-miR-23b-3p	NM_205842	NCKAP1	circRNA	chr2	182928809	182928833	-	5	0	AGO1-4,AGO2	7mer-m8	ccauUAGGGACCG----UUACACUa	| | | ||||| |||||||	ugccAACACUGGCCAGUAAUGUGAu	1.1595	4.561
MIMAT0000418	hsa-miR-23b-3p	NM_018471	ZC3H15	circRNA	chr2	186501359	186501379	+	2	0	AGO2	8mer	ccauuagggaccgUUACACUa	| | |||||||	acucuggagagaaAAUGUGAa	0.0528	5.414
MIMAT0000418	hsa-miR-23b-3p	NM_007315	STAT1	circRNA	chr2	191001087	191001106	-	1	1	AGO1-4	8mer	ccAUUAGGGACCGUUACACUa	|||| :| | |||||||	agUAAAGUC-AGAAAUGUGAa	1.1847	2.015
MIMAT0000418	hsa-miR-23b-3p	NM_001127257	SLC39A10	circRNA	chr2	195680486	195680504	+	0	0	NA	7mer-m8	ccaUUAGGGACCGUUACACUa	|| || | |||||||	aagAAACCAU--AAAUGUGAu	0.7386	1.902
MIMAT0000418	hsa-miR-23b-3p	NM_001127257	SLC39A10	circRNA	chr2	195737480	195737503	+	3	0	AGO1,AGO2	7mer-m8	ccaUUAGGGACCG---UUACACUa	|:|| |||| |||||||	acaAGUCAGUGGCUUAAAUGUGAu	1.0743	2.464
MIMAT0000418	hsa-miR-23b-3p	NM_153689	C2orf69	circRNA	chr2	199926009	199926028	+	6	0	AGO2	7mer-m8	ccauUAGGGACCGUUACACUa	||:||| |||||||	acacAUUCCU-AAAAUGUGAg	0.9036	1.067
MIMAT0000418	hsa-miR-23b-3p	NM_153689	C2orf69	circRNA	chr2	199926046	199926066	+	10	0	AGO1,AGO1-4,AGO2	7mer-m8	ccauuAGGGACCGUUACACUa	| | |:|| |||||||	uuuuuUGCUUGUGAAUGUGAg	0.9048	0.954
MIMAT0000418	hsa-miR-23b-3p	NM_153689	C2orf69	circRNA	chr2	199928194	199928216	+	27	0	AGO1,AGO1-4,AGO2	8mer	ccAUUAGG--GACCGUUACACUa	|||:||| | :|||||||	agUAGUCCUACAAAUAAUGUGAa	1.2741	1.167
MIMAT0000418	hsa-miR-23b-3p	NM_015049	TRAK2	circRNA	chr2	201379765	201379787	-	0	0	NA	7mer-m8	ccauuagggaCCG--UUACACUa	| | ||| |||||||	acuuuuaagaGGCAAAAUGUGAg	0.5866	0.617
MIMAT0000418	hsa-miR-23b-3p	NM_015049	TRAK2	circRNA	chr2	201380422	201380442	-	1	0	AGO2	8mer	ccaUUAGGGACCGUUACACUa	|| :|| |||||||	cacAAGGGUUGUGAAUGUGAa	0.7316	1.695
MIMAT0000418	hsa-miR-23b-3p	NM_017759	INO80D	circRNA	chr2	205996719	205996740	-	1	0	AGO2	8mer	ccauuaGGGACCG-UUACACUa	| |::|| : |||||||	guggcaCUUUGCUGAAUGUGAa	0.7553	3.839
MIMAT0000418	hsa-miR-23b-3p	NM_017759	INO80D	circRNA	chr2	205999508	205999528	-	0	0	NA	7mer-m8	ccAUUAGGGACCGUUACACUa	| |||| || |||||||	gcUAAUAAGAGGAAAUGUGAc	1.2369	0.02
MIMAT0000418	hsa-miR-23b-3p	NM_017759	INO80D	circRNA	chr2	206062861	206062881	-	1	0	AGO1-4	8mer	ccauuaGGGACCGUUACACUa	| ::| |||||||||	gcccccUUCAAGCAAUGUGAa	0.7158	7.32
MIMAT0000418	hsa-miR-23b-3p	NM_005896	IDH1	circRNA	chr2	208236308	208236328	-	7	0	AGO1,AGO1-4	7mer-m8	ccauuagggaccgUUACACUa	| | | |||||||	uuucuuuuauauaAAUGUGAu	0.4298	1.38
MIMAT0000418	hsa-miR-23b-3p	NM_006055	LANCL1	circRNA	chr2	210431557	210431577	-	1	4	AGO2	8mer	ccauuagggaccgUUACACUa	|| | |||||||	uuuagaaauagaaAAUGUGAa	0.3134	0.565
MIMAT0000418	hsa-miR-23b-3p	NM_001875	CPS1	circRNA	chr2	210556784	210556804	+	4	0	AGO2	7mer-m8	ccauuaGGGACCGUUACACUa	| |::| ||||||||	uuuuggCUUUACCAAUGUGAc	0.8026	1.225
MIMAT0000418	hsa-miR-23b-3p	NM_001875	CPS1	circRNA	chr2	210678538	210678559	+	0	0	NA	7mer-m8	ccauuaggGAC-CGUUACACUa	| :|| | |||||||	uauugaagUUGAGAAAUGUGAc	0.5253	0.919
MIMAT0000418	hsa-miR-23b-3p	NM_021141	XRCC5	circRNA	chr2	216116980	216117000	+	0	0	NA	8mer	ccAUUAGGGACCGUUACACUa	| |||| :|||||||	guUAAUAGGGUUUAAUGUGAa	1.0139	0.35
MIMAT0000418	hsa-miR-23b-3p	NM_021141	XRCC5	circRNA	chr2	216119126	216119148	+	2	0	AGO1-4,AGO2	7mer-m8	ccauuagGGAC--CGUUACACUa	| |:|| | |||||||	uucauagCUUGAAGAAAUGUGAc	0.6051	2.635
MIMAT0000418	hsa-miR-23b-3p	NM_020830	WDFY1	circRNA	chr2	223876737	223876758	-	1	0	AGO1-4	7mer-m8	ccAUUAGGGAC-CGUUACACUa	|:| ::||| |||||||	uuUGACUUCUGUAAAAUGUGAc	1.1092	0.63
MIMAT0000418	hsa-miR-23b-3p	NM_020830	WDFY1	circRNA	chr2	223884708	223884731	-	0	0	NA	7mer-m8	ccAUUAGGGAC---CGUUACACUa	||:||:|:|| | |||||||	agUGAUUCUUGUCAGAAAUGUGAg	1.2473	5.402
MIMAT0000418	hsa-miR-23b-3p	NM_006216	SERPINE2	circRNA	chr2	223998177	223998196	-	2	0	AGO1-4,AGO2	8mer	ccAUUAGGGACCGUUACACUa	||:| :| || |||||||	ugUGAGGUCCGG-AAUGUGAa	1.1544	2.404
MIMAT0000418	hsa-miR-23b-3p	hsa_circ_0001103	hsa_circ_001588	circRNA	chr2	223998177	223998196	-	2	0	AGO1-4,AGO2	8mer	ccAUUAGGGACCGUUACACUa	||:| :| || |||||||	ugUGAGGUCCGG-AAUGUGAa	1.1544	2.404
MIMAT0000418	hsa-miR-23b-3p	NM_004504	AGFG1	circRNA	chr2	227560741	227560761	+	1	0	AGO1-4	7mer-m8	ccauuagggaccgUUACACUa	| |||||||	augcuuuagaaaaAAUGUGAg	-0.1134	0.368
MIMAT0000418	hsa-miR-23b-3p	NM_139072	DNER	circRNA	chr2	229357640	229357660	-	0	0	NA	7mer-m8	ccauuagggaccgUUACACUa	| |||||||	accauauugaauaAAUGUGAu	-0.1974	3.042
MIMAT0000418	hsa-miR-23b-3p	NM_139072	DNER	circRNA	chr2	229388362	229388382	-	2	1	AGO2	7mer-m8	ccauuagggaccgUUACACUa	| | |||||||	auugacauaaaugAAUGUGAc	0.0755	4.39
MIMAT0000418	hsa-miR-23b-3p	NM_004238	TRIP12	circRNA	chr2	229793050	229793070	-	2	0	AGO2	8mer	ccaUUAGGGACCGUUACACUa	|: |: || |||||||	uccAGACUGUGCAAAUGUGAa	0.842	5.457
MIMAT0000418	hsa-miR-23b-3p	NM_004369	COL6A3	circRNA	chr2	237325576	237325598	-	2	0	AGO1-4,AGO2	8mer	ccaUUAGGGAC--CGUUACACUa	:||| | | |||||||	uugGAUCACAGAAAGAAUGUGAa	0.7689	2.943
MIMAT0000418	hsa-miR-23b-3p	NM_004369	COL6A3	circRNA	chr2	237377236	237377259	-	0	0	NA	8mer	ccAUUAGGGAC-C--GUUACACUa	| | ||| || | ||||||||	gaUUAUCGAUGAGCUCAAUGUGAa	1.2241	2.078
MIMAT0000418	hsa-miR-23b-3p	NM_182760	SUMF1	circRNA	chr3	4087578	4087598	-	0	0	NA	7mer-m8	ccauuagggaccGUUACACUa	| | ||||||||	aaaacuuuaaaaCAAUGUGAu	0.374	-0.264
MIMAT0000418	hsa-miR-23b-3p	NM_182760	SUMF1	circRNA	chr3	4089821	4089841	-	0	0	NA	7mer-m8	ccauuagggacCGUUACACUa	|| | |||||||	cagcaugagauGAAAUGUGAu	0.3	0.09
MIMAT0000418	hsa-miR-23b-3p	NM_182760	SUMF1	circRNA	chr3	4090327	4090347	-	0	0	NA	7mer-m8	ccauuagGGACCGUUACACUa	| | |:| |||||||	ugcacagCUUCCAAAUGUGAg	0.7073	0.012
MIMAT0000418	hsa-miR-23b-3p	NM_182760	SUMF1	circRNA	chr3	4090822	4090845	-	0	0	NA	8mer	ccAUUAGGGAC---CGUUACACUa	||| | :|| |||||||	auUAAGCAUUGAAAUAAAUGUGAa	0.8908	0.166
MIMAT0000418	hsa-miR-23b-3p	NM_182760	SUMF1	circRNA	chr3	4119576	4119596	-	0	0	NA	7mer-m8	ccauuAGGGACCGUUACACUa	| || : | ||||||||	uggcuUCAUAGACAAUGUGAc	0.8896	0.193
MIMAT0000418	hsa-miR-23b-3p	NM_182760	SUMF1	circRNA	chr3	4125569	4125592	-	0	0	NA	7mer-m8	ccaUUAGGGAC---CGUUACACUa	:||::| | |||||||||	uugGAUUUCAGCAAGCAAUGUGAu	0.957	0.013
MIMAT0000418	hsa-miR-23b-3p	NM_182760	SUMF1	circRNA	chr3	4142269	4142289	-	0	0	NA	8mer	ccauuagggacCGUUACACUa	|||||||||	cuauggaagcaGCAAUGUGAa	-0.1905	-0.033
MIMAT0000418	hsa-miR-23b-3p	NM_182760	SUMF1	circRNA	chr3	4147969	4147989	-	0	0	NA	7mer-m8	ccauuagggaccgUUACACUa	||| |||||||	cugaauagagcuaAAUGUGAu	0.3879	1.084
MIMAT0000418	hsa-miR-23b-3p	NM_182760	SUMF1	circRNA	chr3	4148833	4148853	-	0	0	NA	7mer-m8	ccaUUAGGGACCGUUACACUa	::|||:| |||||||	aaaGGUCCUUCCAAAUGUGAg	1.0267	-0.042
MIMAT0000418	hsa-miR-23b-3p	NM_182760	SUMF1	circRNA	chr3	4172001	4172020	-	0	0	NA	7mer-m8	ccAUUAGGGACCGUUACACUa	|| | ||| ||||||||	caUAUUGCCU-UCAAUGUGAu	1.1765	-0.047
MIMAT0000418	hsa-miR-23b-3p	NM_182760	SUMF1	circRNA	chr3	4189804	4189824	-	6	0	AGO1-4,AGO2	8mer	ccauuaggGACCGUUACACUa	| |||| |||||||	guguggggCUGGAAAUGUGAa	0.7055	-0.505
MIMAT0000418	hsa-miR-23b-3p	NM_182760	SUMF1	circRNA	chr3	4201518	4201538	-	0	0	NA	7mer-m8	ccauuagggaccgUUACACUa	| | |||||||	aauggauaaagaaAAUGUGAu	0.0528	0.218
MIMAT0000418	hsa-miR-23b-3p	NM_182760	SUMF1	circRNA	chr3	4214227	4214250	-	0	0	NA	7mer-m8	ccAUUAGGG---ACCGUUACACUa	||||||: | :|||||||	cuUAAUCCUGAGUUCUAAUGUGAu	1.3313	-0.052
MIMAT0000418	hsa-miR-23b-3p	NM_182760	SUMF1	circRNA	chr3	4269665	4269685	-	0	0	NA	8mer	ccaUUAGGGACCGUUACACUa	::|::: || |||||||	uugGGUUUUGGGAAAUGUGAa	1.0592	0.447
MIMAT0000418	hsa-miR-23b-3p	NM_182760	SUMF1	circRNA	chr3	4270051	4270070	-	0	0	NA	7mer-m8	ccAUUAGGGACCGUUACACUa	| || | | |||||||	ucUUAUACAU-AAAAUGUGAu	0.7816	0.007
MIMAT0000418	hsa-miR-23b-3p	NM_182760	SUMF1	circRNA	chr3	4271147	4271169	-	0	0	NA	7mer-m8	ccaUUAGGGAC--CGUUACACUa	|: :|||| | |||||||	uugAGAUCCUGAUGAAAUGUGAu	1.0628	0.05
MIMAT0000418	hsa-miR-23b-3p	NM_182760	SUMF1	circRNA	chr3	4277226	4277246	-	0	0	NA	7mer-m8	ccauuagggaccGUUACACUa	| :|||||||	uccuuuguuaaaUAAUGUGAu	0.077	0.067
MIMAT0000418	hsa-miR-23b-3p	NM_182760	SUMF1	circRNA	chr3	4280984	4281004	-	0	0	NA	7mer-m8	ccAUUAGGGACCGUUACACUa	||:| |:|| |||||||	ccUAGUACUUGUGAAUGUGAc	1.202	-0.147
MIMAT0000418	hsa-miR-23b-3p	NM_182760	SUMF1	circRNA	chr3	4282253	4282272	-	0	0	NA	7mer-m8	ccAUUAG-GGACCGUUACACUa	||| || :||| |||||||	ugUAUUCAUCUG--AAUGUGAu	1.4006	0.298
MIMAT0000418	hsa-miR-23b-3p	NM_182760	SUMF1	circRNA	chr3	4285053	4285072	-	0	0	NA	7mer-m8	ccaUUAGGGACCGUUACACUa	| |||:|: || |||||||	uggAAUUCUAGG-AAUGUGAu	1.3867	0.356
MIMAT0000418	hsa-miR-23b-3p	NM_182760	SUMF1	circRNA	chr3	4289069	4289089	-	0	0	NA	7mer-m8	ccauuAGGGACCGUUACACUa	| || || |||||||	agcccUCACUCUGAAUGUGAu	0.8338	0.192
MIMAT0000418	hsa-miR-23b-3p	NM_182760	SUMF1	circRNA	chr3	4298653	4298671	-	0	0	NA	7mer-m8	ccAUUAGGGACCGUUACACUa	|| |: | | |||||||	uaUACUUACAG--AAUGUGAu	0.8292	-0.325
MIMAT0000418	hsa-miR-23b-3p	NM_182760	SUMF1	circRNA	chr3	4310252	4310274	-	0	0	NA	7mer-m8	ccAUUAGGGAC--CGUUACACUa	|| |::| | :|||||||	auUAUUUUCAGAAAUAAUGUGAg	0.9442	0.428
MIMAT0000418	hsa-miR-23b-3p	NM_182760	SUMF1	circRNA	chr3	4321170	4321192	-	0	0	NA	7mer-m8	ccauUAGGGACCG--UUACACUa	|| |: || |||||||	aucuAUACUAAGCUAAAUGUGAg	0.6713	0.038
MIMAT0000418	hsa-miR-23b-3p	NM_182760	SUMF1	circRNA	chr3	4323291	4323310	-	0	0	NA	7mer-m8	ccaUUAGGGACCGUUACACUa	||| || |||||||	cagAAUACC-ACAAAUGUGAc	0.8559	0.328
MIMAT0000418	hsa-miR-23b-3p	NM_182760	SUMF1	circRNA	chr3	4328719	4328739	-	0	0	NA	7mer-m8	ccauuagGGACCGUUACACUa	| ::| | |||||||	ugacuggUUUUGAAAUGUGAg	0.5729	0.058
MIMAT0000418	hsa-miR-23b-3p	NM_182760	SUMF1	circRNA	chr3	4332529	4332548	-	0	0	NA	7mer-m8	ccauUAGGGACCGUUACACUa	||: :| :|||||||	uaccAUUGUU-UUAAUGUGAc	0.6992	0.062
MIMAT0000418	hsa-miR-23b-3p	NM_182760	SUMF1	circRNA	chr3	4340318	4340338	-	0	0	NA	8mer	ccauuagggaccGUUACACUa	||||||||	aagugguaagcaCAAUGUGAa	-0.4286	0.061
MIMAT0000418	hsa-miR-23b-3p	NM_182760	SUMF1	circRNA	chr3	4342598	4342618	-	0	0	NA	8mer	ccauuagggaccgUUACACUa	| |||||||	uaaaggaaggucaAAUGUGAa	-0.1974	-0.02
MIMAT0000418	hsa-miR-23b-3p	NM_182760	SUMF1	circRNA	chr3	4350744	4350764	-	0	0	NA	7mer-m8	ccauuagggaccgUUACACUa	| | |||||||	gaaggagauagagAAUGUGAc	-0.1098	-0.232
MIMAT0000418	hsa-miR-23b-3p	NM_006395	ATG7	circRNA	chr3	11439415	11439435	+	0	0	NA	8mer	ccauuagggaCCGUUACACUa	| | || |||||||	agggagggaaGGGAAUGUGAa	0.5253	0.316
MIMAT0000418	hsa-miR-23b-3p	NM_006395	ATG7	circRNA	chr3	11451589	11451609	+	0	0	NA	7mer-m8	ccauuAGGGACCGUUACACUa	| | || | :|||||||	gccucUGCCAGCUAAUGUGAg	0.842	-0.028
MIMAT0000418	hsa-miR-23b-3p	NM_006395	ATG7	circRNA	chr3	11453977	11454002	+	1	0	AGO1-4	7mer-m8	ccaUUAGGGACCG-----UUACACUa	|| |||:|| |: |||||||	ggaAAUUCCGUGUAAAUAAAUGUGAc	1.1207	-0.041
MIMAT0000418	hsa-miR-23b-3p	NM_006395	ATG7	circRNA	chr3	11456714	11456734	+	0	0	NA	7mer-m8	ccauuagggaccgUUACACUa	| | | |||||||	guuuggacucaaaAAUGUGAc	0.4216	-0.313
MIMAT0000418	hsa-miR-23b-3p	NM_006395	ATG7	circRNA	chr3	11470687	11470709	+	0	0	NA	7mer-m8	ccauuaggGACCG--UUACACUa	|| ||| | |||||||	ugugugggCUGACAUAAUGUGAg	0.7495	-0.317
MIMAT0000418	hsa-miR-23b-3p	NM_022340	ZFYVE20	circRNA	chr3	15073047	15073067	-	1	0	AGO1-4	8mer	ccauuagggaccGUUACACUa	|| | ||||||||	agugcaggguauCAAUGUGAa	0.476	0.069
MIMAT0000418	hsa-miR-23b-3p	NM_001195470	SATB1	circRNA	chr3	18348179	18348199	-	5	0	AGO2	8mer	ccauuagggaccGUUACACUa	| :|||||||	aaauuaugcaauUAAUGUGAa	-0.0622	7.075
MIMAT0000418	hsa-miR-23b-3p	NM_001195470	SATB1	circRNA	chr3	18348523	18348543	-	0	0	NA	8mer	ccauuagggaccgUUACACUa	| | |||||||	aaaaggaaaagaaAAUGUGAa	0.0963	3.084
MIMAT0000418	hsa-miR-23b-3p	NM_001195470	SATB1	circRNA	chr3	18420906	18420926	-	0	0	NA	7mer-m8	ccaUUAGGGACCGUUACACUa	| ||| :|| ||||||||	agaAAUGUCUAACAAUGUGAg	1.3391	4.715
MIMAT0000418	hsa-miR-23b-3p	NM_001068	TOP2B	circRNA	chr3	25598208	25598228	-	3	0	AGO1,AGO2	7mer-m8	ccAUUAGGGACCGUUACACUa	|:: :: | :|||||||	ucUGGCUUAUUUUAAUGUGAu	0.8769	4.558
MIMAT0000418	hsa-miR-23b-3p	NM_003615	SLC4A7	circRNA	chr3	27457670	27457690	-	2	0	AGO1	7mer-m8	ccAU-UAGGGACCGUUACACUa	|| ||:|| |||||||	caUACAUUCC-AAAAAUGUGAg	1.0034	-0.311
MIMAT0000418	hsa-miR-23b-3p	NM_003615	SLC4A7	circRNA	chr3	27457721	27457741	-	0	0	NA	7mer-m8	ccAUUAGGGACCGUUACACUa	| :|:: | |||||||	uaUUGUUUAAUGAAAUGUGAc	0.7549	-0.042
MIMAT0000418	hsa-miR-23b-3p	NM_003615	SLC4A7	circRNA	chr3	27462139	27462159	-	0	0	NA	8mer	ccAUUAGGGACCGUUACACUa	|| | :| |||||||	uuUACUAGUUUUAAAUGUGAa	0.7619	-0.174
MIMAT0000418	hsa-miR-23b-3p	NM_003615	SLC4A7	circRNA	chr3	27462409	27462429	-	0	0	NA	7mer-m8	ccauuagggaccGUUACACUa	| :|||||||	gacucaggaacaUAAUGUGAg	-0.2381	0.185
MIMAT0000418	hsa-miR-23b-3p	NM_003615	SLC4A7	circRNA	chr3	27464198	27464218	-	0	0	NA	7mer-m8	ccaUUAGGGACCGUUACACUa	|| | || ||||||||	ccgAAAACAUGACAAUGUGAu	0.957	0.14
MIMAT0000418	hsa-miR-23b-3p	NM_003615	SLC4A7	circRNA	chr3	27471430	27471450	-	0	0	NA	8mer	ccauuagggaccgUUACACUa	| | | |||||||	ccugagcaacaagAAUGUGAa	0.4088	-0.175
MIMAT0000418	hsa-miR-23b-3p	NM_003615	SLC4A7	circRNA	chr3	27473411	27473431	-	0	0	NA	7mer-m8	ccauuagggaccgUUACACUa	|| | |||||||	ucuauuuuacaaaAAUGUGAu	0.3531	0.346
MIMAT0000418	hsa-miR-23b-3p	NM_003615	SLC4A7	circRNA	chr3	27474410	27474429	-	0	0	NA	7mer-m8	ccaUUAGGGACCGUUACACUa	||| ::| |||||||	caaAAUAUUU-AAAAUGUGAu	0.8838	0.414
MIMAT0000418	hsa-miR-23b-3p	NM_006371	CRTAP	circRNA	chr3	33134189	33134207	+	1	1	AGO2	7mer-m8	ccaUUAGGGACCGUUACACUa	|:|:|:| :|||||||	uucAGUUCUU--UAAUGUGAc	0.8978	3.798
MIMAT0000418	hsa-miR-23b-3p	NM_006371	CRTAP	circRNA	chr3	33143730	33143750	+	0	0	NA	7mer-m8	ccauuAGGGACCGUUACACUa	|| || |||| |||||||	gggccUCACUGGGAAUGUGAc	1.4668	-0.203
MIMAT0000418	hsa-miR-23b-3p	NM_006371	CRTAP	circRNA	chr3	33146848	33146868	+	1	0	AGO2	7mer-m8	ccauuagggaccgUUACACUa	| | |||||||	uuucuagguuuuaAAUGUGAg	0.1311	2.434
MIMAT0000418	hsa-miR-23b-3p	NM_020839	WDR48	circRNA	chr3	39069693	39069713	+	1	0	AGO2	8mer	ccauuaGGGACCGUUACACUa	| | | | :|||||||	agggcaCACGGAUAAUGUGAa	0.6597	6.234
MIMAT0000418	hsa-miR-23b-3p	hsa_circ_0001283	hsa_circ_000939	circRNA	chr3	39069693	39069713	+	1	0	AGO2	8mer	ccauuaGGGACCGUUACACUa	| | | | :|||||||	agggcaCACGGAUAAUGUGAa	0.6597	6.234
MIMAT0000418	hsa-miR-23b-3p	hsa_circ_0001284	hsa_circ_001515	circRNA	chr3	39069693	39069713	+	1	0	AGO2	8mer	ccauuaGGGACCGUUACACUa	| | | | :|||||||	agggcaCACGGAUAAUGUGAa	0.6597	6.234
MIMAT0000418	hsa-miR-23b-3p	NM_000729	CCK	circRNA	chr3	42257959	42257977	-	5	0	AGO2	8mer	ccAUUAGGGACCGUUACACUa	||| ::|| ||||||||	auUAAGUUCU--CAAUGUGAa	1.1962	2.729
MIMAT0000418	hsa-miR-23b-3p	NM_022842	CDCP1	circRNA	chr3	45083906	45083926	-	1	0	AGO1	7mer-m8	ccauuAGGGACCGUUACACUa	| |:::| :|||||||	ucuuuUUUUUUUUAAUGUGAg	0.9199	-0.87
MIMAT0000418	hsa-miR-23b-3p	NM_003074	SMARCC1	circRNA	chr3	47586218	47586242	-	0	0	NA	7mer-m8	ccAUUAGGGACC----GUUACACUa	|||| |:| || :|||||||	ugUAACCUCAGGUCUUUAAUGUGAu	1.2915	2.86
MIMAT0000418	hsa-miR-23b-3p	NM_003074	SMARCC1	circRNA	chr3	47686106	47686126	-	1	0	AGO2	7mer-m8	ccauuagggaCCGUUACACUa	| | :|||||||	ccuuggggaaGAUAAUGUGAc	0.148	4.244
MIMAT0000418	hsa-miR-23b-3p	hsa_circ_0001295	hsa_circ_001705	circRNA	chr3	47686106	47686126	-	1	0	AGO2	7mer-m8	ccauuagggaCCGUUACACUa	| | :|||||||	ccuuggggaaGAUAAUGUGAc	0.148	4.244
MIMAT0000418	hsa-miR-23b-3p	hsa_circ_0001296	hsa_circ_001923	circRNA	chr3	47686106	47686126	-	1	0	AGO2	7mer-m8	ccauuagggaCCGUUACACUa	| | :|||||||	ccuuggggaaGAUAAUGUGAc	0.148	4.244
MIMAT0000418	hsa-miR-23b-3p	NM_014966	DHX30	circRNA	chr3	47848203	47848223	+	1	0	AGO2	7mer-m8	ccauuagggaCCGUUACACUa	|||| | ||||||||	gguaucaagaGCCAAUGUGAu	0.9267	4.669
MIMAT0000418	hsa-miR-23b-3p	NM_002375	MAP4	circRNA	chr3	47916115	47916138	-	21	0	AGO1,AGO1-4,AGO2	7mer-m8	ccAUUAGGGACC----GUUACACUa	|:| |||||| ||||||||	ucUGA-CCCUGGCCAACAAUGUGAc	1.4881	0.164
MIMAT0000418	hsa-miR-23b-3p	NM_007275	TUSC2	circRNA	chr3	50325099	50325118	-	8	0	AGO1-4,AGO2	8mer	ccaUUAGGGACCGUUACACUa	| ||| |:| :|||||||	aggAAUACUU-AUAAUGUGAa	1.2044	2.254
MIMAT0000418	hsa-miR-23b-3p	NM_018313	PBRM1	circRNA	chr3	52609556	52609580	-	4	0	AGO1-4,AGO2	7mer-m8	ccaUUAGGG-ACCG---UUACACUa	| | ||:| || | |||||||	aggACUCUCAUGUCCCAAAUGUGAc	1.0313	3.895
MIMAT0000418	hsa-miR-23b-3p	NM_018313	PBRM1	circRNA	chr3	52681257	52681277	-	0	0	NA	7mer-m8	ccauuagggaccgUUACACUa	| | |||||||	accaggauuuucaAAUGUGAu	0.1653	0.095
MIMAT0000418	hsa-miR-23b-3p	NM_018313	PBRM1	circRNA	chr3	52682087	52682107	-	0	0	NA	7mer-m8	ccaUUAGGGACCGUUACACUa	| |:|| :| :|||||||	gacAGUCAUUCCUAAUGUGAg	1.115	1.403
MIMAT0000418	hsa-miR-23b-3p	NM_025075	THOC7	circRNA	chr3	63838454	63838474	-	1	0	AGO2	8mer	ccauuaGGGACCGUUACACUa	| | |: | ||||||||	agcacgCUGUCUCAAUGUGAa	0.885	4.897
MIMAT0000418	hsa-miR-23b-3p	NM_015541	LRIG1	circRNA	chr3	66378938	66378958	-	5	0	AGO2	8mer	ccauuagggaCCGUUACACUa	| | | ||||||||||	gcuucugagaGGCAAUGUGAa	0.9327	5.276
MIMAT0000418	hsa-miR-23b-3p	NM_032505	KBTBD8	circRNA	chr3	67009412	67009432	+	2	0	AGO1-4	8mer	ccauuagggaccGUUACACUa	| :|||||||	cugcacagagcaUAAUGUGAa	0.0407	2.369
MIMAT0000418	hsa-miR-23b-3p	NM_032505	KBTBD8	circRNA	chr3	67009887	67009907	+	1	0	AGO2	7mer-m8	ccauuagggACCGUUACACUa	| | |:|||||||	uugcacaaaUUGUAAUGUGAu	0.4146	2.055
MIMAT0000418	hsa-miR-23b-3p	NM_002941	ROBO1	circRNA	chr3	78668005	78668025	-	2	0	AGO2	8mer	ccauuaggGACCGUUACACUa	| | | | |||||||	gaccguagCAGAGAAUGUGAa	0.5447	5.19
MIMAT0000418	hsa-miR-23b-3p	NM_002941	ROBO1	circRNA	chr3	78717340	78717360	-	2	0	AGO2	7mer-m8	ccauuagggaccgUUACACUa	|| | |||||||	agugcagaauuuaAAUGUGAg	0.3332	5.011
MIMAT0000418	hsa-miR-23b-3p	NM_133631	ROBO1	circRNA	chr3	78717340	78717360	-	2	0	AGO2	7mer-m8	ccauuagggaccgUUACACUa	|| | |||||||	agugcagaauuuaAAUGUGAg	0.3332	5.011
MIMAT0000418	hsa-miR-23b-3p	NM_000158	GBE1	circRNA	chr3	81649836	81649856	-	1	0	AGO2	8mer	ccauuagggACCGUUACACUa	|| :|||||||	ucgugaaggUGAUAAUGUGAa	0.0249	2.349
MIMAT0000418	hsa-miR-23b-3p	NM_000158	GBE1	circRNA	chr3	81701572	81701592	-	0	0	NA	7mer-m8	ccauuaggGACCGUUACACUa	:|| |||||||	uaacuagaUUGUGAAUGUGAg	0.1201	0.141
MIMAT0000418	hsa-miR-23b-3p	NM_000158	GBE1	circRNA	chr3	81701633	81701653	-	0	0	NA	7mer-m8	ccauuagggaccgUUACACUa	| | |||||||	cuuguuggggauaAAUGUGAu	0.151	-0.127
MIMAT0000418	hsa-miR-23b-3p	NM_000158	GBE1	circRNA	chr3	81705256	81705276	-	0	0	NA	7mer-m8	ccauuAGGGACCGUUACACUa	||: | :|||||||	cuguuUCUGUUAUAAUGUGAu	0.5927	0.325
MIMAT0000418	hsa-miR-23b-3p	NM_000097	CPOX	circRNA	chr3	98579954	98579973	-	9	0	AGO1-4,AGO2	8mer	ccauuaGGGACCGUUACACUa	| |::| | |||||||	ucugcaCUUUUG-AAUGUGAa	0.7549	0.599
MIMAT0000418	hsa-miR-23b-3p	NM_080927	DCBLD2	circRNA	chr3	98796971	98796991	-	2	0	AGO1-4,AGO2	8mer	ccAUUAGGGACCGUUACACUa	|||| ||| |||||||	agUAACAACUGAAAAUGUGAa	1.3542	2
MIMAT0000418	hsa-miR-23b-3p	NM_080927	DCBLD2	circRNA	chr3	98799393	98799413	-	0	0	NA	7mer-m8	ccauuagggaCCGUUACACUa	|| | || |||||||	ggaagggaugGGGAAUGUGAu	0.6583	0.791
MIMAT0000418	hsa-miR-23b-3p	NM_014820	TOMM70A	circRNA	chr3	100368082	100368102	-	3	0	AGO2	7mer-m8	ccauuagggaccgUUACACUa	| | | | |||||||	gaaauugacaauaAAUGUGAu	0.6272	5.784
MIMAT0000418	hsa-miR-23b-3p	NM_014820	TOMM70A	circRNA	chr3	100377706	100377726	-	0	0	NA	8mer	ccauuagggaCCGUUACACUa	| | | :|||||||	uuugaaagaaGCUAAUGUGAa	0.4383	4.334
MIMAT0000418	hsa-miR-23b-3p	NM_014415	ZBTB11	circRNA	chr3	101649737	101649757	-	3	0	AGO1,AGO2	7mer-m8	ccauuagggaccgUUACACUa	| | |||||||	aggauaaagaauaAAUGUGAu	0	0.904
MIMAT0000418	hsa-miR-23b-3p	NM_022488	ATG3	circRNA	chr3	112561515	112561535	-	3	1	AGO2	7mer-m8	ccauuagggaccgUUACACUa	| |||||||	ccccaggaugcagAAUGUGAu	-0.1498	3.729
MIMAT0000418	hsa-miR-23b-3p	NM_001099678	LRRC58	circRNA	chr3	120326570	120326591	-	4	0	AGO1,AGO2	7mer-m8	ccaUUAGGGA-CCGUUACACUa	:||:::| ||||||||	auaGAUUUUUAUUCAAUGUGAc	0.9918	0.136
MIMAT0000418	hsa-miR-23b-3p	NR_033437	UMPS	circRNA	chr3	124744098	124744118	+	1	0	AGO1-4	8mer	ccauuagggaccGUUACACUa	| || ||||||||	auuuuucagauaCAAUGUGAa	0.6667	-0.007
MIMAT0000418	hsa-miR-23b-3p	NM_020733	HEG1	circRNA	chr3	124997786	124997803	-	0	0	NA	7mer-m8	ccaUUAGGGACCGUUACACUa	|:|||| | |||||||	aagAGUCCC--G-AAUGUGAc	1.0151	3.298
MIMAT0000418	hsa-miR-23b-3p	NM_020733	HEG1	circRNA	chr3	125001953	125001977	-	5	0	AGO1,AGO1-4,AGO2	7mer-m8	ccauuAGGGACC----GUUACACUa	| ||||||| ||||||||	ccuuuUCCCUGGCCUCCAAUGUGAc	1.5775	3.043
MIMAT0000418	hsa-miR-23b-3p	NM_001040653	ZXDC	circRNA	chr3	126453388	126453406	-	0	0	NA	7mer-m8	ccAUUAGGGACCGUUACACUa	|:|| |:| |||||||	uuUGAUGCUU--AAAUGUGAc	0.9245	0.274
MIMAT0000418	hsa-miR-23b-3p	NM_001040653	ZXDC	circRNA	chr3	126457159	126457179	-	1	0	AGO2	7mer-m8	ccaUUAGGGACCGUUACACUa	| |: || |||||||	cagACUUGAUGUGAAUGUGAc	0.727	-0.142
MIMAT0000418	hsa-miR-23b-3p	NM_001199179	ATP2C1	circRNA	chr3	130932034	130932054	+	1	0	AGO1-4	8mer	ccAUUAGGGACCGUUACACUa	|::||: |||||||	aaUGGUCUAAACAAAUGUGAa	0.849	4.129
MIMAT0000418	hsa-miR-23b-3p	NM_001104647	SLC25A36	circRNA	chr3	140976617	140976638	+	3	0	AGO1-4,AGO2	8mer	ccAUUAGGGA-CCGUUACACUa	|:: |::| ||:|||||||	cuUGGCCUUUCGGUAAUGUGAa	1.2102	1.125
MIMAT0000418	hsa-miR-23b-3p	NM_080862	SPSB4	circRNA	chr3	141148540	141148558	+	1	0	AGO2	8mer	ccauuagGGACCGUUACACUa	| ||| :|||||||	gcccccaCCU--UAAUGUGAa	0.5457	2.962
MIMAT0000418	hsa-miR-23b-3p	NM_019001	XRN1	circRNA	chr3	142307044	142307064	-	1	0	AGO1	7mer-m8	ccAUUAGGGACCGUUACACUa	| |||: :|||||||	uuUCAUCUAGUUUAAUGUGAg	0.9466	0.829
MIMAT0000418	hsa-miR-23b-3p	NM_019001	XRN1	circRNA	chr3	142365103	142365123	-	0	0	NA	7mer-m8	ccauuaggGACCGUUACACUa	| :|| |||||||	ugaccgugUUGUAAAUGUGAg	0.4284	4.853
MIMAT0000418	hsa-miR-23b-3p	hsa_circ_0001347	hsa_circ_000382	circRNA	chr3	150572047	150572067	+	1	0	AGO1	7mer-m8	ccauuaggGACCGUUACACUa	| || | |||||||	auuuucaaCUUGAAAUGUGAu	0.5253	4.805
MIMAT0000418	hsa-miR-23b-3p	NM_207293	MBNL1	circRNA	chr3	152465471	152465491	+	1	0	AGO2	7mer-m8	ccauuagggaccgUUACACUa	|| |||||||	cucaaaaaugcaaAAUGUGAu	0.0801	1.084
MIMAT0000418	hsa-miR-23b-3p	NM_007107	SSR3	circRNA	chr3	156541977	156541997	-	2	0	AGO2	8mer	ccauuagggaccGUUACACUa	:|||||||	cacuucuaaauuUAAUGUGAa	-0.4762	0.002
MIMAT0000418	hsa-miR-23b-3p	NM_007107	SSR3	circRNA	chr3	156553673	156553693	-	8	0	AGO1-4,AGO2	8mer	ccauuagggaccgUUACACUa	| |||||||	cuuugcauacaagAAUGUGAa	-0.2578	5.68
MIMAT0000418	hsa-miR-23b-3p	NM_020307	CCNL1	circRNA	chr3	157147376	157147396	-	0	0	NA	7mer-m8	ccauuagggaccgUUACACUa	| | |||||||	uaggcuaggagaaAAUGUGAg	0.1177	-0.007
MIMAT0000418	hsa-miR-23b-3p	NM_020307	CCNL1	circRNA	chr3	157147587	157147608	-	0	0	NA	7mer-m8	ccaUUAG-GGACCGUUACACUa	|| |:|| || ||||||||	gggAGUCGCCCAACAAUGUGAc	1.3564	-0.623
MIMAT0000418	hsa-miR-23b-3p	NM_020307	CCNL1	circRNA	chr3	157149542	157149562	-	1	2	AGO2	8mer	ccaUUAGGGACCGUUACACUa	||||:| :|||||||	accAAUCUCCAUUAAUGUGAa	1.1498	2.608
MIMAT0000418	hsa-miR-23b-3p	NM_020307	CCNL1	circRNA	chr3	157152206	157152225	-	2	0	AGO1-4	8mer	ccaUUAGGGACCGUUACACUa	|| :|:| | |||||||	uacAAGUCUUAG-AAUGUGAa	0.9372	6.103
MIMAT0000418	hsa-miR-23b-3p	NM_002268	KPNA4	circRNA	chr3	160497984	160498004	-	0	0	NA	8mer	ccaUUAGGGACCGUUACACUa	||| | |||||||	accAAUGCAAAAAAAUGUGAa	0.7213	0.186
MIMAT0000418	hsa-miR-23b-3p	NM_002268	KPNA4	circRNA	chr3	160500549	160500569	-	1	0	AGO1	7mer-m8	ccauuagggaccgUUACACUa	| | |||||||	gcacacuaaauuaAAUGUGAc	0.0407	3.646
MIMAT0000418	hsa-miR-23b-3p	NM_002268	KPNA4	circRNA	chr3	160501943	160501963	-	1	0	AGO1-4	8mer	ccauuagggaccgUUACACUa	| | |||||||	aaucgggaaagaaAAUGUGAa	0.0528	4.711
MIMAT0000418	hsa-miR-23b-3p	NM_002740	PRKCI	circRNA	chr3	170305194	170305213	+	5	0	AGO1-4,AGO2	8mer	ccaUUAGGGACCGUUACACUa	|: :::||| |||||||	cucAGAUUUUGG-AAUGUGAa	1.1092	0.164
MIMAT0000418	hsa-miR-23b-3p	NM_001146276	NCEH1	circRNA	chr3	172633986	172634006	-	2	0	AGO1,AGO2	8mer	ccauuagggaccgUUACACUa	| |||||||	aucuuaucagcaaAAUGUGAa	-0.0704	3.691
MIMAT0000418	hsa-miR-23b-3p	NM_024665	TBL1XR1	circRNA	chr3	177103275	177103295	-	0	0	NA	7mer-m8	ccauuaGGGACCGUUACACUa	| | || :|||||||	uuuuuaCACUAAUAAUGUGAu	0.727	-0.02
MIMAT0000418	hsa-miR-23b-3p	NM_024665	TBL1XR1	circRNA	chr3	177109065	177109086	-	0	0	NA	8mer	ccaUUAGGGA-CCGUUACACUa	:||: :| | |||||||	uagGAUUGUUAGAAAAUGUGAa	0.842	0.287
MIMAT0000418	hsa-miR-23b-3p	NM_024665	TBL1XR1	circRNA	chr3	177126643	177126661	-	0	0	NA	8mer	ccaUUAGGGACCGUUACACUa	| || :|:|| |||||||	agaAAGUCUUG--AAUGUGAa	1.1265	0.076
MIMAT0000418	hsa-miR-23b-3p	NM_024665	TBL1XR1	circRNA	chr3	177127772	177127792	-	0	0	NA	8mer	ccauuagggaccgUUACACUa	| | |||||||	cacuaccauccaaAAUGUGAa	0.1835	0.351
MIMAT0000418	hsa-miR-23b-3p	NM_024665	TBL1XR1	circRNA	chr3	177142320	177142340	-	0	0	NA	7mer-m8	ccauuagggaccgUUACACUa	| | | |||||||	aagaguagguauaAAUGUGAc	0.4146	0.207
MIMAT0000418	hsa-miR-23b-3p	NM_024665	TBL1XR1	circRNA	chr3	177142788	177142806	-	0	0	NA	8mer	ccaUUAGGGACCGUUACACUa	| |||:| | |||||||	gcaAAUUCAU--AAAUGUGAa	1.0418	0.359
MIMAT0000418	hsa-miR-23b-3p	NM_024665	TBL1XR1	circRNA	chr3	177151211	177151233	-	1	0	AGO1	8mer	ccauuagggACC--GUUACACUa	| ||| ||||||||	caggagaggUGGUUCAAUGUGAa	0.5238	-0.036
MIMAT0000418	hsa-miR-23b-3p	NM_024665	TBL1XR1	circRNA	chr3	177152867	177152887	-	0	0	NA	7mer-m8	ccauuagggACCGUUACACUa	| | | |||||||	ccagcuuaaUAGGAAUGUGAg	0.3082	0.174
MIMAT0000418	hsa-miR-23b-3p	NM_024665	TBL1XR1	circRNA	chr3	177159531	177159553	-	0	0	NA	7mer-m8	ccAUUAGG--GACCGUUACACUa	| || | ||| |||||||	acUCAUGCUGCUGAAAAUGUGAu	0.9942	0.647
MIMAT0000418	hsa-miR-23b-3p	NM_024665	TBL1XR1	circRNA	chr3	177161378	177161398	-	0	0	NA	7mer-m8	ccauuagggaccgUUACACUa	| | |||||||	uaauguaaauaaaAAUGUGAg	0.1653	0.109
MIMAT0000418	hsa-miR-23b-3p	NM_024665	TBL1XR1	circRNA	chr3	177170599	177170619	-	0	0	NA	7mer-m8	ccauuagggaccgUUACACUa	| | |||||||	acuuuagaauauaAAUGUGAg	0.1311	-0.037
MIMAT0000418	hsa-miR-23b-3p	NM_024665	TBL1XR1	circRNA	chr3	177194429	177194449	-	0	0	NA	8mer	ccauuagggaccgUUACACUa	||| |||||||	aagaauaaagaagAAUGUGAa	0.3879	0.043
MIMAT0000418	hsa-miR-23b-3p	NM_016331	ZNF639	circRNA	chr3	179333509	179333527	+	1	0	AGO2	7mer-m8	ccaUUAGGGACCGUUACACUa	| || |::|| |||||||	gccAAGCUUUG--AAUGUGAc	1.1265	2.897
MIMAT0000418	hsa-miR-23b-3p	NM_016331	ZNF639	circRNA	chr3	179333565	179333585	+	0	0	NA	8mer	ccAUUAGGGACCGUUACACUa	||:: |:|| |||||||	agUGGCCUCUAUAAAUGUGAa	1.1939	3.401
MIMAT0000418	hsa-miR-23b-3p	NM_021629	GNB4	circRNA	chr3	179396906	179396926	-	1	0	AGO2	8mer	ccauuagggaccgUUACACUa	|| |||||||	uuagauuaaguagAAUGUGAa	0.1277	0.563
MIMAT0000418	hsa-miR-23b-3p	NM_021629	GNB4	circRNA	chr3	179397266	179397286	-	0	0	NA	8mer	ccAUUAGGGACCGUUACACUa	||| | :| |||||||	cuUAAGCAUUUUAAAUGUGAa	0.9942	0.351
MIMAT0000418	hsa-miR-23b-3p	NM_021629	GNB4	circRNA	chr3	179400280	179400300	-	0	0	NA	7mer-m8	ccauuagggacCGUUACACUa	| | |||||||||	agagaggaaauGCAAUGUGAc	0.5517	-0.229
MIMAT0000418	hsa-miR-23b-3p	NM_021629	GNB4	circRNA	chr3	179414914	179414934	-	0	0	NA	7mer-m8	ccauuagggaCCGUUACACUa	| | || |||||||	gaccagagagGGAAAUGUGAg	0.4905	4.675
MIMAT0000418	hsa-miR-23b-3p	NM_017644	KLHL24	circRNA	chr3	183680661	183680681	+	1	0	AGO1-4	8mer	ccauuagggacCGUUACACUa	| | | |||||||	guuuucagagaGGAAUGUGAa	0.1283	0.564
MIMAT0000418	hsa-miR-23b-3p	NM_130837	OPA1	circRNA	chr3	193643004	193643024	+	1	0	AGO2	8mer	ccauuagggaccgUUACACUa	||| |||||||	ucgaaugaggaaaAAUGUGAa	0.3879	5.75
MIMAT0000418	hsa-miR-23b-3p	NM_003234	TFRC	circRNA	chr3	196051935	196051955	-	3	0	AGO1-4,AGO2	7mer-m8	ccauuagggaccgUUACACUa	| | |||||||	acaaugaguuuuaAAUGUGAu	0.1653	2.866
MIMAT0000418	hsa-miR-23b-3p	NM_003234	TFRC	circRNA	chr3	196065520	196065546	-	6	0	AGO2	8mer	ccAUUAGGGAC---CG---UUACACUa	||||| |:| | || |||||||	ggUAACCUCAGAAAGCAAGAAUGUGAa	1.3	-0.144
MIMAT0000418	hsa-miR-23b-3p	NM_002577	PAK2	circRNA	chr3	196829031	196829052	+	1	1	AGO2	8mer	ccauuAGGGACCG-UUACACUa	|:::| | |||||||	uaccuUUUUUAACAAAUGUGAa	0.5881	1.976
MIMAT0000418	hsa-miR-23b-3p	NM_003441	ZNF141	circRNA	chr4	344382	344401	+	0	0	NA	8mer	ccaUUAGGGACCGUUACACUa	:| |||| ||||||||	aaaGAGCCCU-ACAAUGUGAa	1.1498	0.074
MIMAT0000418	hsa-miR-23b-3p	NM_003441	ZNF141	circRNA	chr4	373191	373211	+	3	0	AGO1-4	8mer	ccaUUAGGGACCGUUACACUa	| || |||| |||||||	gaaAAACCCUAUAAAUGUGAa	1.3194	-0.838
MIMAT0000418	hsa-miR-23b-3p	NM_003441	ZNF141	circRNA	chr4	373359	373379	+	2	0	AGO1-4	8mer	ccaUUAGGGACCGUUACACUa	| || |||| |||||||	gagAAACCCUACAAAUGUGAa	1.3194	-1.552
MIMAT0000418	hsa-miR-23b-3p	NM_003441	ZNF141	circRNA	chr4	373527	373547	+	0	0	NA	7mer-m8	ccauuaGGGACCGUUACACUa	| |||| |||||||	gagcggCCCUACAAAUGUGAu	0.8529	-0.523
MIMAT0000418	hsa-miR-23b-3p	NM_003441	ZNF141	circRNA	chr4	373611	373631	+	1	0	AGO1-4	8mer	ccaUUAGGGACCGUUACACUa	| || |||| |||||||	gagAAACCCUACAAAUGUGAa	1.3194	-0.867
MIMAT0000418	hsa-miR-23b-3p	NM_003441	ZNF141	circRNA	chr4	373704	373724	+	1	0	AGO2	7mer-m8	ccauuagggaccgUUACACUa	|| |||||||	uacaaauguaaagAAUGUGAc	0.0801	-0.305
MIMAT0000418	hsa-miR-23b-3p	NM_012318	LETM1	circRNA	chr4	1813629	1813649	-	1	0	AGO2	7mer-m8	ccAUUAGGGACCGUUACACUa	| :| || :|||||||	cuUUGUAGCUUCUAAUGUGAg	0.8571	-0.835
MIMAT0000418	hsa-miR-23b-3p	NM_001042424	WHSC1	circRNA	chr4	1979438	1979458	+	1	0	AGO1-4	8mer	ccauuAGGGACCGUUACACUa	| |:: | :|||||||	auuuuUUUGUACUAAUGUGAa	0.7898	1.138
MIMAT0000418	hsa-miR-23b-3p	NM_001042424	WHSC1	circRNA	chr4	1981429	1981450	+	0	0	NA	8mer	ccauuAGGGA-CCGUUACACUa	| ||| | :|||||||	aauccUCCAUCAUUAAUGUGAa	0.8792	0.055
MIMAT0000418	hsa-miR-23b-3p	NM_032927	TMEM128	circRNA	chr4	4235607	4235627	-	1	0	AGO1-4	8mer	ccAUUAGGGACCGUUACACUa	||: ::| :|||||||	uuUAGCAUUUCCUAAUGUGAa	0.9245	0.453
MIMAT0000418	hsa-miR-23b-3p	NM_053042	ZNF518B	circRNA	chr4	10443450	10443470	-	3	0	AGO2	7mer-m8	ccauuagggaccGUUACACUa	| | ||||||||	gccagaagugacCAAUGUGAu	0.2184	2.887
MIMAT0000418	hsa-miR-23b-3p	NM_053042	ZNF518B	circRNA	chr4	10445031	10445051	-	0	0	NA	8mer	ccauuagGGACCGUUACACUa	| | |:| |||||||	gaaacagCUUAAAAAUGUGAa	0.6876	0.587
MIMAT0000418	hsa-miR-23b-3p	NM_148894	BOD1L	circRNA	chr4	13569722	13569742	-	3	0	AGO1-4,AGO2	7mer-m8	ccAUUAGGGACCGUUACACUa	|:: ::| ||||||||	auUGGGAUUUCCCAAUGUGAc	0.9048	1.81
MIMAT0000418	hsa-miR-23b-3p	NM_148894	BOD1L	circRNA	chr4	13599100	13599118	-	3	1	AGO1-4	7mer-m8	ccAUUAGGGACCGUUACACUa	| |:: :||| |||||||	guUGGCUCCU--AAAUGUGAg	1.1289	-0.047
MIMAT0000418	hsa-miR-23b-3p	NM_148894	BOD1L	circRNA	chr4	13600216	13600236	-	0	0	NA	7mer-m8	ccauuagggaccgUUACACUa	| | | |||||||	agcauagcagaagAAUGUGAg	0.4692	1.981
MIMAT0000418	hsa-miR-23b-3p	NM_148894	BOD1L	circRNA	chr4	13600840	13600858	-	4	0	AGO1,AGO1-4,AGO2	8mer	ccaUUAGGGACCGUUACACUa	| |:|||| | |||||||	ugaAGUCCCAG--AAUGUGAa	1.2996	0.427
MIMAT0000418	hsa-miR-23b-3p	NM_148894	BOD1L	circRNA	chr4	13601908	13601928	-	2	1	AGO1-4,AGO2	7mer-m8	ccauuagggaccgUUACACUa	|| | |||||||	ggcucugaagaaaAAUGUGAu	0.3182	1.929
MIMAT0000418	hsa-miR-23b-3p	NM_145290	GPR125	circRNA	chr4	22413348	22413368	-	4	0	AGO2	7mer-m8	ccauUAGGGACCGUUACACUa	||||||| :|||||||	ccacAUCCCUGUUAAUGUGAc	1.7052	2.807
MIMAT0000418	hsa-miR-23b-3p	NM_001098634	RBM47	circRNA	chr4	40423473	40423493	-	2	0	AGO2	8mer	ccAUUAGGGACCGUUACACUa	| | || || | |||||||	guUUAUAACUUGAAAUGUGAa	1.1544	4.464
MIMAT0000418	hsa-miR-23b-3p	NM_006345	SLC30A9	circRNA	chr4	42067096	42067118	+	1	1	AGO2	7mer-m8	ccAUUAGGGAC-CG-UUACACUa	||:||||: | | |||||||	cgUGAUCCUAGUACAAAUGUGAu	1.482	5.665
MIMAT0000418	hsa-miR-23b-3p	NM_015030	FRYL	circRNA	chr4	48510078	48510097	-	0	2	NA	8mer	ccaUUAGGGACCGUUACACUa	:|| | | ||||||||	cugGAUACAU-ACAAUGUGAa	0.842	4.717
MIMAT0000418	hsa-miR-23b-3p	NM_015030	FRYL	circRNA	chr4	48595917	48595937	-	3	0	AGO1-4,AGO2	8mer	ccauuagggaccgUUACACUa	| | | |||||||	guaauuagaauaaAAUGUGAa	0.3136	5.69
MIMAT0000418	hsa-miR-23b-3p	NM_001134937	FIP1L1	circRNA	chr4	53459665	53459689	+	1	0	AGO2	8mer	ccAU-UAGGGAC---CGUUACACUa	|| |||| | | |||||||	uuUAUAUCCAAGAAAGGAAUGUGAa	0.9524	0.598
MIMAT0000418	hsa-miR-23b-3p	NM_001134937	FIP1L1	circRNA	chr4	53462610	53462630	+	0	0	NA	7mer-m8	ccauuAGGGACCGUUACACUa	| :: | ||||||||	aaccuUGUUAGUCAAUGUGAc	0.5729	0.069
MIMAT0000418	hsa-miR-23b-3p	NM_001134937	FIP1L1	circRNA	chr4	53463571	53463589	+	0	0	NA	8mer	ccAUUAGGGACCGUUACACUa	||| |::|| |||||||	uuUAAACUUUG--AAUGUGAa	1.1962	0.102
MIMAT0000418	hsa-miR-23b-3p	NM_001134937	FIP1L1	circRNA	chr4	53480310	53480330	+	0	0	NA	7mer-m8	ccauuagggacCGUUACACUa	|| | | |||||||	ggguugcagcaGAAAUGUGAc	0.5017	0.181
MIMAT0000418	hsa-miR-23b-3p	NM_001134937	FIP1L1	circRNA	chr4	53490680	53490701	+	0	0	NA	7mer-m8	ccauuagggaCCG-UUACACUa	| ||| |||||||	uucuuuguaaGGCAAAUGUGAu	0.4173	1.421
MIMAT0000418	hsa-miR-23b-3p	NM_001134937	FIP1L1	circRNA	chr4	53497849	53497869	+	0	0	NA	7mer-m8	ccaUUAGGGACCGUUACACUa	| || || :|||||||	agaAACAGCUCAUAAUGUGAc	0.9291	0.76
MIMAT0000418	hsa-miR-23b-3p	NM_001134937	FIP1L1	circRNA	chr4	53504971	53504991	+	0	0	NA	7mer-m8	ccauuagggaccgUUACACUa	| |||||||	caagaauuaccaaAAUGUGAc	-0.1498	0.21
MIMAT0000418	hsa-miR-23b-3p	NM_001134937	FIP1L1	circRNA	chr4	53539603	53539625	+	0	0	NA	7mer-m8	ccauuAGGGACC--GUUACACUa	||:|| | :|||||||	aaauuUCUCUAGUAUAAUGUGAg	0.7274	0.023
MIMAT0000418	hsa-miR-23b-3p	NM_001134937	FIP1L1	circRNA	chr4	53556036	53556056	+	0	0	NA	7mer-m8	ccauuagGGACCGUUACACUa	| |||| |||||||	cccagaaCCUGUGAAUGUGAc	0.9048	0.365
MIMAT0000418	hsa-miR-23b-3p	NM_001134937	FIP1L1	circRNA	chr4	53556843	53556864	+	0	0	NA	7mer-m8	ccauUAGGGACCG-UUACACUa	| | | || | |||||||	ugguAGCACUAUCUAAUGUGAc	0.8571	-0.051
MIMAT0000418	hsa-miR-23b-3p	NM_001134937	FIP1L1	circRNA	chr4	53560338	53560356	+	0	0	NA	7mer-m8	ccAUUAGGGACCGUUACACUa	||||: | :|||||||	auUAAUUAAU--UAAUGUGAc	1.0697	-0.129
MIMAT0000418	hsa-miR-23b-3p	NM_001134937	FIP1L1	circRNA	chr4	53582486	53582505	+	0	0	NA	7mer-m8	ccauuagGGACCGUUACACUa	| | | ||| |||||||	gacaccaCAUGG-AAUGUGAc	0.9396	-0.423
MIMAT0000418	hsa-miR-23b-3p	NM_001134937	FIP1L1	circRNA	chr4	53598569	53598589	+	0	0	NA	7mer-m8	ccauuagggacCGUUACACUa	| |||||||	cagcgaggaaaGGAAUGUGAc	-0.4659	-0.419
MIMAT0000418	hsa-miR-23b-3p	NM_001134937	FIP1L1	circRNA	chr4	53605319	53605339	+	0	0	NA	7mer-m8	ccauuagggaccGUUACACUa	| | :|||||||	auuuaagguguaUAAUGUGAu	0.266	0.029
MIMAT0000418	hsa-miR-23b-3p	NM_001134937	FIP1L1	circRNA	chr4	53608394	53608414	+	0	0	NA	7mer-m8	ccauuagggaccGUUACACUa	||||||||	aaaucaaagccaCAAUGUGAu	-0.4286	0.284
MIMAT0000418	hsa-miR-23b-3p	NM_001134937	FIP1L1	circRNA	chr4	53620453	53620473	+	0	0	NA	7mer-m8	ccauuagggaccGUUACACUa	| | :|||||||	agagcaaacauaUAAUGUGAc	0.2461	0.028
MIMAT0000418	hsa-miR-23b-3p	NM_001134937	FIP1L1	circRNA	chr4	53625280	53625299	+	0	0	NA	7mer-m8	ccaUUAGGGACCGUUACACUa	| || || ||| |||||||	gacAAACCAUGG-AAUGUGAg	1.3588	0.068
MIMAT0000418	hsa-miR-23b-3p	NM_001134937	FIP1L1	circRNA	chr4	53629118	53629138	+	0	0	NA	8mer	ccauuagggaccgUUACACUa	| || |||||||	agcuauugaaauaAAUGUGAa	0.3531	0.192
MIMAT0000418	hsa-miR-23b-3p	NM_001134937	FIP1L1	circRNA	chr4	53631423	53631443	+	0	0	NA	7mer-m8	ccauuagggaCCGUUACACUa	| || |||||||	acauuugauaGGAAAUGUGAc	0.3	0.074
MIMAT0000418	hsa-miR-23b-3p	NM_001134937	FIP1L1	circRNA	chr4	53636833	53636853	+	0	0	NA	8mer	ccauuagggaccgUUACACUa	|| | |||||||	caaaaagcaaacaAAUGUGAa	0.4889	0.429
MIMAT0000418	hsa-miR-23b-3p	NM_001134937	FIP1L1	circRNA	chr4	53654976	53654995	+	0	0	NA	8mer	ccaUUAGGGACCGUUACACUa	||||:| | |||||||	uuaAAUCUC-AGAAAUGUGAa	1.1498	-0.017
MIMAT0000418	hsa-miR-23b-3p	NM_001134937	FIP1L1	circRNA	chr4	53658954	53658974	+	0	0	NA	8mer	ccauuagggaccGUUACACUa	| ||||||||	gaauggaaagaaCAAUGUGAa	-0.1905	0.447
MIMAT0000418	hsa-miR-23b-3p	NM_001134937	FIP1L1	circRNA	chr4	53674473	53674493	+	0	0	NA	7mer-m8	ccauuagggaccgUUACACUa	|| | |||||||	acaaaaagaggagAAUGUGAg	0.3476	-0.312
MIMAT0000418	hsa-miR-23b-3p	NM_001134937	FIP1L1	circRNA	chr4	53675420	53675446	+	0	0	NA	8mer	ccaUUAGGGA----CCG--UUACACUa	:||::|| ||| |||||||	ucaGAUUUCUCAGAGGCUGAAUGUGAa	0.7583	0.13
MIMAT0000418	hsa-miR-23b-3p	NM_001134937	FIP1L1	circRNA	chr4	53683655	53683675	+	0	0	NA	7mer-m8	ccauuagggaCCGUUACACUa	|||| | ||||||||	gguagggaagGACAAUGUGAg	0.9267	0.286
MIMAT0000418	hsa-miR-23b-3p	NM_001134937	FIP1L1	circRNA	chr4	53686275	53686295	+	0	0	NA	7mer-m8	ccauuagggaccgUUACACUa	| || |||||||	uggcauuaaguaaAAUGUGAu	0.3531	0.316
MIMAT0000418	hsa-miR-23b-3p	NM_001134937	FIP1L1	circRNA	chr4	53686394	53686414	+	0	0	NA	7mer-m8	ccaUUA-GGGACCGUUACACUa	||| ::|| |||||||	aaaAAUAUUCU-AAAAUGUGAu	0.9709	0.201
MIMAT0000418	hsa-miR-23b-3p	NM_001134937	FIP1L1	circRNA	chr4	53689119	53689139	+	0	0	NA	7mer-m8	ccauuagggACCGUUACACUa	| || |||||||	uaagaaaaaUGUAAAUGUGAg	0.3589	0.072
MIMAT0000418	hsa-miR-23b-3p	NM_001134937	FIP1L1	circRNA	chr4	53695118	53695138	+	0	0	NA	7mer-m8	ccauuAGGGACCGUUACACUa	|||:| :|||||||	cccuuUCCUUCAUAAUGUGAu	0.8052	-0.102
MIMAT0000418	hsa-miR-23b-3p	NM_001134937	FIP1L1	circRNA	chr4	53695389	53695409	+	0	0	NA	8mer	ccauuagggaccgUUACACUa	| |||||||	aaagagaaacaaaAAUGUGAa	-0.1498	0.157
MIMAT0000418	hsa-miR-23b-3p	NM_001134937	FIP1L1	circRNA	chr4	53695588	53695609	+	0	0	NA	8mer	ccAUUAGGGACCG-UUACACUa	|||:| | :| || |||||||	ggUGAACAUUAGCUAAUGUGAa	1.482	0.563
MIMAT0000418	hsa-miR-23b-3p	NM_001134937	FIP1L1	circRNA	chr4	53701718	53701735	+	0	0	NA	8mer	ccAUUAGGGACCGUUACACUa	|:| ||| ||||||||	cuUGAGCCC---CAAUGUGAa	0.9942	-0.022
MIMAT0000418	hsa-miR-23b-3p	NM_001134937	FIP1L1	circRNA	chr4	53717068	53717089	+	0	0	NA	8mer	ccAUUAG-GGACCGUUACACUa	||: | :||| |||||||	caUAGACGUCUGAGAAUGUGAa	1.1765	0.318
MIMAT0000418	hsa-miR-23b-3p	NM_001134937	FIP1L1	circRNA	chr4	53733208	53733226	+	0	0	NA	7mer-m8	ccauUAGGGACCGUUACACUa	| | |::|| |||||||	ugacAACUUUG--AAUGUGAc	0.9442	-0.065
MIMAT0000418	hsa-miR-23b-3p	NM_001134937	FIP1L1	circRNA	chr4	53735055	53735075	+	0	0	NA	8mer	ccauuagggaccgUUACACUa	| | | |||||||	guuuccacaacagAAUGUGAa	0.4216	0.74
MIMAT0000418	hsa-miR-23b-3p	NM_001134937	FIP1L1	circRNA	chr4	53746207	53746227	+	0	0	NA	8mer	ccauuaGGGACCGUUACACUa	| |:| | |||||||	gucuggCUCAGUGAAUGUGAa	0.6008	0.178
MIMAT0000418	hsa-miR-23b-3p	NM_001134937	FIP1L1	circRNA	chr4	53757408	53757430	+	0	0	NA	7mer-m8	ccaUUAGGG-ACCG-UUACACUa	| || ||: ||| |||||||	agaAAGCCUAAGGCAAAUGUGAc	1.3309	-0.009
MIMAT0000418	hsa-miR-23b-3p	NM_001134937	FIP1L1	circRNA	chr4	53759789	53759807	+	0	0	NA	7mer-m8	ccaUUAGGGACCGUUACACUa	| |||| | |||||||	gcaAAUCAAU--AAAUGUGAu	1.0221	0.286
MIMAT0000418	hsa-miR-23b-3p	NM_001134937	FIP1L1	circRNA	chr4	53763873	53763895	+	0	0	NA	7mer-m8	ccAUUAGGGACCG--UUACACUa	|: || || | |||||||	uuUGCUCAGUGACAUAAUGUGAg	0.8966	-0.563
MIMAT0000418	hsa-miR-23b-3p	NM_001134937	FIP1L1	circRNA	chr4	53764220	53764238	+	0	0	NA	7mer-m8	ccAUUAGGGACCGUUACACUa	|:|| :| | |||||||	ccUGAUAUCAG--AAUGUGAu	0.9245	-0.43
MIMAT0000418	hsa-miR-23b-3p	NM_001134937	FIP1L1	circRNA	chr4	53766405	53766425	+	0	0	NA	7mer-m8	ccauuagggaccGUUACACUa	| :|||||||	uaccaggauaauUAAUGUGAg	0.0407	0.046
MIMAT0000418	hsa-miR-23b-3p	NM_001134937	FIP1L1	circRNA	chr4	53767547	53767567	+	0	0	NA	7mer-m8	ccauuaGGGACCGUUACACUa	| | :| |:|||||||	ucugccCAUUUGUAAUGUGAu	0.7828	0.714
MIMAT0000418	hsa-miR-23b-3p	NM_001134937	FIP1L1	circRNA	chr4	53768760	53768779	+	0	0	NA	8mer	ccaUUAGGGACCGUUACACUa	|:|:::| | |||||||	cccAGUUUUUAG-AAUGUGAa	1	0.259
MIMAT0000418	hsa-miR-23b-3p	NM_001134937	FIP1L1	circRNA	chr4	53772060	53772083	+	0	0	NA	8mer	ccaUUAGGGACCG---UUACACUa	| |:||: | || |||||||	gugAGUCUGUUGCAAAAAUGUGAa	1.0592	0.203
MIMAT0000418	hsa-miR-23b-3p	NM_001134937	FIP1L1	circRNA	chr4	53796410	53796430	+	0	0	NA	7mer-m8	ccauuagggaCCGUUACACUa	| | | ||||||||	gagaggaagaGACAAUGUGAc	0.4169	0.114
MIMAT0000418	hsa-miR-23b-3p	NM_001134937	FIP1L1	circRNA	chr4	53806895	53806915	+	0	0	NA	7mer-m8	ccAU-UAGGGACCGUUACACUa	|| ||::: | |||||||	auUACAUUUUAUG-AAUGUGAc	1.0464	0.193
MIMAT0000418	hsa-miR-23b-3p	NM_001134937	FIP1L1	circRNA	chr4	53813307	53813331	+	0	0	NA	7mer-m8	ccaUUAGG-GACCG---UUACACUa	| ||: :|||| |||||||	cacAUUCUAUUGGCCCAAAUGUGAu	1.094	-0.059
MIMAT0000418	hsa-miR-23b-3p	NM_001134937	FIP1L1	circRNA	chr4	53839539	53839559	+	0	0	NA	7mer-m8	ccAUUAGGGACCGUUACACUa	| | :| ::| |||||||||	gaUUGUAUUUUGCAAUGUGAg	1.2578	0.164
MIMAT0000418	hsa-miR-23b-3p	NM_001134937	FIP1L1	circRNA	chr4	53840046	53840066	+	0	0	NA	8mer	ccaUUAGGGACCGUUACACUa	| :| |::| |||||||	aggGAACUUUAAGAAUGUGAa	0.9721	0.277
MIMAT0000418	hsa-miR-23b-3p	NM_001134937	FIP1L1	circRNA	chr4	53844679	53844703	+	0	0	NA	7mer-m8	ccAUUAGGGAC-CG---UUACACUa	||:|| | || |||||||	ucUAGUCAGAGAGCUUAAAUGUGAc	0.8536	0.117
MIMAT0000418	hsa-miR-23b-3p	NM_001134937	FIP1L1	circRNA	chr4	53851717	53851737	+	0	0	NA	8mer	ccaUUAGGGACCGUUACACUa	| |||: :|||||||	guaAAUUGGGAAUAAUGUGAa	0.9466	0.424
MIMAT0000418	hsa-miR-23b-3p	NM_001134937	FIP1L1	circRNA	chr4	53858567	53858588	+	0	0	NA	8mer	ccaUUAGGGA-CCGUUACACUa	|||:||| :|||||||	accAAUUCCUACAUAAUGUGAa	1.2114	0.217
MIMAT0000418	hsa-miR-23b-3p	NM_001134937	FIP1L1	circRNA	chr4	53874999	53875019	+	0	0	NA	7mer-m8	ccauUAGGGACCGUUACACUa	| |::|| :|||||||	uaccAACUUUGCUAAUGUGAg	0.9094	-0.127
MIMAT0000418	hsa-miR-23b-3p	NM_001134937	FIP1L1	circRNA	chr4	53876889	53876906	+	0	0	NA	7mer-m8	ccAUUAGGGACCGUUACACUa	||| | :| :|||||||	auUAA-CAUU--UAAUGUGAu	0.9466	0.682
MIMAT0000418	hsa-miR-23b-3p	NM_001134937	FIP1L1	circRNA	chr4	53884104	53884122	+	0	0	NA	7mer-m8	ccaUUAGGGACCGUUACACUa	||||: | :|||||||	uccAAUCUAU--UAAUGUGAu	1.0546	0.073
MIMAT0000418	hsa-miR-23b-3p	NM_001134937	FIP1L1	circRNA	chr4	53887526	53887546	+	0	0	NA	7mer-m8	ccauuagggaccGUUACACUa	| | ||||||||	ucugaggagcacCAAUGUGAc	0.3136	-0.173
MIMAT0000418	hsa-miR-23b-3p	NM_001134937	FIP1L1	circRNA	chr4	53891854	53891874	+	0	0	NA	7mer-m8	ccauuagggaccgUUACACUa	| | |||||||	cuggaaaauucaaAAUGUGAg	0.1765	0.058
MIMAT0000418	hsa-miR-23b-3p	NM_001134937	FIP1L1	circRNA	chr4	53894958	53894978	+	0	0	NA	7mer-m8	ccaUUAGG-GACCGUUACACUa	| || || || | |||||||	gacAACCCACU-GAAAUGUGAc	1.1939	0.099
MIMAT0000418	hsa-miR-23b-3p	NM_001134937	FIP1L1	circRNA	chr4	53896204	53896225	+	0	0	NA	7mer-m8	ccAUUAGGGAC-CGUUACACUa	|| |: || :|||||||	aaUAUACUAUGUUUAAUGUGAu	0.9442	-0.236
MIMAT0000418	hsa-miR-23b-3p	NM_001134937	FIP1L1	circRNA	chr4	53896254	53896274	+	0	0	NA	7mer-m8	ccaUUAGGGACCGUUACACUa	||| | |||||||	aucAAUACAGAAAAAUGUGAu	0.7213	0.078
MIMAT0000418	hsa-miR-23b-3p	NM_001134937	FIP1L1	circRNA	chr4	53913277	53913299	+	0	0	NA	8mer	ccAUUAGGGA-C-CGUUACACUa	||||| :| | | |||||||	auUAAUCAUUAGAGAAAUGUGAa	1.4453	-0.091
MIMAT0000418	hsa-miR-23b-3p	NM_001134937	FIP1L1	circRNA	chr4	53914763	53914783	+	0	0	NA	7mer-m8	ccauuagggaccGUUACACUa	| :|||||||	ucuugguaagaaUAAUGUGAu	-0.0673	-0.404
MIMAT0000418	hsa-miR-23b-3p	NM_001134937	FIP1L1	circRNA	chr4	53933497	53933516	+	0	0	NA	7mer-m8	ccauuagGGACCGUUACACUa	| | |:| | |||||||	aggaggaCUUUG-AAUGUGAg	0.8026	-0.147
MIMAT0000418	hsa-miR-23b-3p	NM_001134937	FIP1L1	circRNA	chr4	53935215	53935235	+	0	0	NA	7mer-m8	ccauuagggaccgUUACACUa	| |||||||	uuugcagaucauaAAUGUGAu	-0.2578	0.409
MIMAT0000418	hsa-miR-23b-3p	NM_001134937	FIP1L1	circRNA	chr4	53944767	53944787	+	0	0	NA	7mer-m8	ccAUUAGGGACCGUUACACUa	||:| | :|||||||	ccUAGUGGGUACUAAUGUGAg	0.8223	-0.241
MIMAT0000418	hsa-miR-23b-3p	NM_001134937	FIP1L1	circRNA	chr4	53948938	53948958	+	0	0	NA	7mer-m8	ccauuaggGACCGUUACACUa	| :| | |||||||	cauggcagUUAGAAAUGUGAg	0.4383	0.129
MIMAT0000418	hsa-miR-23b-3p	NM_001134937	FIP1L1	circRNA	chr4	53955935	53955955	+	0	0	NA	7mer-m8	ccauuagggaccgUUACACUa	| | | |||||||	ugacacagaagaaAAUGUGAc	0.343	0.144
MIMAT0000418	hsa-miR-23b-3p	NM_001134937	FIP1L1	circRNA	chr4	53961951	53961970	+	0	0	NA	7mer-m8	ccaUUAGGGACCGUUACACUa	:|| |:| | |||||||	cugGAUACUU-GAAAUGUGAu	0.9372	-0.233
MIMAT0000418	hsa-miR-23b-3p	NM_001134937	FIP1L1	circRNA	chr4	53965536	53965559	+	0	0	NA	7mer-m8	ccAUUAGGGAC---CGUUACACUa	||::||::|| ||||||||	ugUGGUCUUUGCCCCCAAUGUGAu	1.3483	-0.396
MIMAT0000418	hsa-miR-23b-3p	NM_001134937	FIP1L1	circRNA	chr4	53966252	53966272	+	0	0	NA	7mer-m8	ccauuagggaccgUUACACUa	| || |||||||	uuucaugaaaaagAAUGUGAg	0.3531	-0.336
MIMAT0000418	hsa-miR-23b-3p	NM_001134937	FIP1L1	circRNA	chr4	53986079	53986099	+	0	0	NA	7mer-m8	ccauuagggaccgUUACACUa	| | | |||||||	uccaguggaaguaAAUGUGAg	0.367	-0.218
MIMAT0000418	hsa-miR-23b-3p	NM_001134937	FIP1L1	circRNA	chr4	53991630	53991650	+	0	0	NA	7mer-m8	ccauuaggGACCGUUACACUa	| |||| |||||||	gagguaagCUGGAAAUGUGAg	0.7055	0.286
MIMAT0000418	hsa-miR-23b-3p	NM_001134937	FIP1L1	circRNA	chr4	54000866	54000887	+	0	0	NA	7mer-m8	ccAUUAGGGAC-CGUUACACUa	|: | ::|| ||||||||	caUGCUGUUUGAACAAUGUGAg	1.0394	0.035
MIMAT0000418	hsa-miR-23b-3p	NM_001134937	FIP1L1	circRNA	chr4	54002534	54002554	+	0	0	NA	8mer	ccauuagggaccgUUACACUa	||| | |||||||	ggucaggaugaaaAAUGUGAa	0.4901	0.316
MIMAT0000418	hsa-miR-23b-3p	NM_001134937	FIP1L1	circRNA	chr4	54041192	54041213	+	0	0	NA	8mer	ccaUUAGGGAC-CGUUACACUa	|||| || :|||||||	ccaAAUCAGUGAAUAAUGUGAa	1.1219	0.082
MIMAT0000418	hsa-miR-23b-3p	NM_001134937	FIP1L1	circRNA	chr4	54083676	54083697	+	0	0	NA	7mer-m8	ccauuaggGAC-CGUUACACUa	| ||| :|||||||	caccacuaCUGAUUAAUGUGAc	0.619	-0.161
MIMAT0000418	hsa-miR-23b-3p	NM_001134937	FIP1L1	circRNA	chr4	54096014	54096034	+	0	0	NA	7mer-m8	ccaUUAGGGACCGUUACACUa	|: ||||| |||||||	uccAGCCCCUGAAAAUGUGAc	1.3152	1.581
MIMAT0000418	hsa-miR-23b-3p	NM_001134937	FIP1L1	circRNA	chr4	54114551	54114573	+	0	0	NA	7mer-m8	ccaUUAGGGAC-CG-UUACACUa	|: :|:|| || |||||||	uaaAGCUCUUGAGCAAAUGUGAg	1.0719	-0.179
MIMAT0000418	hsa-miR-23b-3p	NM_001134937	FIP1L1	circRNA	chr4	54119276	54119296	+	0	0	NA	8mer	ccauuagggaccgUUACACUa	|| |||||||	aagaaauagaccaAAUGUGAa	0.0801	0.351
MIMAT0000418	hsa-miR-23b-3p	NM_001134937	FIP1L1	circRNA	chr4	54125705	54125725	+	0	0	NA	7mer-m8	ccauuagggaccgUUACACUa	|| | | |||||||	uauauacacacuaAAUGUGAu	0.6667	0.225
MIMAT0000418	hsa-miR-23b-3p	NM_001134937	FIP1L1	circRNA	chr4	54128922	54128942	+	0	0	NA	7mer-m8	ccAUUAGGGACCGUUACACUa	|:| :| ||:|||||||	uuUGAAGUCAGGUAAUGUGAu	1.0558	0.083
MIMAT0000418	hsa-miR-23b-3p	NM_001134937	FIP1L1	circRNA	chr4	54153786	54153806	+	0	0	NA	7mer-m8	ccAUUAGGGACCGUUACACUa	| || |:| ||||||||	guUACCCUCCUCCAAUGUGAg	1.0673	-0.223
MIMAT0000418	hsa-miR-23b-3p	NM_001134937	FIP1L1	circRNA	chr4	54180087	54180104	+	0	0	NA	8mer	ccAUUAGGGACCGUUACACUa	|| ||| ||||||||	uuUACUCC---ACAAUGUGAa	0.9384	0.03
MIMAT0000418	hsa-miR-23b-3p	NM_001134937	FIP1L1	circRNA	chr4	54185452	54185472	+	0	0	NA	7mer-m8	ccauuagggaccGUUACACUa	| ||||||||	cucccaacaauuCAAUGUGAu	0.0725	-0.06
MIMAT0000418	hsa-miR-23b-3p	NM_001134937	FIP1L1	circRNA	chr4	54204565	54204585	+	0	0	NA	8mer	ccauuaGGGACCGUUACACUa	| ||| | ||||||||	accacaCCCGGCCAAUGUGAa	0.9872	-0.161
MIMAT0000418	hsa-miR-23b-3p	NM_001134937	FIP1L1	circRNA	chr4	54220361	54220381	+	0	0	NA	7mer-m8	ccauuagggaccgUUACACUa	| | |||||||	caggaaaguuauaAAUGUGAg	0.1765	0.305
MIMAT0000418	hsa-miR-23b-3p	NM_001134937	FIP1L1	circRNA	chr4	54235937	54235959	+	0	0	NA	7mer-m8	ccaUUAGGGACC--GUUACACUa	|:| || | ||||||||	aucAGUGGCUAGUCCAAUGUGAu	0.8223	-0.168
MIMAT0000418	hsa-miR-23b-3p	NM_001134937	FIP1L1	circRNA	chr4	54237465	54237485	+	0	0	NA	7mer-m8	ccauuagggaccgUUACACUa	|| | |||||||	aauauggguucuaAAUGUGAu	0.3825	1.288
MIMAT0000418	hsa-miR-23b-3p	NM_001134937	FIP1L1	circRNA	chr4	54251806	54251826	+	0	0	NA	7mer-m8	ccauuagggaccGUUACACUa	| | :|||||||	cuuuaagaagccUAAUGUGAg	0.266	0.205
MIMAT0000418	hsa-miR-23b-3p	NM_001134937	FIP1L1	circRNA	chr4	54253397	54253419	+	0	0	NA	7mer-m8	ccaUUAGGGACC--GUUACACUa	|:| || | ||||||||	aucAGUGGCUAGUCCAAUGUGAu	0.8223	0.091
MIMAT0000418	hsa-miR-23b-3p	NM_001134937	FIP1L1	circRNA	chr4	54254606	54254626	+	0	0	NA	7mer-m8	ccauuagggaccgUUACACUa	|| | |||||||	aauacgggaucuaAAUGUGAu	0.3825	1.462
MIMAT0000418	hsa-miR-23b-3p	NM_001134937	FIP1L1	circRNA	chr4	54272818	54272838	+	0	0	NA	7mer-m8	ccauuagggaccgUUACACUa	| | |||||||	gcauguaaacauaAAUGUGAc	0.0883	-0.063
MIMAT0000418	hsa-miR-23b-3p	NM_002703	PPAT	circRNA	chr4	56394546	56394566	-	0	0	NA	7mer-m8	ccauuagGGACCGUUACACUa	| |: | |||||||	cauuugaCUAGAAAAUGUGAu	0.4971	0.063
MIMAT0000418	hsa-miR-23b-3p	NM_002703	PPAT	circRNA	chr4	56394792	56394812	-	4	0	AGO1-4,AGO2	8mer	ccAUUAGGGACCGUUACACUa	||||: | |||||||	aaUAAUUAAUAAGAAUGUGAa	1.0697	0.078
MIMAT0000418	hsa-miR-23b-3p	NM_002703	PPAT	circRNA	chr4	56406594	56406615	-	0	0	NA	8mer	ccauUAGGGACC-GUUACACUa	| | | | || |||||||	ugccACCACAGGAAAAUGUGAa	0.8769	3.882
MIMAT0000418	hsa-miR-23b-3p	NM_018227	UBA6	circRNA	chr4	67618271	67618289	-	6	0	AGO1-4,AGO2	8mer	ccaUUAGGGACCGUUACACUa	| ||||| || |||||||	gagAAUCCGUG--AAUGUGAa	1.4847	1.144
MIMAT0000418	hsa-miR-23b-3p	NM_018227	UBA6	circRNA	chr4	67646738	67646756	-	0	0	NA	8mer	ccauuagGGACCGUUACACUa	| | |||| |||||||	aggcaaaCCUG--AAUGUGAa	1.0221	0.936
MIMAT0000418	hsa-miR-23b-3p	NM_018227	UBA6	circRNA	chr4	67662931	67662951	-	0	0	NA	8mer	ccaUUAGGGACCGUUACACUa	| |||| : |||||||	uggAAUCAUACUAAAUGUGAa	1.1092	0.359
MIMAT0000418	hsa-miR-23b-3p	NM_002994	CXCL5	circRNA	chr4	73996102	73996122	-	1	4	AGO1-4	7mer-m8	ccauuagggaccgUUACACUa	| | |||||||	cuuuuaaagagaaAAUGUGAc	0.0528	1.857
MIMAT0000418	hsa-miR-23b-3p	NM_003715	USO1	circRNA	chr4	75813784	75813803	+	1	0	AGO2	7mer-m8	ccauuAGGGACCGUUACACUa	| ||| | :|||||||	agcccUCCAU-CUAAUGUGAu	0.9117	-0.037
MIMAT0000418	hsa-miR-23b-3p	NM_003715	USO1	circRNA	chr4	75813938	75813958	+	0	0	NA	7mer-m8	ccauuagggaccGUUACACUa	| | | :|||||||	gcaacaguguauUAAUGUGAu	0.4383	0.062
MIMAT0000418	hsa-miR-23b-3p	NM_018243	2024-09-11	circRNA	chr4	76970949	76970971	+	0	0	NA	7mer-m8	ccaUUAGGGAC--CGUUACACUa	| |:|:|: | :|||||||	gaaAGUUCUAGAAAUAAUGUGAg	0.9803	0.579
MIMAT0000418	hsa-miR-23b-3p	NM_018243	2024-09-11	circRNA	chr4	76973004	76973024	+	0	0	NA	7mer-m8	ccauuagggaccgUUACACUa	| |||||||	ucacaggugcccaAAUGUGAu	-0.1498	0.178
MIMAT0000418	hsa-miR-23b-3p	NM_018243	2024-09-11	circRNA	chr4	77037710	77037729	+	3	1	AGO2	7mer-m8	ccauuaGGGACCGUUACACUa	| |: | | |||||||	cauguaCUGUAG-AAUGUGAu	0.64	-0.24
MIMAT0000418	hsa-miR-23b-3p	NM_144571	CNOT6L	circRNA	chr4	77713628	77713649	-	0	0	NA	8mer	ccAUUAGGGA-CCGUUACACUa	||| |:::| :|||||||	agUAUUUUUUCAUUAAUGUGAa	1.259	2.723
MIMAT0000418	hsa-miR-23b-3p	NM_144571	CNOT6L	circRNA	chr4	77716170	77716190	-	0	0	NA	8mer	ccauuagggacCGUUACACUa	| | |||||||	acauuuugacaGAAAUGUGAa	0.0588	0.669
MIMAT0000418	hsa-miR-23b-3p	NM_144571	CNOT6L	circRNA	chr4	77717464	77717483	-	0	0	NA	7mer-m8	ccauUAGGGACCGUUACACUa	|| ||:::| | |||||||	gggcAUUUUUAG-AAUGUGAu	1.3042	1.849
MIMAT0000418	hsa-miR-23b-3p	NM_144571	CNOT6L	circRNA	chr4	77718197	77718217	-	3	1	AGO1	7mer-m8	ccAUUAGGGACCGUUACACUa	|: | :| |||||||||	caUGUUAAUUAGCAAUGUGAg	0.9606	3.089
MIMAT0000418	hsa-miR-23b-3p	NM_144571	CNOT6L	circRNA	chr4	77718966	77718984	-	1	0	AGO2	7mer-m8	ccAUUAGGGACCGUUACACUa	||:||:| |||||||	ucUAGUCUC--AAAAUGUGAu	0.9639	4.537
MIMAT0000418	hsa-miR-23b-3p	NM_152542	PPM1K	circRNA	chr4	88261161	88261185	-	0	0	NA	8mer	ccAUU--AGGGACCG--UUACACUa	|||| |: ||| : |||||||	ugUAAGUUUGCUGUUAAAAUGUGAa	1.3217	1.034
MIMAT0000418	hsa-miR-23b-3p	NM_152542	PPM1K	circRNA	chr4	88261554	88261575	-	1	0	AGO2	7mer-m8	ccaUUA-GGGACCGUUACACUa	||| |: | |||||||	aagAAUACUGUAAAAAUGUGAc	0.8641	0.095
MIMAT0000418	hsa-miR-23b-3p	NM_181892	UBE2D3	circRNA	chr4	102796868	102796888	-	3	0	AGO1-4,AGO2	7mer-m8	ccauuaggGACCGUUACACUa	| | | |||||||	cagcagaaCAGAAAAUGUGAu	0.367	3.803
MIMAT0000418	hsa-miR-23b-3p	NM_006323	SEC24B	circRNA	chr4	109463055	109463075	+	2	0	AGO1-4,AGO2	7mer-m8	ccauuagggaccgUUACACUa	||| | |||||||	aguaccaacacaaAAUGUGAc	0.6736	1.353
MIMAT0000418	hsa-miR-23b-3p	NM_001148	ANK2	circRNA	chr4	113288414	113288434	+	4	0	AGO2	8mer	ccauuaGGGACCGUUACACUa	|: ||| |||||||	cugucaCUAUGGAAAUGUGAa	0.641	6.05
MIMAT0000418	hsa-miR-23b-3p	NM_014822	SEC24D	circRNA	chr4	118738066	118738086	-	0	0	NA	8mer	ccaUUAGGGACCGUUACACUa	| || ::| |||||||	gccAACAUUUAAAAAUGUGAa	0.8769	0.216
MIMAT0000418	hsa-miR-23b-3p	NM_014822	SEC24D	circRNA	chr4	118752811	118752830	-	2	0	AGO1-4,AGO2	8mer	ccauUAGGGACCGUUACACUa	||::|| :|||||||	cuccAUUUCU-UUAAUGUGAa	0.9012	5.732
MIMAT0000418	hsa-miR-23b-3p	NM_020337	ANKRD50	circRNA	chr4	124665713	124665732	-	2	0	AGO1,AGO1-4	8mer	ccAUUAGGGACCGUUACACUa	|||| || |||||||	auUAAUAACU-CAAAUGUGAa	1.1092	1.959
MIMAT0000418	hsa-miR-23b-3p	NM_020337	ANKRD50	circRNA	chr4	124667404	124667424	-	1	0	AGO1-4	7mer-m8	ccauuagggaccgUUACACUa	|| |||||||	aaaaaaaaugaagAAUGUGAu	0.0801	1.199
MIMAT0000418	hsa-miR-23b-3p	NM_020337	ANKRD50	circRNA	chr4	124672207	124672226	-	1	0	AGO1-4	7mer-m8	ccauuAGGGACCGUUACACUa	| ::| | |||||||	cagccUAUUUUG-AAUGUGAu	0.5253	5.072
MIMAT0000418	hsa-miR-23b-3p	NM_014278	HSPA4L	circRNA	chr4	127803714	127803735	+	4	0	AGO1-4,AGO2	8mer	ccaUUAGGGACCG-UUACACUa	||| : | : |||||||	ccaAAUAUAAGAUAAAUGUGAa	0.7968	4.185
MIMAT0000418	hsa-miR-23b-3p	NM_014278	HSPA4L	circRNA	chr4	127803759	127803778	+	1	0	AGO1-4	8mer	ccAUUAGGGACCGUUACACUa	| | || :| || |||||||	guUUAUAUCAGG-AAUGUGAa	1.2218	4.992
MIMAT0000418	hsa-miR-23b-3p	NM_152778	MFSD8	circRNA	chr4	127920332	127920352	-	2	0	AGO1-4,AGO2	8mer	ccauuagggaccgUUACACUa	| |||||||	acaaugaugaauaAAUGUGAa	-0.1974	0.096
MIMAT0000418	hsa-miR-23b-3p	NM_014331	SLC7A11	circRNA	chr4	138232310	138232330	-	1	0	AGO2	8mer	ccauuagggaccGUUACACUa	| ||||||||	ccauuuuuuauuCAAUGUGAa	0.1247	4.127
MIMAT0000418	hsa-miR-23b-3p	NM_201999	ELF2	circRNA	chr4	139058493	139058513	-	19	0	AGO1-4,AGO2	8mer	ccaUUAGGGACCGUUACACUa	::| ::| |||||||	auaGGUAUUUUAGAAUGUGAa	0.7468	3.572
MIMAT0000418	hsa-miR-23b-3p	NM_201999	ELF2	circRNA	chr4	139146603	139146622	-	0	0	NA	7mer-m8	ccaUUAGGGACCGUUACACUa	|| :|| :|||||||	uugAAGUCC-AAUAAUGUGAu	0.8338	0.099
MIMAT0000418	hsa-miR-23b-3p	NM_201999	ELF2	circRNA	chr4	139148608	139148628	-	0	0	NA	7mer-m8	ccauuagggacCGUUACACUa	|| | |||||||	ggaugaauagaGAAAUGUGAu	0.0725	0.302
MIMAT0000418	hsa-miR-23b-3p	NM_201999	ELF2	circRNA	chr4	139148833	139148858	-	0	0	NA	8mer	ccaUUAGG--GACCG---UUACACUa	||| | ||||: |||||||	ucaAAUGCUGCUGGUAGGAAUGUGAa	1.0767	0.221
MIMAT0000418	hsa-miR-23b-3p	NM_201999	ELF2	circRNA	chr4	139152773	139152793	-	0	0	NA	8mer	ccauuagggaccgUUACACUa	| |||||||	acaggacaacuaaAAUGUGAa	-0.0872	0.326
MIMAT0000418	hsa-miR-23b-3p	NM_201999	ELF2	circRNA	chr4	139157461	139157480	-	0	0	NA	7mer-m8	ccauuaggGACCGUUACACUa	| || |:|||||||	gcagugagCU-GUAAUGUGAu	0.4453	0.133
MIMAT0000418	hsa-miR-23b-3p	NM_015130	TBC1D9	circRNA	chr4	140620808	140620834	-	3	0	AGO1-4,AGO2	8mer	ccAUUAGGG---A-CCG--UUACACUa	| ||| |:| | ||| |||||||	guUAACCUCAAAUAGGCUAAAUGUGAa	1.1568	2.793
MIMAT0000418	hsa-miR-23b-3p	NM_014487	ZNF330	circRNA	chr4	141229659	141229678	+	4	0	AGO2	8mer	ccaUUAGGGACCGUUACACUa	|:| : | | |||||||	cugAGUGUGUUG-AAUGUGAa	0.7549	5.628
MIMAT0000418	hsa-miR-23b-3p	NM_001102653	OTUD4	circRNA	chr4	145136116	145136136	-	4	0	AGO1-4,AGO2	8mer	ccAUUAGGGACCGUUACACUa	| :| | | ||||||||	auUUGUGCAUACCAAUGUGAa	0.885	2.293
MIMAT0000418	hsa-miR-23b-3p	NM_001199282	LRBA	circRNA	chr4	150828315	150828335	-	1	0	AGO2	8mer	ccauuagggaCCGUUACACUa	|| | ||||||||	uucaaaaaacGUCAAUGUGAa	0.4905	4.209
MIMAT0000418	hsa-miR-23b-3p	NM_006726	LRBA	circRNA	chr4	150828315	150828335	-	1	0	AGO2	8mer	ccauuagggaCCGUUACACUa	|| | ||||||||	uucaaaaaacGUCAAUGUGAa	0.4905	4.209
MIMAT0000418	hsa-miR-23b-3p	NM_001199282	LRBA	circRNA	chr4	150928973	150928997	-	0	0	NA	7mer-m8	ccAUUAGG--GACC--GUUACACUa	|||:: || |||| |||||||	ggUGGACCUACUGGAAAAAUGUGAc	1.5238	4.666
MIMAT0000418	hsa-miR-23b-3p	NM_006726	LRBA	circRNA	chr4	150928973	150928997	-	0	0	NA	7mer-m8	ccAUUAGG--GACC--GUUACACUa	|||:: || |||| |||||||	ggUGGACCUACUGGAAAAAUGUGAc	1.5238	4.666
MIMAT0000418	hsa-miR-23b-3p	NM_006745	MSMO1	circRNA	chr4	165343036	165343060	+	118	0	AGO1-4,AGO2	7mer-m8	ccAUUAGGGACC----GUUACACUa	|:| |:|| | |||||||	uuUGAGCUCUUGAAAUAAAUGUGAu	0.7816	2.336
MIMAT0000418	hsa-miR-23b-3p	NM_173872	CLCN3	circRNA	chr4	169641010	169641030	+	0	0	NA	7mer-m8	ccauuagggaCCGUUACACUa	| || |||||||	agacugagagGGAAAUGUGAg	0.1677	0.218
MIMAT0000418	hsa-miR-23b-3p	NM_173872	CLCN3	circRNA	chr4	169641290	169641310	+	0	0	NA	7mer-m8	ccauuagggACCGUUACACUa	|| |||||||	auacuaaaaUGCAAAUGUGAg	-0.0704	0.325
MIMAT0000418	hsa-miR-23b-3p	NM_173872	CLCN3	circRNA	chr4	169648827	169648847	+	0	0	NA	7mer-m8	ccauUAGGGACCGUUACACUa	| | ||| ||||||||||	gaccAGCCCAGGCAAUGUGAc	1.2927	0.057
MIMAT0000418	hsa-miR-23b-3p	NM_173872	CLCN3	circRNA	chr4	169649032	169649052	+	0	0	NA	7mer-m8	ccauuagggaccgUUACACUa	|| | |||||||	aaaaaaaaguaugAAUGUGAg	0.4065	0.182
MIMAT0000418	hsa-miR-23b-3p	NM_173872	CLCN3	circRNA	chr4	169654809	169654826	+	0	0	NA	8mer	ccaUUAGGGACCGUUACACUa	||| | | |||||||	aagAAUACAU---AAUGUGAa	0.7213	-0.098
MIMAT0000418	hsa-miR-23b-3p	NM_173872	CLCN3	circRNA	chr4	169720870	169720891	+	3	0	AGO1-4,AGO2	7mer-m8	ccaUUAGGGACC-GUUACACUa	| |:: ||| :|||||||	cagACUUUAUGGAUAAUGUGAc	1.0743	2.513
MIMAT0000418	hsa-miR-23b-3p	NM_173872	CLCN3	circRNA	chr4	169721240	169721260	+	0	0	NA	7mer-m8	ccauuaGGGACCGUUACACUa	| ||:| :|||||||	auuuuaCCUUUUUAAUGUGAu	0.8223	3.094
MIMAT0000418	hsa-miR-23b-3p	NM_173872	CLCN3	circRNA	chr4	169721538	169721558	+	0	0	NA	8mer	ccauuagggaccgUUACACUa	| |||||||	aaaucaaaccaaaAAUGUGAa	-0.1574	0.166
MIMAT0000418	hsa-miR-23b-3p	NM_001130688	HMGB2	circRNA	chr4	173332009	173332030	-	78	0	AGO1,AGO1-4,AGO2,AGO3	8mer	ccAUUAGG-GACCGUUACACUa	|| |:: || |||||||	auUAUUUUGCUAAGAAUGUGAa	0.9837	3.688
MIMAT0000418	hsa-miR-23b-3p	NM_002129	HMGB2	circRNA	chr4	173332009	173332030	-	78	0	AGO1,AGO1-4,AGO2,AGO3	8mer	ccAUUAGG-GACCGUUACACUa	|| |:: || |||||||	auUAUUUUGCUAAGAAUGUGAa	0.9837	3.688
MIMAT0000418	hsa-miR-23b-3p	NM_004346	CASP3	circRNA	chr4	184628444	184628464	-	6	0	AGO1-4	8mer	ccauuagGGACCGUUACACUa	|| ||:|||||||	uuauuagCCAGGUAAUGUGAa	0.4929	0.044
MIMAT0000418	hsa-miR-23b-3p	NM_020827	KIAA1430	circRNA	chr4	185190334	185190354	-	1	0	AGO2	7mer-m8	ccaUUAGGGACCGUUACACUa	|| | | |||||||	uaaAAAGCAAGAAAAUGUGAg	0.6121	2.433
MIMAT0000418	hsa-miR-23b-3p	NM_020827	KIAA1430	circRNA	chr4	185191113	185191133	-	0	0	NA	8mer	ccauuagggacCGUUACACUa	| | | |||||||	gaagaaggaaaGAAAUGUGAa	0.2391	1.854
MIMAT0000418	hsa-miR-23b-3p	NM_005245	FAT1	circRNA	chr4	186620677	186620697	-	1	0	AGO2	8mer	ccauuagggaccGUUACACUa	|| :|||||||	cucugucaaaauUAAUGUGAa	0.3546	3.431
MIMAT0000418	hsa-miR-23b-3p	NM_015325	KIAA0947	circRNA	chr5	5461573	5461593	+	0	0	NA	8mer	ccauuagggaCCGUUACACUa	|| ||||||||||	acaaaagaugGGCAAUGUGAa	0.7944	0.175
MIMAT0000418	hsa-miR-23b-3p	NM_015325	KIAA0947	circRNA	chr5	5462027	5462049	+	2	0	AGO1-4	7mer-m8	ccAUUAGGGACCG--UUACACUa	|| | |: | || |||||||	ugUCAACUGUAGCAAAAUGUGAu	1.0789	-1.101
MIMAT0000418	hsa-miR-23b-3p	NM_004172	SLC1A3	circRNA	chr5	36686557	36686576	+	2	0	AGO2	7mer-m8	ccaUUAGGGACCGUUACACUa	||| ||| |||||||	cacAAU-CCUAUAAAUGUGAu	1.0685	0.532
MIMAT0000418	hsa-miR-23b-3p	NM_001343	DAB2	circRNA	chr5	39372401	39372421	-	4	0	AGO2	7mer-m8	ccauuagggaccgUUACACUa	| | |||||||	uaucacaaagcuaAAUGUGAu	0.0755	0.453
MIMAT0000418	hsa-miR-23b-3p	NM_001343	DAB2	circRNA	chr5	39418246	39418266	-	0	0	NA	8mer	ccauuagggacCGUUACACUa	|| | | |||||||	ggcuuugggacGAAAUGUGAa	0.4905	0.221
MIMAT0000418	hsa-miR-23b-3p	NM_000958	PTGER4	circRNA	chr5	40692792	40692811	+	1	0	AGO1	8mer	ccAUUAGGGACCGUUACACUa	||| | | | |||||||	acUAAAGCAU-GAAAUGUGAa	0.9745	4.617
MIMAT0000418	hsa-miR-23b-3p	NM_001098272	HMGCS1	circRNA	chr5	43290624	43290646	-	10	0	AGO1-4,AGO2	7mer-m8	ccAUUAGGGACCG--UUACACUa	||||| : |||: |||||||	ggUAAAAUGUGGUAAAAUGUGAu	1.6497	0.139
MIMAT0000418	hsa-miR-23b-3p	NM_001098272	HMGCS1	circRNA	chr5	43290673	43290693	-	3	0	AGO1-4,AGO2	7mer-m8	ccauUAGGGACCGUUACACUa	| |:: || |||||||	uucuAGCUUGGGGAAUGUGAc	0.8141	0.623
MIMAT0000418	hsa-miR-23b-3p	NM_012343	NNT	circRNA	chr5	43675518	43675539	+	1	0	AGO2	7mer-m8	ccauuAGGGACCG-UUACACUa	|||||||| |||||||	aucgcUCCCUGGCUAAUGUGAu	1.7728	5.162
MIMAT0000418	hsa-miR-23b-3p	NM_002184	IL6ST	circRNA	chr5	55936500	55936519	-	0	0	NA	7mer-m8	ccauuagggACCGUUACACUa	| ||| |||||||	augacauaaUGG-AAUGUGAu	0.5126	0.332
MIMAT0000418	hsa-miR-23b-3p	NM_002184	IL6ST	circRNA	chr5	55937058	55937076	-	18	0	AGO1,AGO1-4,AGO2	7mer-m8	ccAUUAGGGACCGUUACACUa	|||| || :|||||||	auUAAUACC--AUAAUGUGAu	1.1765	0.293
MIMAT0000418	hsa-miR-23b-3p	NM_015342	PPWD1	circRNA	chr5	65572088	65572108	+	1	0	AGO2	8mer	ccaUUAGGGACCGUUACACUa	| |||| |||||||	uaaAUUCCCCAAAAAUGUGAa	0.9593	4.192
MIMAT0000418	hsa-miR-23b-3p	NM_005909	MAP1B	circRNA	chr5	72196052	72196073	+	3	0	AGO1-4,AGO2	8mer	ccauuagggaCCG-UUACACUa	| | ||| |||||||	ugaaggggagGGCGAAUGUGAa	0.5934	4.11
MIMAT0000418	hsa-miR-23b-3p	NM_005909	MAP1B	circRNA	chr5	72206217	72206235	+	0	0	NA	7mer-m8	ccAUUAGGGACCGUUACACUa	| ||:::| :|||||||	acUUAUUUUU--UAAUGUGAg	1.0267	4.634
MIMAT0000418	hsa-miR-23b-3p	NM_002270	TNPO1	circRNA	chr5	72855802	72855822	+	3	0	AGO1,AGO2	8mer	ccauuagggaccGUUACACUa	| | :|||||||	uaucuugaagaaUAAUGUGAa	0.3415	5.878
MIMAT0000418	hsa-miR-23b-3p	NM_002270	TNPO1	circRNA	chr5	72910353	72910373	+	48	0	AGO1,AGO1-4,AGO2	8mer	ccAUUAGGGACCGUUACACUa	|| : ||| |||||||	cuUAUAUACUGUGAAUGUGAa	1.0139	5.857
MIMAT0000418	hsa-miR-23b-3p	NM_003633	ENC1	circRNA	chr5	74627446	74627466	-	2	0	AGO1,AGO1-4	8mer	ccauuAGGGACCGUUACACUa	| |:::| ||||||||	uuuuuUUUUUCACAAUGUGAa	0.9675	4.94
MIMAT0000418	hsa-miR-23b-3p	NM_014886	NSA2	circRNA	chr5	74773999	74774019	+	1	0	AGO2	7mer-m8	ccAUUAGGGACCGUUACACUa	|| ||: | |||||||	ugUCAUUGAAGUAAAUGUGAg	0.9291	5.492
MIMAT0000418	hsa-miR-23b-3p	NM_000859	HMGCR	circRNA	chr5	75351255	75351275	+	1	0	AGO1-4	7mer-m8	ccaUUAGGGACCGUUACACUa	| ||| | | |||||||	agaAAUAACCAGAAAUGUGAu	1.0221	1.497
MIMAT0000418	hsa-miR-23b-3p	NM_001992	F2R	circRNA	chr5	76734448	76734468	+	0	0	NA	7mer-m8	ccauuagggaccgUUACACUa	| |||||||	acuggcaaagcagAAUGUGAu	-0.2578	-0.112
MIMAT0000418	hsa-miR-23b-3p	NM_001992	F2R	circRNA	chr5	76735737	76735757	+	1	0	AGO1	8mer	ccauuagggaccgUUACACUa	| |||||||	accuguauuaauaAAUGUGAa	-0.1134	1.402
MIMAT0000418	hsa-miR-23b-3p	NM_004272	HOMER1	circRNA	chr5	79401957	79401978	-	2	2	AGO2	8mer	ccaUUAGG-GACCGUUACACUa	| |:||| ||| ||||||||	uggAGUCCACUGCCAAUGUGAa	1.5993	5.741
MIMAT0000418	hsa-miR-23b-3p	NM_174909	TMEM167A	circRNA	chr5	83053861	83053881	-	1	0	AGO1-4	7mer-m8	ccauuagggaccGUUACACUa	| ||||||||	guauuaaaaguaCAAUGUGAu	-0.1905	-0.066
MIMAT0000418	hsa-miR-23b-3p	NM_174909	TMEM167A	circRNA	chr5	83056016	83056035	-	3	0	AGO1-4	7mer-m8	ccaUUAGGGACCGUUACACUa	| ||| :: || |||||||	aggAAUAUUAGG-AAUGUGAc	1.2636	-0.507
MIMAT0000418	hsa-miR-23b-3p	NM_020801	ARRDC3	circRNA	chr5	91369124	91369144	-	2	0	AGO2	7mer-m8	ccauuagggaccgUUACACUa	| |||||||	cacuggaucacaaAAUGUGAu	-0.1574	1.458
MIMAT0000418	hsa-miR-23b-3p	NM_014899	RHOBTB3	circRNA	chr5	95755556	95755576	+	3	0	AGO1,AGO1-4,AGO2	8mer	ccAUUAGGGACCGUUACACUa	|: | |:| ||||||||	caUGCUGCUUUUCAAUGUGAa	0.9803	3.241
MIMAT0000418	hsa-miR-23b-3p	NM_014819	PJA2	circRNA	chr5	109335836	109335855	-	1	0	AGO1-4	7mer-m8	ccauUAGGGACCGUUACACUa	|| | | |:|||||||	uugcAUGCAU-GUAAUGUGAu	0.7944	2.409
MIMAT0000418	hsa-miR-23b-3p	NM_014819	PJA2	circRNA	chr5	109336217	109336239	-	0	0	NA	7mer-m8	ccAUUAGG-GACCG-UUACACUa	||:|:| || | |||||||	aaUAGUUCACUUACAAAUGUGAu	1.1347	0.07
MIMAT0000418	hsa-miR-23b-3p	NM_014819	PJA2	circRNA	chr5	109378392	109378412	-	0	0	NA	8mer	ccauuagggaccgUUACACUa	| |||||||	gaccucuuaauaaAAUGUGAa	-0.4286	1.139
MIMAT0000418	hsa-miR-23b-3p	NM_005669	REEP5	circRNA	chr5	112876639	112876658	-	3	0	AGO2	8mer	ccauuAGGGACCGUUACACUa	| |: :| | |||||||	agcguUUAUUUG-AAUGUGAa	0.7549	0.073
MIMAT0000418	hsa-miR-23b-3p	NM_152624	DCP2	circRNA	chr5	112979660	112979680	+	0	0	NA	7mer-m8	ccAUUAGGGACCGUUACACUa	||| :::| |||||||	cuUAAAUUUUCAAAAUGUGAc	1.0964	0.343
MIMAT0000418	hsa-miR-23b-3p	NM_152624	DCP2	circRNA	chr5	113015082	113015100	+	6	0	AGO2	7mer-m8	ccauUAGGGACCGUUACACUa	|||::| :|||||||	cugcAUCUUU--UAAUGUGAc	0.8838	0.873
MIMAT0000418	hsa-miR-23b-3p	NM_152624	DCP2	circRNA	chr5	113017761	113017784	+	0	0	NA	7mer-m8	ccAUUAGG---GACCGUUACACUa	|: ||| || | |||||||	uaUGUUCCAGGCUAGAAAUGUGAu	0.9245	-0.133
MIMAT0000418	hsa-miR-23b-3p	NM_152624	DCP2	circRNA	chr5	113020211	113020231	+	1	0	AGO1-4	7mer-m8	ccauuagggaccgUUACACUa	| | | |||||||	agacuuuagaguaAAUGUGAu	0.367	0.669
MIMAT0000418	hsa-miR-23b-3p	NM_181836	TMED7	circRNA	chr5	115614459	115614482	-	0	0	NA	7mer-m8	ccAUUAGGGAC--C-GUUACACUa	|||| | ||| | :|||||||	ugUAAGCACUGAUGUUAAUGUGAu	1.4646	0.388
MIMAT0000418	hsa-miR-23b-3p	NM_181836	TMED7	circRNA	chr5	115615781	115615801	-	9	0	AGO1-4,AGO2	7mer-m8	ccauuagggaccgUUACACUa	||| |||||||	aauaagaaaaccaAAUGUGAu	0.3275	1.447
MIMAT0000418	hsa-miR-23b-3p	NM_001999	FBN2	circRNA	chr5	128259146	128259166	-	2	0	AGO1	7mer-m8	ccauuagggaccGUUACACUa	| | :|||||||	aaugcacaaaaaUAAUGUGAg	0.4019	3.529
MIMAT0000418	hsa-miR-23b-3p	NM_001999	FBN2	circRNA	chr5	128309327	128309348	-	0	0	NA	7mer-m8	ccaUUAG-GGACCGUUACACUa	|:|: ||| ||||||||	augAGUUGCCUUUCAAUGUGAc	1.1022	4.673
MIMAT0000418	hsa-miR-23b-3p	NM_001999	FBN2	circRNA	chr5	128334792	128334813	-	1	0	AGO1-4	7mer-m8	ccauUAGGGA-CCGUUACACUa	|| ::| || |||||||	cugcAUGUUUGGGGAAUGUGAg	0.9012	4.297
MIMAT0000418	hsa-miR-23b-3p	NM_001999	FBN2	circRNA	chr5	128446482	128446502	-	1	0	AGO2	8mer	ccaUUAGGGACCGUUACACUa	| | | |: | |||||||	gaaACUACUCAGAAAUGUGAa	0.8653	3.883
MIMAT0000418	hsa-miR-23b-3p	NM_133372	FNIP1	circRNA	chr5	131642196	131642219	-	8	0	AGO1-4,AGO2	8mer	ccAUUAG--GGACCG-UUACACUa	||::|| : || : |||||||	ugUGGUCAUUAUGAUGAAUGUGAa	1.1462	1.323
MIMAT0000418	hsa-miR-23b-3p	NM_014423	AFF4	circRNA	chr5	132880867	132880886	-	2	0	AGO2	8mer	ccAUUAGGGACCGUUACACUa	|||| ::| ||||||||	uuUAAUAUUU-CCAAUGUGAa	1.2996	1.614
MIMAT0000418	hsa-miR-23b-3p	NM_006930	SKP1	circRNA	chr5	134158031	134158051	-	1	0	AGO2	8mer	ccauuagggaccGUUACACUa	| | :|||||||	uacagacugaaaUAAUGUGAa	0.4019	0.309
MIMAT0000418	hsa-miR-23b-3p	NM_006930	SKP1	circRNA	chr5	134167189	134167210	-	16	0	AGO1,AGO2	8mer	ccauuaGGGACCG-UUACACUa	|:|| | |||||||	caguucCUCUACCAAAUGUGAa	0.4563	6.049
MIMAT0000418	hsa-miR-23b-3p	NM_170679	SKP1	circRNA	chr5	134167189	134167210	-	16	0	AGO1,AGO2	8mer	ccauuaGGGACCG-UUACACUa	|:|| | |||||||	caguucCUCUACCAAAUGUGAa	0.4563	6.049
MIMAT0000418	hsa-miR-23b-3p	NM_021982	SEC24A	circRNA	chr5	134725177	134725200	+	8	0	AGO1-4,AGO2	7mer-m8	ccAU-UAGGGACC--GUUACACUa	|| :|:: ||| :|||||||	auUAUGUUUGUGGACUAAUGUGAu	1.1962	1.664
MIMAT0000418	hsa-miR-23b-3p	NM_021982	SEC24A	circRNA	chr5	134726775	134726795	+	0	0	NA	7mer-m8	ccauUAGGGACCGUUACACUa	:|:||| :|||||||	aaauGUUCCUCUUAAUGUGAu	0.9593	0.75
MIMAT0000418	hsa-miR-23b-3p	NM_021982	SEC24A	circRNA	chr5	134727574	134727594	+	4	0	AGO1,AGO2	7mer-m8	ccauuagggaccgUUACACUa	|| |||||||	uaggggaccaccaAAUGUGAu	0.1119	3.722
MIMAT0000418	hsa-miR-23b-3p	NM_001001419	SMAD5	circRNA	chr5	136178094	136178116	+	2	0	AGO1	7mer-m8	ccAUUAG-GGAC-CGUUACACUa	||: || :| | |:|||||||	agUGUUCUUCAGUGUAAUGUGAc	1.2694	1.309
MIMAT0000418	hsa-miR-23b-3p	NM_001001419	SMAD5	circRNA	chr5	136181607	136181630	+	1	0	AGO1	7mer-m8	ccaUUAGGGAC--CG-UUACACUa	:|| |||| | |||||||	caaGAUGCCUGAAUCGAAUGUGAg	1.0546	0.275
MIMAT0000418	hsa-miR-23b-3p	NM_004598	SPOCK1	circRNA	chr5	136975387	136975406	-	6	0	AGO1-4	8mer	ccauuAGGGACCGUUACACUa	| | :|||| |||||||	agacuUAUCUGG-AAUGUGAa	1.1498	3.621
MIMAT0000418	hsa-miR-23b-3p	NM_004661	CDC23	circRNA	chr5	138187656	138187676	-	1	0	AGO1-4	8mer	ccauuagggaccgUUACACUa	| |||||||	gaauucaauaaaaAAUGUGAa	-0.4286	0.926
MIMAT0000418	hsa-miR-23b-3p	NM_004134	HSPA9	circRNA	chr5	138566644	138566666	-	4	0	AGO2	8mer	ccauuagggaCCG--UUACACUa	||| |||||||	cugcugaaaaGGCUAAAUGUGAa	-0.1512	4.582
MIMAT0000418	hsa-miR-23b-3p	NM_017747	ANKHD1	circRNA	chr5	140539792	140539812	+	1	0	AGO2	8mer	ccAUUAGGGACCGUUACACUa	|||: |: | :|||||||	ugUAGCCUGUAUUAAUGUGAa	1.2044	7.205
MIMAT0000418	hsa-miR-23b-3p	NM_001018077	NR3C1	circRNA	chr5	143400295	143400315	-	4	0	AGO2	8mer	ccauUAGGGACCGUUACACUa	| | |||||||||||	caccAACGGUGGCAAUGUGAa	0.8502	2.253
MIMAT0000418	hsa-miR-23b-3p	NM_001024094	NR3C1	circRNA	chr5	143400295	143400315	-	4	0	AGO2	8mer	ccauUAGGGACCGUUACACUa	| | |||||||||||	caccAACGGUGGCAAUGUGAa	0.8502	2.253
MIMAT0000418	hsa-miR-23b-3p	hsa_circ_0001543	hsa_circ_000420	circRNA	chr5	143400295	143400315	-	4	0	AGO2	8mer	ccauUAGGGACCGUUACACUa	| | |||||||||||	caccAACGGUGGCAAUGUGAa	0.8502	2.253
MIMAT0000418	hsa-miR-23b-3p	NM_138492	PRELID2	circRNA	chr5	145721076	145721096	-	0	0	NA	8mer	ccauuagggaccgUUACACUa	| || |||||||	agggauuugcaaaAAUGUGAa	0.3531	0.538
MIMAT0000418	hsa-miR-23b-3p	NM_138492	PRELID2	circRNA	chr5	145723663	145723683	-	0	0	NA	7mer-m8	ccaUUAGGGACCGUUACACUa	| |:::|| ||||||||	uaaACUUUUUGCCAAUGUGAu	1.1347	0.328
MIMAT0000418	hsa-miR-23b-3p	NM_138492	PRELID2	circRNA	chr5	145725270	145725289	-	0	0	NA	8mer	ccAUUAGGGACCGUUACACUa	| :|:::| |||||||	caUUGUUUUU-UAAAUGUGAa	0.892	0.304
MIMAT0000418	hsa-miR-23b-3p	NM_138492	PRELID2	circRNA	chr5	145756502	145756521	-	1	0	AGO1	8mer	ccAUUAGGGACCGUUACACUa	| | ::|| :|||||||	auUCAGUUCU-AUAAUGUGAa	0.9442	0.499
MIMAT0000418	hsa-miR-23b-3p	NM_006706	TCERG1	circRNA	chr5	146480167	146480187	+	10	0	AGO2	8mer	ccauuaggGACCGUUACACUa	|| | | ||:|||||||	ggaagggaCAGGUAAUGUGAa	0.9849	0.353
MIMAT0000418	hsa-miR-23b-3p	NM_002609	PDGFRB	circRNA	chr5	150133639	150133658	-	1	0	AGO2	7mer-m8	ccauuagGGACCGUUACACUa	| ||| |||||||||	accuacaCCU-GCAAUGUGAc	0.892	2.756
MIMAT0000418	hsa-miR-23b-3p	NM_001543	NDST1	circRNA	chr5	150554856	150554876	+	3	0	AGO1,AGO2	8mer	ccauuagGGACCGUUACACUa	::| ||||||||	caccccaUUUAACAAUGUGAa	0.2827	1.506
MIMAT0000418	hsa-miR-23b-3p	NM_033274	ADAM19	circRNA	chr5	157395778	157395799	-	0	0	NA	7mer-m8	ccauuaGGGAC-CGUUACACUa	| |: || | |||||||	cuugugCUAUGUGAAAUGUGAg	0.7747	0.203
MIMAT0000418	hsa-miR-23b-3p	NM_033274	ADAM19	circRNA	chr5	157434699	157434722	-	0	0	NA	7mer-m8	ccAUUAGGG---ACCGUUACACUa	||||:|:|: | |||||||||	ggUAGUUCUUUAUAGCAAUGUGAg	1.4762	0.07
MIMAT0000418	hsa-miR-23b-3p	NM_033274	ADAM19	circRNA	chr5	157439584	157439606	-	0	0	NA	7mer-m8	ccAUUAGGGACCG---UUACACUa	|||| || | | |||||||	uaUAAUGCC-GCCAUGAAUGUGAg	1.1289	0.091
MIMAT0000418	hsa-miR-23b-3p	NM_033274	ADAM19	circRNA	chr5	157458414	157458434	-	0	0	NA	7mer-m8	ccauuagggaCCGUUACACUa	| || |||||||	aaagagaaagGGAAAUGUGAg	0.3	0.219
MIMAT0000418	hsa-miR-23b-3p	NM_033274	ADAM19	circRNA	chr5	157459478	157459498	-	0	0	NA	7mer-m8	ccauuagggaccgUUACACUa	|||||||	augggggaaacaaAAUGUGAu	-0.6667	0.246
MIMAT0000418	hsa-miR-23b-3p	NM_033274	ADAM19	circRNA	chr5	157474243	157474265	-	0	0	NA	7mer-m8	ccauuaGGGACCG--UUACACUa	| |:||||| |||||||	guaugcCUCUGGCCAAAUGUGAg	1.1611	0.305
MIMAT0000418	hsa-miR-23b-3p	NM_033274	ADAM19	circRNA	chr5	157477477	157477497	-	2	0	AGO2	8mer	ccaUUAGGGACCGUUACACUa	| :|||| ||||||||||	uggGAUCCAGGGCAAUGUGAa	1.5377	1.999
MIMAT0000418	hsa-miR-23b-3p	NM_004060	CCNG1	circRNA	chr5	163443884	163443902	+	5	0	AGO1-4,AGO2	8mer	ccaUUAGGGACCGUUACACUa	|| ||| |||||||	cuaAAAGCCU--AAAUGUGAa	0.7886	1.756
MIMAT0000418	hsa-miR-23b-3p	NM_022754	SFXN1	circRNA	chr5	175528556	175528576	+	1	0	AGO2	7mer-m8	ccauuAGGGACCGUUACACUa	| |::||| ||||||||	uuuuuUUUCUGACAAUGUGAc	1.2323	0.865
MIMAT0000418	hsa-miR-23b-3p	NM_052899	GPRIN1	circRNA	chr5	176596322	176596340	-	1	0	AGO2	7mer-m8	ccauUAGGGACCGUUACACUa	| :||:||| |||||||	gcacGUCUCUG--AAUGUGAg	1.1417	-0.034
MIMAT0000418	hsa-miR-23b-3p	NM_006816	LMAN2	circRNA	chr5	177332038	177332061	-	1	1	AGO1	8mer	ccAUUAGGGACC---GUUACACUa	|:: ||| || ||||||||	ccUGGGCCCAGGAGCCAAUGUGAa	1.1486	0.861
MIMAT0000418	hsa-miR-23b-3p	NM_014757	MAML1	circRNA	chr5	179776798	179776818	+	4	0	AGO2	7mer-m8	ccauuagggaccgUUACACUa	| | | |||||||	gucauagcaauaaAAUGUGAu	0.4495	3.25
MIMAT0000418	hsa-miR-23b-3p	NM_001142298	SQSTM1	circRNA	chr5	179823916	179823936	+	12	0	AGO1-4,AGO2	7mer-m8	ccAUUAGGGACCGUUACACUa	|::| | ||||||||	caUGGUGCACCCCAAUGUGAu	0.8571	4.041
MIMAT0000418	hsa-miR-23b-3p	NM_139069	MAPK9	circRNA	chr5	180280541	180280562	-	2	0	AGO2	7mer-m8	ccAUUAG-GGACCGUUACACUa	|:| | | | |||||||	caUGAGCGACAGUAAAUGUGAc	0.7898	4.337
MIMAT0000418	hsa-miR-23b-3p	hsa_circ_0001566	hsa_circ_001168	circRNA	chr5	180280541	180280562	-	2	0	AGO2	7mer-m8	ccAUUAG-GGACCGUUACACUa	|:| | | | |||||||	caUGAGCGACAGUAAAUGUGAc	0.7898	4.337
MIMAT0000418	hsa-miR-23b-3p	NM_030948	PHACTR1	circRNA	chr6	13227928	13227948	+	5	0	AGO2	7mer-m8	ccauuagggaccgUUACACUa	| | |||||||	acuguugugauugAAUGUGAu	0.151	5.152
MIMAT0000418	hsa-miR-23b-3p	NM_000332	ATXN1	circRNA	chr6	16304997	16305017	-	0	0	NA	8mer	ccauuagggaccgUUACACUa	| | | |||||||	guuuaaagggaugAAUGUGAa	0.2381	4.219
MIMAT0000418	hsa-miR-23b-3p	NM_000332	ATXN1	circRNA	chr6	16328384	16328404	-	1	0	AGO2	7mer-m8	ccauuagggaccgUUACACUa	|| |||||||	ccuacagaaaucaAAUGUGAc	0.0197	2.734
MIMAT0000418	hsa-miR-23b-3p	NM_000332	ATXN1	circRNA	chr6	16741775	16741797	-	0	0	NA	7mer-m8	ccAUUAGGGACCG--UUACACUa	||:| :| || |||||||	ccUAGUGAUUAGCAGAAUGUGAg	0.9918	0.056
MIMAT0000418	hsa-miR-23b-3p	NM_000332	ATXN1	circRNA	chr6	16749117	16749137	-	0	0	NA	7mer-m8	ccaUUAGGGACCGUUACACUa	| :| :|:| |||||||	gcaGACUCUUUAAAAUGUGAg	0.9327	0.159
MIMAT0000418	hsa-miR-23b-3p	NM_000332	ATXN1	circRNA	chr6	16763043	16763063	-	0	0	NA	7mer-m8	ccauuagggaccgUUACACUa	|||||||	augguauuucaaaAAUGUGAg	-0.6667	0.824
MIMAT0000418	hsa-miR-23b-3p	NM_181336	LEMD2	circRNA	chr6	33780172	33780179	-	1	0	AGO1	7mer-m8	ccauuagggaccgUUACACUa	|||||||	#NAME?	-2.0476	3.556
MIMAT0000418	hsa-miR-23b-3p	NR_034069	SRPK1	circRNA	chr6	35835055	35835075	-	3	0	AGO1,AGO2	8mer	ccauuagggaccgUUACACUa	|||| |||||||	acuaauggacuaaAAUGUGAa	0.6609	1.852
MIMAT0000418	hsa-miR-23b-3p	NM_006708	GLO1	circRNA	chr6	38677245	38677265	-	4	0	AGO1,AGO1-4,AGO2	7mer-m8	ccauuagggaccGUUACACUa	| | ||||||||	gaagaaaggaaaCAAUGUGAu	0.2787	0.075
MIMAT0000418	hsa-miR-23b-3p	NM_006708	GLO1	circRNA	chr6	38684496	38684514	-	0	0	NA	7mer-m8	ccAUUAGGGACCGUUACACUa	| |||||| |||||||	gcUAAUCC--AAAAAUGUGAu	1.4602	3.97
MIMAT0000418	hsa-miR-23b-3p	NM_003740	KCNK5	circRNA	chr6	39189686	39189706	-	6	0	AGO2	8mer	ccauuagggaCCGUUACACUa	|| | | :|||||||	gggagcaaaaGAUAAUGUGAa	0.5713	1.293
MIMAT0000418	hsa-miR-23b-3p	NM_002505	NFYA	circRNA	chr6	41099966	41099986	+	0	0	NA	7mer-m8	ccauuagggacCGUUACACUa	| |:|||||||	auaaccgaaaaGUAAUGUGAc	0.2311	0.782
MIMAT0000418	hsa-miR-23b-3p	NM_002505	NFYA	circRNA	chr6	41100223	41100243	+	1	0	AGO1-4	7mer-m8	ccauUAGGGACCGUUACACUa	:|:: | |||||||	aaguGUUUAUCAAAAUGUGAu	0.5842	0.187
MIMAT0000418	hsa-miR-23b-3p	NM_003131	SRF	circRNA	chr6	43181350	43181368	+	1	0	AGO2	7mer-m8	ccauUAGGGACCGUUACACUa	| :| |:|| |||||||	guguGUGCUUG--AAUGUGAg	0.8896	1.689
MIMAT0000418	hsa-miR-23b-3p	NM_001025366	VEGFA	circRNA	chr6	43778511	43778531	+	1	0	AGO2	8mer	ccauuagggaccgUUACACUa	| | | |||||||	cuacagcacaacaAAUGUGAa	0.4216	3.864
MIMAT0000418	hsa-miR-23b-3p	NM_001171623	VEGFA	circRNA	chr6	43778511	43778531	+	1	0	AGO2	8mer	ccauuagggaccgUUACACUa	| | | |||||||	cuacagcacaacaAAUGUGAa	0.4216	3.864
MIMAT0000418	hsa-miR-23b-3p	NM_012120	CD2AP	circRNA	chr6	47503344	47503364	+	0	0	NA	8mer	ccaUUAG-GGACCGUUACACUa	| |||| :| || |||||||	agaAAUCAUCAGG-AAUGUGAa	1.4343	4.562
MIMAT0000418	hsa-miR-23b-3p	NM_012120	CD2AP	circRNA	chr6	47574094	47574115	+	1	0	AGO2	7mer-m8	ccauuAGGGA-CCGUUACACUa	||:|| || |||||||	uaccuUCUCUGGGAAAUGUGAg	0.9097	1.842
MIMAT0000418	hsa-miR-23b-3p	NR_033327	EFHC1	circRNA	chr6	52452864	52452885	+	1	0	AGO1	7mer-m8	ccAUUAGGGACCG-UUACACUa	|| |: :| | |||||||	cuUACUUAUUUCCAAAUGUGAc	0.9048	-0.182
MIMAT0000418	hsa-miR-23b-3p	NM_001242828	ELOVL5	circRNA	chr6	53268586	53268609	-	2	1	AGO2	7mer-m8	ccAUUAGGGAC---CGUUACACUa	|:||:: || :|||||||	caUGAUUUAUGAAACUAAUGUGAc	0.9837	0.812
MIMAT0000418	hsa-miR-23b-3p	NM_001242828	ELOVL5	circRNA	chr6	53269152	53269176	-	23	0	AGO1-4,AGO2	8mer	ccAUUAGGGACC----GUUACACUa	| | |||||| ||||||||	uuUCACCCCUGGAAAACAAUGUGAa	1.4404	2.301
MIMAT0000418	hsa-miR-23b-3p	NM_001723	DST	circRNA	chr6	56642027	56642046	-	5	0	AGO2	7mer-m8	ccAU-UAGGGACCGUUACACUa	|||| || |:|| |||||||	ggUAUAUACUUG--AAUGUGAg	1.569	4.545
MIMAT0000418	hsa-miR-23b-3p	NM_015548	DST	circRNA	chr6	56642027	56642046	-	5	0	AGO2	7mer-m8	ccAU-UAGGGACCGUUACACUa	|||| || |:|| |||||||	ggUAUAUACUUG--AAUGUGAg	1.569	4.545
MIMAT0000418	hsa-miR-23b-3p	NM_015548	DST	circRNA	chr6	56650921	56650941	-	0	0	NA	7mer-m8	ccauUAGGGACCGUUACACUa	| ||: || |||||||	aggcAUUGGUGCAAAUGUGAg	0.9442	4.736
MIMAT0000418	hsa-miR-23b-3p	NM_015548	DST	circRNA	chr6	56674121	56674142	-	0	0	NA	8mer	ccaUUAG---GGACCGUUACACUa	|||| |||| |||||||	uagAAUCUGACCUG--AAUGUGAa	1.1022	0.044
MIMAT0000418	hsa-miR-23b-3p	hsa_circ_0076872	hsa_circ_0076872	circRNA	chr6	56674121	56674142	-	0	0	NA	8mer	ccaUUAG---GGACCGUUACACUa	|||| |||| |||||||	uagAAUCUGACCUG--AAUGUGAa	1.1022	0.044
MIMAT0000418	hsa-miR-23b-3p	NM_015548	DST	circRNA	chr6	56678391	56678411	-	0	0	NA	7mer-m8	ccauUAGGGACCGUUACACUa	|| || :| | |||||||	gggcAUGUCAAGGAAUGUGAg	1.0871	-0.072
MIMAT0000418	hsa-miR-23b-3p	hsa_circ_0076872	hsa_circ_0076872	circRNA	chr6	56678391	56678411	-	0	0	NA	7mer-m8	ccauUAGGGACCGUUACACUa	|| || :| | |||||||	gggcAUGUCAAGGAAUGUGAg	1.0871	-0.072
MIMAT0000418	hsa-miR-23b-3p	NM_015548	DST	circRNA	chr6	56683468	56683489	-	0	0	NA	7mer-m8	ccAUU-AGGGACCGUUACACUa	||| |: | :|||||||	uaUAACUUGAUAUUAAUGUGAu	0.9745	-0.214
MIMAT0000418	hsa-miR-23b-3p	hsa_circ_0076872	hsa_circ_0076872	circRNA	chr6	56683468	56683489	-	0	0	NA	7mer-m8	ccAUU-AGGGACCGUUACACUa	||| |: | :|||||||	uaUAACUUGAUAUUAAUGUGAu	0.9745	-0.214
MIMAT0000418	hsa-miR-23b-3p	NM_015548	DST	circRNA	chr6	56688418	56688436	-	0	0	NA	7mer-m8	ccauUAGGGACCGUUACACUa	| |||:| | |||||||	agcuAUCUCAG--AAUGUGAg	1.0418	0.502
MIMAT0000418	hsa-miR-23b-3p	hsa_circ_0076872	hsa_circ_0076872	circRNA	chr6	56688418	56688436	-	0	0	NA	7mer-m8	ccauUAGGGACCGUUACACUa	| |||:| | |||||||	agcuAUCUCAG--AAUGUGAg	1.0418	0.502
MIMAT0000418	hsa-miR-23b-3p	NM_015548	DST	circRNA	chr6	56711488	56711510	-	0	0	NA	7mer-m8	ccaUUAGGGACC--GUUACACUa	::|:| || |||||||	acaGGUUCAGGGGAAAAUGUGAg	0.7468	-0.173
MIMAT0000418	hsa-miR-23b-3p	hsa_circ_0076872	hsa_circ_0076872	circRNA	chr6	56711488	56711510	-	0	0	NA	7mer-m8	ccaUUAGGGACC--GUUACACUa	::|:| || |||||||	acaGGUUCAGGGGAAAAUGUGAg	0.7468	-0.173
MIMAT0000418	hsa-miR-23b-3p	NM_015548	DST	circRNA	chr6	56714759	56714778	-	0	0	NA	7mer-m8	ccaUUAGGGACCGUUACACUa	|: :::| | |||||||	cagAGGUUUUAG-AAUGUGAc	0.8571	0.023
MIMAT0000418	hsa-miR-23b-3p	hsa_circ_0076872	hsa_circ_0076872	circRNA	chr6	56714759	56714778	-	0	0	NA	7mer-m8	ccaUUAGGGACCGUUACACUa	|: :::| | |||||||	cagAGGUUUUAG-AAUGUGAc	0.8571	0.023
MIMAT0000418	hsa-miR-23b-3p	NM_015548	DST	circRNA	chr6	56719559	56719581	-	0	0	NA	7mer-m8	ccAUUAGGG-ACCG-UUACACUa	| |:|||:| | || |||||||	gaUGAUCUCAUUGCAAAUGUGAc	1.5296	-0.255
MIMAT0000418	hsa-miR-23b-3p	hsa_circ_0076872	hsa_circ_0076872	circRNA	chr6	56719559	56719581	-	0	0	NA	7mer-m8	ccAUUAGGG-ACCG-UUACACUa	| |:|||:| | || |||||||	gaUGAUCUCAUUGCAAAUGUGAc	1.5296	-0.255
MIMAT0000418	hsa-miR-23b-3p	NM_015548	DST	circRNA	chr6	56721727	56721746	-	0	0	NA	7mer-m8	ccAUUAGGGACCGUUACACUa	||::|:|: | |||||||	ugUGGUUCUAUG-AAUGUGAu	1.1823	0.077
MIMAT0000418	hsa-miR-23b-3p	hsa_circ_0076872	hsa_circ_0076872	circRNA	chr6	56721727	56721746	-	0	0	NA	7mer-m8	ccAUUAGGGACCGUUACACUa	||::|:|: | |||||||	ugUGGUUCUAUG-AAUGUGAu	1.1823	0.077
MIMAT0000418	hsa-miR-23b-3p	hsa_circ_0076872	hsa_circ_0076872	circRNA	chr6	56740765	56740785	-	0	0	NA	7mer-m8	ccAUUAGGGACCGUUACACUa	| | : ||| |||||||	caUCACUGCUGAAAAUGUGAu	0.9942	0.116
MIMAT0000418	hsa-miR-23b-3p	hsa_circ_0076872	hsa_circ_0076872	circRNA	chr6	56742693	56742713	-	0	0	NA	7mer-m8	ccauuagggaccgUUACACUa	|| | | |||||||	uguuagaagagagAAUGUGAu	0.5451	0.355
MIMAT0000418	hsa-miR-23b-3p	hsa_circ_0076872	hsa_circ_0076872	circRNA	chr6	56766131	56766154	-	0	0	NA	8mer	ccAUU--AGGGA-CCGUUACACUa	|||| |::|| |||||||	ugUAAGCUUUCUACAAAAUGUGAa	1.2241	-0.134
MIMAT0000418	hsa-miR-23b-3p	hsa_circ_0076872	hsa_circ_0076872	circRNA	chr6	56777595	56777613	-	0	0	NA	7mer-m8	ccaUUAGGGACCGUUACACUa	|| |:| ||| |||||||	ggaAGUGACUG--AAUGUGAu	1.2241	-0.065
MIMAT0000418	hsa-miR-23b-3p	hsa_circ_0076872	hsa_circ_0076872	circRNA	chr6	56789525	56789546	-	0	0	NA	7mer-m8	ccAUUAG-GGACCGUUACACUa	|:||: | :|||||||	auUGAUUGCACAAUAAUGUGAc	0.8769	0.085
MIMAT0000418	hsa-miR-23b-3p	hsa_circ_0076872	hsa_circ_0076872	circRNA	chr6	56805312	56805334	-	0	0	NA	7mer-m8	ccauuAGG-GACCG-UUACACUa	|| ||| | |: |||||||	ugucuUCCAAUAGUGAAUGUGAu	1.1289	0.328
MIMAT0000418	hsa-miR-23b-3p	hsa_circ_0076872	hsa_circ_0076872	circRNA	chr6	56805472	56805492	-	0	0	NA	8mer	ccAUUAGGGACCGUUACACUa	|: |: :| :|||||||	uuUGUUUGUUUUUAAUGUGAa	0.885	-0.099
MIMAT0000418	hsa-miR-23b-3p	hsa_circ_0076872	hsa_circ_0076872	circRNA	chr6	56807472	56807490	-	0	0	NA	7mer-m8	ccaUUAGGGACCGUUACACUa	| ||| | ||:|||||||	ugcAAU--CAGGUAAUGUGAg	1.165	-0.197
MIMAT0000418	hsa-miR-23b-3p	hsa_circ_0076872	hsa_circ_0076872	circRNA	chr6	56820027	56820045	-	1	0	AGO2	7mer-m8	ccauUAGGGACCGUUACACUa	| ||:|:|| |||||||	agauAUUCUUG--AAUGUGAg	1.1068	0.342
MIMAT0000418	hsa-miR-23b-3p	hsa_circ_0076872	hsa_circ_0076872	circRNA	chr6	56821754	56821774	-	0	0	NA	8mer	ccauuAGGGACCGUUACACUa	|:||| :|||||||	auauuUUCCUACUAAUGUGAa	0.8052	-0.122
MIMAT0000418	hsa-miR-23b-3p	hsa_circ_0076872	hsa_circ_0076872	circRNA	chr6	56826890	56826910	-	0	0	NA	7mer-m8	ccauuaGGGACCGUUACACUa	:::|| |||||||	cacugcUUUUGAGAAUGUGAc	0.5306	0.034
MIMAT0000418	hsa-miR-23b-3p	hsa_circ_0076872	hsa_circ_0076872	circRNA	chr6	56828058	56828078	-	1	0	AGO2	7mer-m8	ccaUUAGGGACCGUUACACUa	| ||| | |||||||	gugAAUAAAGGAGAAUGUGAu	0.7968	-0.203
MIMAT0000418	hsa-miR-23b-3p	hsa_circ_0076872	hsa_circ_0076872	circRNA	chr6	56835921	56835941	-	0	0	NA	7mer-m8	ccAUUAGGGACCGUUACACUa	|: | || |||||||	aaUGUUACCAAUGAAUGUGAc	0.7816	2.212
MIMAT0000418	hsa-miR-23b-3p	hsa_circ_0076872	hsa_circ_0076872	circRNA	chr6	56840103	56840123	-	0	0	NA	8mer	ccauuagggaCCGUUACACUa	| || | :|||||||	gagaaaaugaGAUAAUGUGAa	0.6206	0.615
MIMAT0000418	hsa-miR-23b-3p	NM_004282	BAG2	circRNA	chr6	57184763	57184783	+	7	0	AGO1,AGO1-4,AGO2	7mer-m8	ccauuagggaccgUUACACUa	| | | | |||||||	gaaacugacauaaAAUGUGAg	0.6272	0.127
MIMAT0000418	hsa-miR-23b-3p	NM_012434	SLC17A5	circRNA	chr6	73593482	73593502	-	3	0	AGO1,AGO1-4	7mer-m8	ccAUUAGGGACCGUUACACUa	||| |: :|||||||	uuUAAAACUGUUUAAUGUGAu	0.9269	0.433
MIMAT0000418	hsa-miR-23b-3p	NM_018247	TMEM30A	circRNA	chr6	75259394	75259414	-	6	0	AGO2	8mer	ccauuagggaccgUUACACUa	| | | |||||||	guggacagauaaaAAUGUGAa	0.367	5.706
MIMAT0000418	hsa-miR-23b-3p	NM_015571	SENP6	circRNA	chr6	75675898	75675918	+	3	0	AGO1-4,AGO2	8mer	ccAUUAGGGACCGUUACACUa	|:|||: |||||||	ucUGAUCUAACUAAAUGUGAa	0.9466	4.615
MIMAT0000418	hsa-miR-23b-3p	hsa_circ_0001613	hsa_circ_000747	circRNA	chr6	75675898	75675918	+	3	0	AGO1-4,AGO2	8mer	ccAUUAGGGACCGUUACACUa	|:|||: |||||||	ucUGAUCUAACUAAAUGUGAa	0.9466	4.615
MIMAT0000418	hsa-miR-23b-3p	NM_015571	SENP6	circRNA	chr6	75716021	75716041	+	0	1	NA	8mer	ccaUUAGGGACCGUUACACUa	||| | |||||||	uaaAAUAAGUCAAAAUGUGAa	0.6667	0.961
MIMAT0000418	hsa-miR-23b-3p	NM_017934	PHIP	circRNA	chr6	78954859	78954882	-	0	0	NA	8mer	ccaUUAGGG---ACCGUUACACUa	||||:| | ||||||||	uuaAAUCUCAUAUUUCAAUGUGAa	0.9454	4.767
MIMAT0000418	hsa-miR-23b-3p	NM_017934	PHIP	circRNA	chr6	78963134	78963160	-	1	0	AGO2	8mer	ccaUUAGGGACC------GUUACACUa	|||||| || |||||||	accAAUCCCAGGGAUGAAGAAUGUGAa	0.7308	3.463
MIMAT0000418	hsa-miR-23b-3p	NM_002526	NT5E	circRNA	chr6	85471292	85471312	+	2	0	AGO1-4,AGO2	8mer	ccAUUAGGGACCGUUACACUa	| ||| || |||||||	guUAAAAACUCUAAAUGUGAa	1.0464	2.941
MIMAT0000418	hsa-miR-23b-3p	NR_003038	SNHG5	circRNA	chr6	85677817	85677838	-	4	12	AGO2	7mer-m8	ccAUUAGGGACCG-UUACACUa	| |||| || | |||||||	gaUAAUGAAUGUCGAAUGUGAc	1.3321	-0.443
MIMAT0000418	hsa-miR-23b-3p	NM_015021	ZNF292	circRNA	chr6	87216007	87216025	+	1	0	AGO2	8mer	ccAUUAGGGACCGUUACACUa	| | |:||| |||||||	ucUUACCUCUG--AAUGUGAa	1.0418	5.056
MIMAT0000418	hsa-miR-23b-3p	NM_015021	ZNF292	circRNA	chr6	87260386	87260406	+	0	0	NA	7mer-m8	ccAUUAGGGACCGUUACACUa	| |::| : | |||||||	gaUGGUGUAUACAAAUGUGAu	0.9721	3.765
MIMAT0000418	hsa-miR-23b-3p	NM_015021	ZNF292	circRNA	chr6	87262558	87262579	+	0	0	NA	8mer	ccaUUA-GGGACCGUUACACUa	| ||| | ||| |||||||	ugaAAUACAAUGGAAAUGUGAa	1.3415	3.617
MIMAT0000418	hsa-miR-23b-3p	NM_015021	ZNF292	circRNA	chr6	87262625	87262646	+	0	0	NA	7mer-m8	ccaUUAGGGACCG-UUACACUa	|||||:| |: |||||||	aaaAAUCCUUUGUGAAUGUGAu	1.458	3.319
MIMAT0000418	hsa-miR-23b-3p	NM_001004317	LIN28B	circRNA	chr6	105080607	105080627	+	25	0	AGO1-4,AGO2	7mer-m8	ccauuagggaccgUUACACUa	| | |||||||	uuugacgauauugAAUGUGAu	0.0755	5.388
MIMAT0000418	hsa-miR-23b-3p	NM_001455	FOXO3	circRNA	chr6	108664683	108664702	+	1	0	AGO1	7mer-m8	ccauuagGGACCGUUACACUa	|:||| |||||||	augggagCUUGG-AAUGUGAc	0.515	6.064
MIMAT0000418	hsa-miR-23b-3p	NM_001105206	LAMA4	circRNA	chr6	112191790	112191814	-	1	0	AGO1-4	7mer-m8	ccaUUAG-GGAC---CGUUACACUa	| || | |||| | |||||||	uggAAGCACCUGUAAGAAAUGUGAc	1.1347	3.734
MIMAT0000418	hsa-miR-23b-3p	NM_173674	DCBLD1	circRNA	chr6	117548431	117548451	+	5	1	AGO1,AGO1-4,AGO2	8mer	ccauuagggaccGUUACACUa	| ||||||||	cuuuugugaacaCAAUGUGAa	-0.0197	1.887
MIMAT0000418	hsa-miR-23b-3p	NM_000165	GJA1	circRNA	chr6	121449197	121449214	+	5	3	AGO1-4,AGO2	7mer-m8	ccAUUAGGGACCGUUACACUa	||:|| :| |||||||	uuUAGUCAUU---AAUGUGAg	0.9163	4.344
MIMAT0000418	hsa-miR-23b-3p	NM_020755	SERINC1	circRNA	chr6	122443461	122443481	-	10	0	AGO1-4,AGO2	8mer	ccaUUAGGGACCGUUACACUa	||| ::| :|||||||	aaaAAUAUUUAUUAAUGUGAa	1.0267	1.212
MIMAT0000418	hsa-miR-23b-3p	NM_001143676	SGK1	circRNA	chr6	134169763	134169783	-	10	0	AGO1,AGO2	7mer-m8	ccauuagggaccGUUACACUa	|| || ||||||||	uguuauaagcauCAAUGUGAc	0.7932	2.832
MIMAT0000418	hsa-miR-23b-3p	NM_001143676	SGK1	circRNA	chr6	134173108	134173130	-	4	0	AGO2	8mer	ccAUUAGGGACC--GUUACACUa	|: ||: | | |||||||	aaUGUUCUGUUGAAGAAUGUGAa	0.8292	5.404
MIMAT0000418	hsa-miR-23b-3p	NM_005923	MAP3K5	circRNA	chr6	136557367	136557387	-	1	0	AGO2	7mer-m8	ccauuagggaccgUUACACUa	|| | |||||||	ggaacaaaaccaaAAUGUGAc	0.1823	3.378
MIMAT0000418	hsa-miR-23b-3p	NM_005923	MAP3K5	circRNA	chr6	136724027	136724048	-	0	0	NA	7mer-m8	ccAUUAGGG-ACCGUUACACUa	|:||::: |||||||||	cuUGAUUUUAAAGCAAUGUGAu	1.1695	0.386
MIMAT0000418	hsa-miR-23b-3p	NM_005923	MAP3K5	circRNA	chr6	136735053	136735074	-	0	0	NA	8mer	ccauUAG-GGACCGUUACACUa	| ||| :| | |||||||	gaacAUCAUCAGAGAAUGUGAa	1.007	-0.597
MIMAT0000418	hsa-miR-23b-3p	NM_005923	MAP3K5	circRNA	chr6	136738441	136738460	-	0	0	NA	8mer	ccAUUAGGGACCGUUACACUa	| || ::| |||||||||	ucUCAU-UUUAGCAAUGUGAa	1.1347	-0.295
MIMAT0000418	hsa-miR-23b-3p	NM_005923	MAP3K5	circRNA	chr6	136740932	136740952	-	0	0	NA	7mer-m8	ccauuaGGGACCGUUACACUa	| || | :|||||||	aauucaCCAUCUUAAUGUGAc	0.727	0.394
MIMAT0000418	hsa-miR-23b-3p	NM_005923	MAP3K5	circRNA	chr6	136745015	136745035	-	0	0	NA	8mer	ccAUUAGGGACCGUUACACUa	| ||::| :|||||||	auUUAUUUCCAUUAAUGUGAa	0.9918	0.802
MIMAT0000418	hsa-miR-23b-3p	NM_005923	MAP3K5	circRNA	chr6	136769656	136769676	-	0	0	NA	7mer-m8	ccauuagggaccgUUACACUa	|| | | |||||||	gggauaaaaagugAAUGUGAu	0.476	-0.411
MIMAT0000418	hsa-miR-23b-3p	NM_005923	MAP3K5	circRNA	chr6	136781060	136781078	-	0	0	NA	7mer-m8	ccauuAGGGACCGUUACACUa	||||| :|||||||	caguuUCCCU--UAAUGUGAu	0.9706	0.109
MIMAT0000418	hsa-miR-23b-3p	NM_005923	MAP3K5	circRNA	chr6	136789374	136789394	-	0	0	NA	7mer-m8	ccaUUAGGGACCGUUACACUa	|| | || |||||||	augAAAGCAUGAAAAUGUGAc	0.8141	0.348
MIMAT0000418	hsa-miR-23b-3p	NM_015439	CCDC28A	circRNA	chr6	138792943	138792963	+	0	0	NA	7mer-m8	ccAUUAGGGACCGUUACACUa	|: |::: | |||||||	acUGCUUUUAGUAAAUGUGAc	0.9396	0.833
MIMAT0000418	hsa-miR-23b-3p	NM_015439	CCDC28A	circRNA	chr6	138793005	138793026	+	3	0	AGO1-4,AGO2	7mer-m8	ccauuAG-GGACCGUUACACUa	| || :| || |||||||	aggcuUCAUCAGGAAAUGUGAc	0.9767	0.743
MIMAT0000418	hsa-miR-23b-3p	NM_006834	RAB32	circRNA	chr6	146549626	146549651	+	1	0	AGO2	7mer-m8	ccauuaGGGACCG-----UUACACUa	:|:|||| |||||||	cuguccUCUUGGCUAACAAAUGUGAc	0.4981	5.292
MIMAT0000418	hsa-miR-23b-3p	NM_198887	NUP43	circRNA	chr6	149725926	149725946	-	4	0	AGO1-4,AGO2	7mer-m8	ccauuaggGACCGUUACACUa	| || |||||||	uuuccaaaCUAAAAAUGUGAu	0.3825	0.48
MIMAT0000418	hsa-miR-23b-3p	NM_020861	ZBTB2	circRNA	chr6	151364920	151364940	-	2	0	AGO2	7mer-m8	ccauuagggaccGUUACACUa	| || | :|||||||	gagaaaaaguaaUAAUGUGAu	0.6794	2.53
MIMAT0000418	hsa-miR-23b-3p	NM_012454	TIAM2	circRNA	chr6	154869082	154869103	+	1	0	AGO2	7mer-m8	ccaUUAGGGAC-CGUUACACUa	|| |||| : | ||||||||	gggAAUCAUAGACCAAUGUGAu	1.482	-0.425
MIMAT0000418	hsa-miR-23b-3p	NM_012454	TIAM2	circRNA	chr6	154870584	154870604	+	0	0	NA	7mer-m8	ccauuagggaccgUUACACUa	| || |||||||	gaaaaauuacccaAAUGUGAu	0.2578	-0.13
MIMAT0000418	hsa-miR-23b-3p	NM_012454	TIAM2	circRNA	chr6	154886391	154886411	+	0	0	NA	7mer-m8	ccauuagggaccGUUACACUa	| :|||||||	augauguaaauaUAAUGUGAu	-0.007	-0.32
MIMAT0000418	hsa-miR-23b-3p	NM_012454	TIAM2	circRNA	chr6	154911338	154911359	+	0	0	NA	7mer-m8	ccauuAGGGAC-CGUUACACUa	| |||||| |:|||||||	ucuuuUCCCUGUGUAAUGUGAg	1.6588	-0.129
MIMAT0000418	hsa-miR-23b-3p	NM_012454	TIAM2	circRNA	chr6	154911705	154911726	+	0	0	NA	7mer-m8	ccauuagGGAC-CGUUACACUa	| |||| |:|||||||	ucuuuagCCUGUGUAAUGUGAg	1.0349	-0.235
MIMAT0000418	hsa-miR-23b-3p	NM_012454	TIAM2	circRNA	chr6	154914648	154914671	+	0	0	NA	7mer-m8	ccauuAGGGACC---GUUACACUa	| || |||| |||||||	gcacuUCACUGGGGUGAAUGUGAc	0.9512	-0.229
MIMAT0000418	hsa-miR-23b-3p	NM_012454	TIAM2	circRNA	chr6	154925282	154925302	+	0	0	NA	7mer-m8	ccauuagggaCCGUUACACUa	| | ||||||||	ucgcacagaaGCCAAUGUGAu	0.2605	-0.138
MIMAT0000418	hsa-miR-23b-3p	NM_012454	TIAM2	circRNA	chr6	154935430	154935452	+	0	0	NA	7mer-m8	ccAUUAGGGACCG---UUACACUa	||||| :||||| |||||||	agUAAU-UCUGGCUAUAAUGUGAc	1.93	0.309
MIMAT0000418	hsa-miR-23b-3p	NM_012454	TIAM2	circRNA	chr6	154937680	154937700	+	0	0	NA	7mer-m8	ccauuagggaccgUUACACUa	|| | | |||||||	ggaacagcuccaaAAUGUGAc	0.6515	0.039
MIMAT0000418	hsa-miR-23b-3p	NM_012454	TIAM2	circRNA	chr6	154943031	154943055	+	0	0	NA	7mer-m8	ccaUUAGGGACCG----UUACACUa	| |: |:||||| |||||||	gucAGGCUCUGGCCAAAAAUGUGAg	1.35	0.221
MIMAT0000418	hsa-miR-23b-3p	NM_012454	TIAM2	circRNA	chr6	154963159	154963179	+	0	0	NA	8mer	ccauuagggaccGUUACACUa	| :|||||||	uuugcauauguaUAAUGUGAa	-0.0673	-0.367
MIMAT0000418	hsa-miR-23b-3p	NM_012454	TIAM2	circRNA	chr6	154969886	154969909	+	0	0	NA	8mer	ccauuaggGACCG---UUACACUa	| :|||| |||||||	acagacagUUGGCAGAAAUGUGAa	0.6667	0.435
MIMAT0000418	hsa-miR-23b-3p	NM_012454	TIAM2	circRNA	chr6	154983686	154983706	+	0	0	NA	8mer	ccauuagggaccGUUACACUa	| :|||||||	acuggaagaaaaUAAUGUGAa	-0.0673	0.233
MIMAT0000418	hsa-miR-23b-3p	NM_012454	TIAM2	circRNA	chr6	154987068	154987088	+	0	0	NA	7mer-m8	ccauuagGGACCGUUACACUa	| |:| | |||||||	cuacacaCUUAGAAAUGUGAc	0.64	0.062
MIMAT0000418	hsa-miR-23b-3p	NM_012454	TIAM2	circRNA	chr6	155023328	155023350	+	0	0	NA	7mer-m8	ccAUUAGGGACC--GUUACACUa	||| :|: ||| ||||||||	ggUUGUUGAUGGGUCAAUGUGAg	1.4367	-0.7
MIMAT0000418	hsa-miR-23b-3p	NM_012454	TIAM2	circRNA	chr6	155031123	155031143	+	0	0	NA	8mer	ccauuagggaccGUUACACUa	| ||||||||	uucugaaaauucCAAUGUGAa	-0.1098	-0.075
MIMAT0000418	hsa-miR-23b-3p	NM_012454	TIAM2	circRNA	chr6	155044039	155044060	+	0	0	NA	8mer	ccAU-UAGGGACCGUUACACUa	|| :|: | | |||||||	aaUAUGUUACAGUAAAUGUGAa	0.9245	-0.205
MIMAT0000418	hsa-miR-23b-3p	NM_012454	TIAM2	circRNA	chr6	155052830	155052849	+	0	0	NA	7mer-m8	ccauuAGGGACCGUUACACUa	| ||:|| |||||||||	ucuccUCUCU-GCAAUGUGAu	1.1823	-0.41
MIMAT0000418	hsa-miR-23b-3p	NM_012454	TIAM2	circRNA	chr6	155083478	155083501	+	0	0	NA	7mer-m8	ccAUUAGGG--AC-CGUUACACUa	|| |:|: || |||||||||	uuUAUUUCUAAUGUGCAAUGUGAu	1.1626	-0.246
MIMAT0000418	hsa-miR-23b-3p	NM_020245	TULP4	circRNA	chr6	158312810	158312828	+	1	0	AGO1	8mer	ccaUUAGGGACCGUUACACUa	| |:||:||| |||||||	gacAGUCUCUG--AAUGUGAa	1.3194	0.623
MIMAT0000418	hsa-miR-23b-3p	NM_020245	TULP4	circRNA	chr6	158507378	158507398	+	0	0	NA	7mer-m8	ccauuagggacCGUUACACUa	|||||||||	cucugcagacaGCAAUGUGAc	-0.1905	0.053
MIMAT0000418	hsa-miR-23b-3p	NM_004906	WTAP	circRNA	chr6	159755878	159755898	+	5	0	AGO1,AGO1-4,AGO2	8mer	ccAUUAGGGACCGUUACACUa	| || : | :|||||||	uuUUAUAUGAGUUAAUGUGAa	0.8571	4.385
MIMAT0000418	hsa-miR-23b-3p	NR_026860	LINC00473	circRNA	chr6	165983752	165983773	-	0	0	NA	7mer-m8	ccauuAGGGACCG-UUACACUa	|| ||: | | |||||||	gggccUCUAAGCCAAAUGUGAc	0.957	-0.294
MIMAT0000418	hsa-miR-23b-3p	NR_026860	LINC00473	circRNA	chr6	165988007	165988028	-	1	0	AGO2	8mer	ccaUUAG-GGACCGUUACACUa	|| | || |||||||	cacAAGCACCCCCAAAUGUGAa	0.7386	0.817
MIMAT0000418	hsa-miR-23b-3p	NM_001040000	MLLT4	circRNA	chr6	167967579	167967599	+	0	0	NA	7mer-m8	ccauuagggacCGUUACACUa	| | |||||||	gugucaugacaGAAAUGUGAg	-0.2128	-0.315
MIMAT0000418	hsa-miR-23b-3p	NM_001040000	MLLT4	circRNA	chr6	167968456	167968476	+	0	0	NA	8mer	ccauuagggaccGUUACACUa	| || | :|||||||	gaaaaagaauuuUAAUGUGAa	0.6794	-0.268
MIMAT0000418	hsa-miR-23b-3p	NM_001040000	MLLT4	circRNA	chr6	167971769	167971789	+	1	0	AGO1-4	8mer	ccauuagggaccgUUACACUa	|| | | |||||||	ggcagugaggucaAAUGUGAa	0.5156	1.528
MIMAT0000418	hsa-miR-23b-3p	NM_001207008	MLLT4	circRNA	chr6	167971769	167971789	+	1	0	AGO1-4	8mer	ccauuagggaccgUUACACUa	|| | | |||||||	ggcagugaggucaAAUGUGAa	0.5156	1.528
MIMAT0000418	hsa-miR-23b-3p	NM_001130965	SUN1	circRNA	chr7	849533	849553	+	3	0	AGO2	7mer-m8	ccauuagggaccgUUACACUa	|||||||	cuaugggagaaugAAUGUGAg	-0.6667	1.883
MIMAT0000418	hsa-miR-23b-3p	NM_001130965	SUN1	circRNA	chr7	850823	850842	+	0	0	NA	7mer-m8	ccAUUAGGGACCGUUACACUa	|: |:::| |:|||||||	ccUGCUUUUU-GUAAUGUGAg	1.1301	-0.809
MIMAT0000418	hsa-miR-23b-3p	NM_006869	ADAP1	circRNA	chr7	972755	972775	-	1	0	AGO2	7mer-m8	ccaUUAGGGACCGUUACACUa	|:|: :||| |||||||	uugAGUUGUUGGGAAUGUGAc	1.1498	0.296
MIMAT0000418	hsa-miR-23b-3p	NM_001002926	TWISTNB	circRNA	chr7	19696277	19696297	-	0	0	NA	7mer-m8	ccauuAGGGACCGUUACACUa	|:::| ||||||||	cugcuUUUUUCACAAUGUGAg	0.703	0.179
MIMAT0000418	hsa-miR-23b-3p	NM_001002926	TWISTNB	circRNA	chr7	19697566	19697586	-	1	0	AGO2	7mer-m8	ccauuagggaccgUUACACUa	| | | |||||||	ugaagacaggauaAAUGUGAu	0.4088	0.091
MIMAT0000418	hsa-miR-23b-3p	NM_002047	GARS	circRNA	chr7	30626275	30626296	+	1	0	AGO2	8mer	ccaUUAGGGAC-CGUUACACUa	|| | || ||||||||	caaAAGACAUGAUCAAUGUGAa	0.8617	5.045
MIMAT0000418	hsa-miR-23b-3p	NM_015060	AVL9	circRNA	chr7	32585754	32585772	+	0	0	NA	7mer-m8	ccaUUAGGGACCGUUACACUa	|| ||| |||||||	uugAAGGGCUG--AAUGUGAg	0.7537	0.478
MIMAT0000418	hsa-miR-23b-3p	NM_015060	AVL9	circRNA	chr7	32588180	32588200	+	3	0	AGO1-4,AGO2	8mer	ccAUUAGGGACCGUUACACUa	| :| : || |||||||	uuUCGUGUGUGCAAAUGUGAa	0.8769	1.196
MIMAT0000418	hsa-miR-23b-3p	NM_015060	AVL9	circRNA	chr7	32610078	32610098	+	0	0	NA	7mer-m8	ccauuagggacCGUUACACUa	| | |||||||||	uaauaaaacaaGCAAUGUGAg	0.5099	0.023
MIMAT0000418	hsa-miR-23b-3p	NM_015060	AVL9	circRNA	chr7	32611698	32611718	+	0	0	NA	7mer-m8	ccauuagggaccgUUACACUa	|||||||	auggggaaaaucaAAUGUGAg	-0.6667	-0.148
MIMAT0000418	hsa-miR-23b-3p	NM_015060	AVL9	circRNA	chr7	32621630	32621650	+	0	0	NA	7mer-m8	ccauuagggaccgUUACACUa	| | |||||||	acugagaauacaaAAUGUGAu	0.0755	-0.051
MIMAT0000418	hsa-miR-23b-3p	NM_015060	AVL9	circRNA	chr7	32624663	32624683	+	0	0	NA	7mer-m8	ccauuagggaCCGUUACACUa	| | | :|||||||	uauuguggaaGAUAAUGUGAc	0.4774	-0.179
MIMAT0000418	hsa-miR-23b-3p	NM_015060	AVL9	circRNA	chr7	32625523	32625544	+	0	0	NA	8mer	ccAU-UAGGGACCGUUACACUa	|| ||| | ||||||||	uaUAUAUCAAUUUCAAUGUGAa	1.1092	0.498
MIMAT0000418	hsa-miR-23b-3p	NM_015060	AVL9	circRNA	chr7	32626467	32626487	+	0	0	NA	7mer-m8	ccAUUAGGGACCGUUACACUa	| | |:| ||||||||	uuUCAAACUUCUCAAUGUGAu	0.8653	0.206
MIMAT0000418	hsa-miR-23b-3p	NM_015060	AVL9	circRNA	chr7	32629666	32629686	+	0	0	NA	8mer	ccauuagggaccGUUACACUa	| ||||||||	augguuguaaaaCAAUGUGAa	0.1247	-0.143
MIMAT0000418	hsa-miR-23b-3p	NM_015060	AVL9	circRNA	chr7	32631040	32631063	+	0	0	NA	8mer	ccAUUAGGGA---CCGUUACACUa	||| ||:| |||||||	uaUAAACCUUACAAAGAAUGUGAa	0.7003	0.185
MIMAT0000418	hsa-miR-23b-3p	NM_015060	AVL9	circRNA	chr7	32638303	32638327	+	0	0	NA	8mer	ccaUUAGGGACCG----UUACACUa	|| || ||: |||||||	aaaAAGCCACGGUCAAGAAUGUGAa	0.7107	0.061
MIMAT0000418	hsa-miR-23b-3p	NM_015060	AVL9	circRNA	chr7	32646419	32646439	+	0	0	NA	8mer	ccauuagggaccgUUACACUa	| | || |||||||	gauuauaaaccaaAAUGUGAa	0.5156	0.201
MIMAT0000418	hsa-miR-23b-3p	NM_015060	AVL9	circRNA	chr7	32657754	32657774	+	0	0	NA	7mer-m8	ccauuagggaccgUUACACUa	| |||||||	uuauagggaaaaaAAUGUGAu	-0.1498	-0.33
MIMAT0000418	hsa-miR-23b-3p	NM_015060	AVL9	circRNA	chr7	32658433	32658454	+	0	0	NA	8mer	ccauuaggGACCG-UUACACUa	| ||| | |||||||	accuuugaCUGUCAAAUGUGAa	0.6427	0.237
MIMAT0000418	hsa-miR-23b-3p	NM_015060	AVL9	circRNA	chr7	32664263	32664283	+	0	0	NA	8mer	ccauuaggGACCGUUACACUa	| | || ||||||||	gauggaagCUUCCAAUGUGAa	0.6879	-0.246
MIMAT0000418	hsa-miR-23b-3p	NM_015060	AVL9	circRNA	chr7	32676522	32676542	+	0	0	NA	7mer-m8	ccauuagggaccgUUACACUa	| | |||||||	gcccaggagccaaAAUGUGAg	0.0407	-0.061
MIMAT0000418	hsa-miR-23b-3p	NM_015060	AVL9	circRNA	chr7	32693109	32693132	+	0	0	NA	7mer-m8	ccAUUAGGGA--C-CGUUACACUa	|||| |:||| | |||||||||	ggUAUUUCCUUAGAGCAAUGUGAg	1.7503	-0.093
MIMAT0000418	hsa-miR-23b-3p	NM_015060	AVL9	circRNA	chr7	32694365	32694385	+	0	0	NA	8mer	ccauuagggaccgUUACACUa	| | |||||||	aaaaugggcaaaaAAUGUGAa	0.2242	0.076
MIMAT0000418	hsa-miR-23b-3p	NM_015060	AVL9	circRNA	chr7	32706112	32706132	+	0	0	NA	8mer	ccauuagggaccgUUACACUa	| | | |||||||	uggacuuuaauaaAAUGUGAa	0.3333	0.104
MIMAT0000418	hsa-miR-23b-3p	NM_015060	AVL9	circRNA	chr7	32717355	32717375	+	0	0	NA	7mer-m8	ccauuaggGACCGUUACACUa	| || |||||||	uuugggaaCUACAAAUGUGAu	0.3825	0.029
MIMAT0000418	hsa-miR-23b-3p	NM_015060	AVL9	circRNA	chr7	32717472	32717494	+	0	0	NA	8mer	ccaUUAGGGAC--CGUUACACUa	| |||:|: | |||||||	ugaAAUUCUAGAAAGAAUGUGAa	1.0615	0.608
MIMAT0000418	hsa-miR-23b-3p	NM_015060	AVL9	circRNA	chr7	32727016	32727041	+	0	0	NA	8mer	ccAU-UAGGGACC----GUUACACUa	|| ||:|: || :|||||||	uaUACAUUCUGGGAAACUAAUGUGAa	1.0034	0.252
MIMAT0000418	hsa-miR-23b-3p	NM_015060	AVL9	circRNA	chr7	32729622	32729642	+	0	0	NA	7mer-m8	ccaUUAGGGACCGUUACACUa	:||| | | :|||||||	uaaGAUCACAGUUAAUGUGAg	1.0546	0.092
MIMAT0000418	hsa-miR-23b-3p	NM_015060	AVL9	circRNA	chr7	32731872	32731892	+	0	0	NA	7mer-m8	ccauuagggaccgUUACACUa	| | | |||||||	ugccggacaucagAAUGUGAu	0.3627	0.092
MIMAT0000418	hsa-miR-23b-3p	NM_015060	AVL9	circRNA	chr7	32739780	32739800	+	0	0	NA	7mer-m8	ccaUUAGGGACCGUUACACUa	|| : :| ||||||||	acaAAGUGUUAUCAAUGUGAg	0.842	0.068
MIMAT0000418	hsa-miR-23b-3p	NM_015060	AVL9	circRNA	chr7	32741471	32741491	+	0	0	NA	7mer-m8	ccaUUAGGGACCGUUACACUa	| :| :::| |||||||	aggGACUUUUAAAAAUGUGAu	0.9593	0.157
MIMAT0000418	hsa-miR-23b-3p	NM_015060	AVL9	circRNA	chr7	32747587	32747606	+	0	0	NA	8mer	ccAUUAGGGACCGUUACACUa	| :| || |:|||||||	uuUUGUACC-AGUAAUGUGAa	0.9721	0.224
MIMAT0000418	hsa-miR-23b-3p	NM_015060	AVL9	circRNA	chr7	32751920	32751941	+	0	0	NA	7mer-m8	ccaUUAGGGA-CCGUUACACUa	:||:| | :|||||||	acaGAUUCAUAUUUAAUGUGAu	0.842	-0.467
MIMAT0000418	hsa-miR-23b-3p	NM_015060	AVL9	circRNA	chr7	32771681	32771701	+	0	0	NA	7mer-m8	ccAUUAGGGACCGUUACACUa	||: :||| |||||||	aaUAGGAAUUGGGAAUGUGAc	1.0743	0.121
MIMAT0000418	hsa-miR-23b-3p	NM_015060	AVL9	circRNA	chr7	32780404	32780424	+	0	0	NA	8mer	ccaUUAGGGACCGUUACACUa	|: : :| ||||||||	acaAGAUAUUCACAAUGUGAa	0.7549	-0.161
MIMAT0000418	hsa-miR-23b-3p	NM_015060	AVL9	circRNA	chr7	32794266	32794288	+	0	0	NA	7mer-m8	ccaUUAGGGAC-CG-UUACACUa	|:| ::|| || |||||||	cugAGUGUUUGUGCAAAUGUGAu	1.0917	-0.145
MIMAT0000418	hsa-miR-23b-3p	NM_015060	AVL9	circRNA	chr7	32794976	32794996	+	0	0	NA	7mer-m8	ccaUUAGGGACCGUUACACUa	::| |||| |||||||	cccGGUACCUGAGAAUGUGAc	1.1695	-0.096
MIMAT0000418	hsa-miR-23b-3p	NM_015060	AVL9	circRNA	chr7	32816914	32816932	+	0	0	NA	8mer	ccauUAGGGACCGUUACACUa	| | ||| |||||||	aagcAGCGCUG--AAUGUGAa	0.7213	0.219
MIMAT0000418	hsa-miR-23b-3p	NM_015060	AVL9	circRNA	chr7	32818246	32818268	+	0	0	NA	7mer-m8	ccAUUA-GGGAC-CGUUACACUa	|||:| :: || |:|||||||	ugUAGUAUUGUGUGUAAUGUGAg	1.4541	-0.087
MIMAT0000418	hsa-miR-23b-3p	NM_015060	AVL9	circRNA	chr7	32826978	32826996	+	0	0	NA	8mer	ccaUUAGGGACCGUUACACUa	|| | || :|||||||	aagAACCACU--UAAUGUGAa	0.8338	-0.188
MIMAT0000418	hsa-miR-23b-3p	NM_015060	AVL9	circRNA	chr7	32845556	32845578	+	0	0	NA	7mer-m8	ccAUUAGGGACCG--UUACACUa	|||| ||| || |||||||	ugUAACCCCCAGCAAAAUGUGAc	1.5238	0.729
MIMAT0000418	hsa-miR-23b-3p	NM_015060	AVL9	circRNA	chr7	32861353	32861373	+	0	0	NA	8mer	ccauuagggaccgUUACACUa	| |||||||	uaguugagaaguaAAUGUGAa	-0.3556	0.322
MIMAT0000418	hsa-miR-23b-3p	NM_015060	AVL9	circRNA	chr7	32867579	32867599	+	0	0	NA	7mer-m8	ccauuagggaccgUUACACUa	| | |||||||	acaagguaguaaaAAUGUGAg	0.1653	0.185
MIMAT0000418	hsa-miR-23b-3p	NM_015060	AVL9	circRNA	chr7	32878188	32878208	+	0	0	NA	8mer	ccauUAGGGACCGUUACACUa	|| :| :: || |||||||	ggauGUGUUAGGGAAUGUGAa	1.1741	0.01
MIMAT0000418	hsa-miR-23b-3p	NM_015060	AVL9	circRNA	chr7	32883063	32883083	+	0	0	NA	8mer	ccAUUAGGGACCGUUACACUa	|||| | || |||||||	ggUAUUAACUAAAAAUGUGAa	1.3194	0.621
MIMAT0000418	hsa-miR-23b-3p	NM_015060	AVL9	circRNA	chr7	32883391	32883411	+	0	0	NA	8mer	ccauuagggaccgUUACACUa	| | |||||||	aaauaaaaauaaaAAUGUGAa	0.1765	0.54
MIMAT0000418	hsa-miR-23b-3p	NM_015060	AVL9	circRNA	chr7	32887144	32887163	+	0	0	NA	7mer-m8	ccaUUAGGGACCGUUACACUa	:| |: | | |||||||	aaaGAACUAUUG-AAUGUGAu	0.7549	-0.009
MIMAT0000418	hsa-miR-23b-3p	NM_015060	AVL9	circRNA	chr7	32910529	32910549	+	0	0	NA	7mer-m8	ccauuagggaCCGUUACACUa	| | || |||||||	agagggcaaaGGGAAUGUGAu	0.5493	0.362
MIMAT0000418	hsa-miR-23b-3p	NM_015060	AVL9	circRNA	chr7	32926144	32926161	+	0	0	NA	7mer-m8	ccAUUAGGGACCGUUACACUa	||| |:| | |||||||	uuUAA--CUUAG-AAUGUGAu	0.9548	0.202
MIMAT0000418	hsa-miR-23b-3p	NM_015060	AVL9	circRNA	chr7	32932693	32932713	+	0	0	NA	7mer-m8	ccauuagggacCGUUACACUa	| | |||||||	uagauggaaaaGGAAUGUGAu	0.0179	0.43
MIMAT0000418	hsa-miR-23b-3p	NM_015060	AVL9	circRNA	chr7	32949996	32950016	+	0	0	NA	7mer-m8	ccauuagggaccgUUACACUa	|||||||	aaggggaaaguagAAUGUGAu	-0.6667	0.112
MIMAT0000418	hsa-miR-23b-3p	NM_015060	AVL9	circRNA	chr7	32966244	32966264	+	0	0	NA	7mer-m8	ccauuagggaccGUUACACUa	| || :|||||||	guguugccaauaUAAUGUGAg	0.4974	-0.214
MIMAT0000418	hsa-miR-23b-3p	NM_015060	AVL9	circRNA	chr7	33019877	33019897	+	0	0	NA	7mer-m8	ccAUUAGGGACCGUUACACUa	| || :|| |||||||	ccUCAUGUCUCAAAAUGUGAu	0.9639	-0.17
MIMAT0000418	hsa-miR-23b-3p	NM_015060	AVL9	circRNA	chr7	33030792	33030812	+	0	0	NA	8mer	ccauuagggaccgUUACACUa	|| | | |||||||	gggauaagauaaaAAUGUGAa	0.5451	0.176
MIMAT0000418	hsa-miR-23b-3p	NM_015060	AVL9	circRNA	chr7	33038964	33038982	+	0	0	NA	8mer	ccaUUAGGGACCGUUACACUa	|:||::| |||||||	cagAGUCUUU--AAAUGUGAa	0.8617	-0.178
MIMAT0000418	hsa-miR-23b-3p	NM_001483	GBAS	circRNA	chr7	55999684	55999702	+	1	0	AGO2	7mer-m8	ccAUUAGGGACCGUUACACUa	||:|| ::| ||||||||	ugUGAUGUUU--CAAUGUGAg	1.2415	-0.63
MIMAT0000418	hsa-miR-23b-3p	NM_178558	ZNF680	circRNA	chr7	64520933	64520953	-	1	0	AGO2	8mer	ccauuagggaccgUUACACUa	|| |||||||	uacaaguauaaagAAUGUGAa	0.0801	-0.367
MIMAT0000418	hsa-miR-23b-3p	NM_178558	ZNF680	circRNA	chr7	64521015	64521035	-	2	0	AGO2	7mer-m8	ccauuagggaccgUUACACUa	||| |||||||	uauaaguguaaagAAUGUGAc	0.3275	-0.915
MIMAT0000418	hsa-miR-23b-3p	NM_178558	ZNF680	circRNA	chr7	64521107	64521127	-	38	0	AGO1-4,AGO2	8mer	ccaUUAGGGACCGUUACACUa	| || |||| |||||||	gagAAACCCUAAAAAUGUGAa	1.3194	-1.091
MIMAT0000418	hsa-miR-23b-3p	NM_178558	ZNF680	circRNA	chr7	64521182	64521202	-	2	0	AGO2	7mer-m8	ccaUUAGGGACCGUUACACUa	|| ||: |||||||	uacAAACCUGAAAAAUGUGAc	0.7862	-1.248
MIMAT0000418	hsa-miR-23b-3p	NM_178558	ZNF680	circRNA	chr7	64521275	64521295	-	4	0	AGO1-4	8mer	ccaUUAGGGACCGUUACACUa	| || |||| |||||||	gagAAACCCUACAAAUGUGAa	1.3194	-0.408
MIMAT0000418	hsa-miR-23b-3p	NM_178558	ZNF680	circRNA	chr7	64521359	64521379	-	28	0	AGO1-4,AGO2	7mer-m8	ccaUUAGGGACCGUUACACUa	| || :||| |||||||	gagAAAUCCUACAAAUGUGAu	1.1765	0.354
MIMAT0000418	hsa-miR-23b-3p	NM_178558	ZNF680	circRNA	chr7	64521443	64521463	-	0	0	NA	8mer	ccaUUAGGGACCGUUACACUa	| ||| ||| |||||||	gagAAUACCUACAAAUGUGAa	1.2938	0.374
MIMAT0000418	hsa-miR-23b-3p	NM_178558	ZNF680	circRNA	chr7	64521527	64521547	-	2	0	AGO1-4,AGO2	8mer	ccaUUAGGGACCGUUACACUa	| || |||| |||||||	gagAAACCCUACAAAUGUGAa	1.3194	0.102
MIMAT0000418	hsa-miR-23b-3p	NM_178558	ZNF680	circRNA	chr7	64521611	64521631	-	0	0	NA	8mer	ccaUUAGGGACCGUUACACUa	| || :||| |||||||	gagAAAUCCUACAAAUGUGAa	1.1765	-0.427
MIMAT0000418	hsa-miR-23b-3p	NM_178558	ZNF680	circRNA	chr7	64521695	64521715	-	1	0	AGO2	8mer	ccaUUAGGGACCGUUACACUa	| || |||| |||||||	gagAAACCCUACAAAUGUGAa	1.3194	0.249
MIMAT0000418	hsa-miR-23b-3p	NM_178558	ZNF680	circRNA	chr7	64521779	64521799	-	0	0	NA	8mer	ccaUUAGGGACCGUUACACUa	| || |||| |||||||	gagAAACCCUUCAAAUGUGAa	1.3194	0.104
MIMAT0000418	hsa-miR-23b-3p	NM_178558	ZNF680	circRNA	chr7	64521863	64521883	-	2	0	AGO1-4	7mer-m8	ccaUUAGGGACCGUUACACUa	| || ||:| |||||||	gacAAACCUUACAAAUGUGAu	1.1068	-0.549
MIMAT0000418	hsa-miR-23b-3p	NM_178558	ZNF680	circRNA	chr7	64521947	64521967	-	0	0	NA	8mer	ccaUUAGGGACCGUUACACUa	| || |||| |||||||	gagAAACCCUUCAAAUGUGAa	1.3194	-0.325
MIMAT0000418	hsa-miR-23b-3p	NM_178558	ZNF680	circRNA	chr7	64522031	64522051	-	0	0	NA	7mer-m8	ccaUUAGGGACCGUUACACUa	| || |||| |||||||	gagAAACCCUACAAAUGUGAg	1.3194	-0.502
MIMAT0000418	hsa-miR-23b-3p	NM_178558	ZNF680	circRNA	chr7	64522115	64522135	-	0	0	NA	7mer-m8	ccaUUAGGGACCGUUACACUa	| |||:|:| |||||||	gagAAUUCUUACAAAUGUGAg	1.2323	-0.068
MIMAT0000418	hsa-miR-23b-3p	NM_178558	ZNF680	circRNA	chr7	64522283	64522301	-	2	0	AGO2	7mer-m8	ccaUUAGGGACCGUUACACUa	||| ::| ||||||||	caaAAUAUUU--CAAUGUGAu	0.9791	-0.249
MIMAT0000418	hsa-miR-23b-3p	NM_173517	VKORC1L1	circRNA	chr7	65954642	65954668	+	10	0	AGO1-4,AGO2	7mer-m8	ccaUUAGGGACCG------UUACACUa	|||::| ||: |||||||	uucAAUUUCAGGUAUAACAAAUGUGAu	0.5899	3.275
MIMAT0000418	hsa-miR-23b-3p	hsa_circ_0001711	hsa_circ_001947	circRNA	chr7	65954642	65954668	+	10	0	AGO1-4,AGO2	7mer-m8	ccaUUAGGGACCG------UUACACUa	|||::| ||: |||||||	uucAAUUUCAGGUAUAACAAAUGUGAu	0.5899	3.275
MIMAT0000418	hsa-miR-23b-3p	hsa_circ_0001711	hsa_circ_001947	circRNA	chr7	65956068	65956087	+	5	0	AGO1-4,AGO2	8mer	ccauuAGGGACCGUUACACUa	|| |||| | |||||||	uguuuUCCCAUG-AAUGUGAa	1.252	2.016
MIMAT0000418	hsa-miR-23b-3p	TCONS_l2_00027391	TCONS_l2_00027391	circRNA	chr7	66508069	66508089	-	0	0	NA	7mer-m8	ccauuagggaccgUUACACUa	||| |||||||	aauaaauaaauaaAAUGUGAg	0.3275	0.459
MIMAT0000418	hsa-miR-23b-3p	TCONS_l2_00027391	TCONS_l2_00027391	circRNA	chr7	66516218	66516239	-	0	0	NA	7mer-m8	ccAUUAGG-GACCGUUACACUa	||| || | | |||||||	cuUAAACCACCUGAAAUGUGAu	1.1092	-0.119
MIMAT0000418	hsa-miR-23b-3p	TCONS_l2_00027391	TCONS_l2_00027391	circRNA	chr7	66565531	66565550	-	1	0	AGO1-4	7mer-m8	ccAUUAGGGACCGUUACACUa	|:| ||: || |||||||	cuUGAGCCUAGG-AAUGUGAg	1.1544	-0.096
MIMAT0000418	hsa-miR-23b-3p	TCONS_l2_00027391	TCONS_l2_00027391	circRNA	chr7	66572617	66572637	-	0	0	NA	8mer	ccauuaggGACCGUUACACUa	| | | |||||||	gaguuaugCAGUGAAUGUGAa	0.2154	-0.173
MIMAT0000418	hsa-miR-23b-3p	NM_001099415	POM121C	circRNA	chr7	75416836	75416859	-	0	5	NA	7mer-m8	ccaUUAGGGACCG---UUACACUa	| |||:::| |: |||||||	uggAAUUUUUAGUAUGAAUGUGAg	1.2114	1.733
MIMAT0000418	hsa-miR-23b-3p	NM_001099415	POM121C	circRNA	chr7	75417206	75417227	-	3	0	AGO1-4,AGO2	7mer-m8	ccAUUAGGGA-CCGUUACACUa	|| |:: | :|||||||	cuUAUUUUAUAAAUAAUGUGAu	0.8966	1.412
MIMAT0000418	hsa-miR-23b-3p	NM_001099415	POM121C	circRNA	chr7	75502458	75502478	-	0	0	NA	7mer-m8	ccauuagggaccGUUACACUa	| | :|||||||	uagauguguuucUAAUGUGAc	0.2605	-0.099
MIMAT0000418	hsa-miR-23b-3p	NM_001099415	POM121C	circRNA	chr7	75521399	75521419	-	0	0	NA	7mer-m8	ccauuAGGGACCGUUACACUa	|: | |:|||||||	accguUUACAUGUAAUGUGAu	0.5532	0.26
MIMAT0000418	hsa-miR-23b-3p	NM_001099415	POM121C	circRNA	chr7	75672723	75672749	-	0	0	NA	7mer-m8	ccAUUAGGGACCG------UUACACUa	||| | |||| |||||||	auUAAGCAAUGGCUUCUUAAAUGUGAc	0.7503	0.058
MIMAT0000418	hsa-miR-23b-3p	NM_001099415	POM121C	circRNA	chr7	75685429	75685449	-	0	0	NA	8mer	ccauuagggaCCGUUACACUa	|| |||||||	ucacggaagaGGAAAUGUGAa	-0.1733	0.083
MIMAT0000418	hsa-miR-23b-3p	NM_001099415	POM121C	circRNA	chr7	75701077	75701097	-	0	0	NA	8mer	ccauuagggacCGUUACACUa	|| | |||||||	uuuaugagaauGAAAUGUGAa	0.2351	-0.16
MIMAT0000418	hsa-miR-23b-3p	NM_001099415	POM121C	circRNA	chr7	75712673	75712693	-	0	0	NA	7mer-m8	ccauuagggacCGUUACACUa	| | |||||||	augagagugaaGGAAUGUGAg	0.0179	0.015
MIMAT0000418	hsa-miR-23b-3p	NM_001099415	POM121C	circRNA	chr7	75716108	75716131	-	0	0	NA	7mer-m8	ccaUUAGGG-AC--CGUUACACUa	||||:| || | |||||||	ccaAAUCUCAUGUUGAAAUGUGAu	1.1974	0.2
MIMAT0000418	hsa-miR-23b-3p	NM_001099415	POM121C	circRNA	chr7	75738384	75738404	-	0	0	NA	8mer	ccauuaggGACCGUUACACUa	| |||| |||||||	gcgccgggCUGGGAAUGUGAa	0.7055	0.039
MIMAT0000418	hsa-miR-23b-3p	NM_001099415	POM121C	circRNA	chr7	75769178	75769196	-	0	0	NA	8mer	ccAUUAGGGACCGUUACACUa	|||| : | :|||||||	acUAAU--UAGUUAAUGUGAa	1.05	0.221
MIMAT0000418	hsa-miR-23b-3p	NM_001099415	POM121C	circRNA	chr7	75786268	75786288	-	0	0	NA	7mer-m8	ccauuagggaccgUUACACUa	| | |||||||	caucaauaaaccaAAUGUGAu	0.0755	0.058
MIMAT0000418	hsa-miR-23b-3p	NM_001099415	POM121C	circRNA	chr7	75789878	75789898	-	0	0	NA	7mer-m8	ccaUUAGGGACCGUUACACUa	:| ||: | |||||||	ccaGAACCUCAGAAAUGUGAg	0.8223	0.172
MIMAT0000418	hsa-miR-23b-3p	NM_001099415	POM121C	circRNA	chr7	75826039	75826058	-	0	0	NA	7mer-m8	ccauuaggGACCGUUACACUa	| | || |||||||	auuuggagCAGG-AAUGUGAg	0.4777	-0.049
MIMAT0000418	hsa-miR-23b-3p	NM_001099415	POM121C	circRNA	chr7	75833054	75833072	-	0	0	NA	7mer-m8	ccaUUAGGGACCGUUACACUa	| || :||| |||||||	ugaAACAUCUG--AAUGUGAg	1.0813	-0.766
MIMAT0000418	hsa-miR-23b-3p	NM_001099415	POM121C	circRNA	chr7	75836916	75836937	-	0	0	NA	7mer-m8	ccaUUAG-GGACCGUUACACUa	|||: ||| |||||||	aucAAUUGACUGUAAAUGUGAg	1.1161	0.156
MIMAT0000418	hsa-miR-23b-3p	NM_001099415	POM121C	circRNA	chr7	75924009	75924029	-	0	0	NA	7mer-m8	ccauuagggaccgUUACACUa	| || |||||||	ccuuucuccacaaAAUGUGAu	0.4413	-0.02
MIMAT0000418	hsa-miR-23b-3p	NM_001099415	POM121C	circRNA	chr7	76011469	76011491	-	0	0	NA	7mer-m8	ccaUUAGGGA-CCG-UUACACUa	||| || ||| |||||||	uagAAUGACUGGGCAAAUGUGAc	1.2311	0.261
MIMAT0000418	hsa-miR-23b-3p	NM_001099415	POM121C	circRNA	chr7	76034027	76034048	-	0	0	NA	7mer-m8	ccaUUAGGGACCG-UUACACUa	||| |||| | |||||||	uagAAUGCCUGACAAAUGUGAc	1.4018	0.048
MIMAT0000418	hsa-miR-23b-3p	NM_001099415	POM121C	circRNA	chr7	76077101	76077122	-	0	0	NA	7mer-m8	ccauuaggGAC-CGUUACACUa	| | ||| | |||||||	agggcugaCUGCGAAAUGUGAg	0.892	0.027
MIMAT0000418	hsa-miR-23b-3p	NM_001099415	POM121C	circRNA	chr7	76088313	76088333	-	0	0	NA	7mer-m8	ccaUUAGGGACCGUUACACUa	|:|::: ||||||||	augAGUUUUCAACAAUGUGAu	0.9048	0.108
MIMAT0000418	hsa-miR-23b-3p	NM_001099415	POM121C	circRNA	chr7	76121852	76121872	-	0	0	NA	7mer-m8	ccauuagggaccGUUACACUa	| | | :|||||||	agcacuuauauuUAAUGUGAu	0.5238	-0.291
MIMAT0000418	hsa-miR-23b-3p	NM_001099415	POM121C	circRNA	chr7	76127872	76127892	-	0	0	NA	8mer	ccauuaggGACCGUUACACUa	| | | ||||||||	gaguuaugCAGUCAAUGUGAa	0.3582	-0.248
MIMAT0000418	hsa-miR-23b-3p	NM_001099415	POM121C	circRNA	chr7	76158222	76158244	-	0	0	NA	7mer-m8	ccAUUAGGGAC---CGUUACACUa	| ||:| |:|| |||||||||	gaUAGU-CUUGAAUGCAAUGUGAg	1.317	-0.051
MIMAT0000418	hsa-miR-23b-3p	NM_001099415	POM121C	circRNA	chr7	76170336	76170355	-	0	0	NA	7mer-m8	ccAUUAGGGACCGUUACACUa	|| |||| | |||||||	ccUAUCCCCUUG-AAUGUGAg	1.252	-0.325
MIMAT0000418	hsa-miR-23b-3p	NM_001099415	POM121C	circRNA	chr7	76180667	76180691	-	0	0	NA	8mer	ccauuagGGACC----GUUACACUa	| ||||| ||||||||	aggccagCCUGGCCAACAAUGUGAa	0.8753	0.013
MIMAT0000418	hsa-miR-23b-3p	NM_001099415	POM121C	circRNA	chr7	76189459	76189480	-	0	0	NA	7mer-m8	ccauuaGGGACC-GUUACACUa	| ||:||| ||||||||	aggcuaCCUUGGACAAUGUGAc	1.1417	0.71
MIMAT0000418	hsa-miR-23b-3p	NM_001099415	POM121C	circRNA	chr7	76224794	76224818	-	0	0	NA	7mer-m8	ccAUUAGGG--AC--CGUUACACUa	|||||:: || |||||||	acUAAUCUUAAUGAAUAAAUGUGAg	1.2269	0.223
MIMAT0000418	hsa-miR-23b-3p	NM_001099415	POM121C	circRNA	chr7	76243093	76243116	-	0	0	NA	7mer-m8	ccaUUAGGG-AC--CGUUACACUa	||||:| || | |||||||	cccAAUCUCAUGUUGAAAUGUGAu	1.1974	0.042
MIMAT0000418	hsa-miR-23b-3p	NM_001099415	POM121C	circRNA	chr7	76262915	76262934	-	0	0	NA	7mer-m8	ccauUAGGGACCGUUACACUa	| | |:|||| |||||||	ugccACCUCUGG-AAUGUGAc	1.3275	-0.462
MIMAT0000418	hsa-miR-23b-3p	NM_001099415	POM121C	circRNA	chr7	76302271	76302291	-	0	0	NA	7mer-m8	ccauuagggaccgUUACACUa	| | |||||||	gcgugugagauagAAUGUGAu	0.0883	-0.02
MIMAT0000418	hsa-miR-23b-3p	NM_001099415	POM121C	circRNA	chr7	76326846	76326865	-	21	4	AGO1-4,AGO2	7mer-m8	ccaUUAGGGACCGUUACACUa	| ||| :| | |||||||	uggAAUAUCAUG-AAUGUGAg	1.0894	6.523
MIMAT0000418	hsa-miR-23b-3p	NM_012479	YWHAG	circRNA	chr7	76326846	76326865	-	21	4	AGO1-4,AGO2	7mer-m8	ccaUUAGGGACCGUUACACUa	| ||| :| | |||||||	uggAAUAUCAUG-AAUGUGAg	1.0894	6.523
MIMAT0000418	hsa-miR-23b-3p	NM_001099415	POM121C	circRNA	chr7	76338077	76338097	-	0	0	NA	7mer-m8	ccauuagggaccGUUACACUa	| ||||||||	cacguugugauaCAAUGUGAu	0.1247	-0.019
MIMAT0000418	hsa-miR-23b-3p	NM_001099415	POM121C	circRNA	chr7	76338162	76338180	-	0	0	NA	8mer	ccAUUAGGGACCGUUACACUa	|:|| |: ||||||||	acUGAUACU--CCAAUGUGAa	0.9245	-0.059
MIMAT0000418	hsa-miR-23b-3p	NM_001099415	POM121C	circRNA	chr7	76343406	76343426	-	0	0	NA	8mer	ccauuagggaccGUUACACUa	| | :|||||||	ugagcguuauauUAAUGUGAa	0.1677	-0.497
MIMAT0000418	hsa-miR-23b-3p	NM_001099415	POM121C	circRNA	chr7	76351993	76352013	-	0	0	NA	7mer-m8	ccaUUAGGGACCGUUACACUa	|| |:| : | :|||||||	ggcAGUAUGUUAUAAUGUGAg	1.1347	-0.306
MIMAT0000418	hsa-miR-23b-3p	NM_001099415	POM121C	circRNA	chr7	76428460	76428481	-	0	0	NA	7mer-m8	ccaUUAGGGAC-CGUUACACUa	||| :: | |||||||	uagAAUAUUAGAAAAAUGUGAc	0.8362	0.224
MIMAT0000418	hsa-miR-23b-3p	NM_001099415	POM121C	circRNA	chr7	76435638	76435658	-	0	0	NA	7mer-m8	ccAUUAGGGACCGUUACACUa	| |||| :: |||||||	guUAAUGUUACAAAAUGUGAc	1.2241	-0.057
MIMAT0000418	hsa-miR-23b-3p	NM_001099415	POM121C	circRNA	chr7	76457203	76457223	-	0	0	NA	7mer-m8	ccauuagggaccgUUACACUa	| |||||||	uggcccaagaaagAAUGUGAc	-0.3333	0.456
MIMAT0000418	hsa-miR-23b-3p	NM_001099415	POM121C	circRNA	chr7	76459727	76459747	-	0	0	NA	7mer-m8	ccaUUAGGGACCGUUACACUa	|||::: | :|||||||	augAAUUUUAGAUAAUGUGAg	1.1568	-0.114
MIMAT0000418	hsa-miR-23b-3p	NM_001099415	POM121C	circRNA	chr7	76531482	76531502	-	0	0	NA	7mer-m8	ccAU-UAGGGACCGUUACACUa	|| || ::| | |||||||	caUAUAUGUUU-GAAAUGUGAg	1.0789	-0.055
MIMAT0000418	hsa-miR-23b-3p	NM_001099415	POM121C	circRNA	chr7	76538456	76538476	-	0	0	NA	8mer	ccauuagggacCGUUACACUa	| | |||||||	uccaugugggaGGAAUGUGAa	0.0179	-0.353
MIMAT0000418	hsa-miR-23b-3p	NM_001099415	POM121C	circRNA	chr7	76542193	76542217	-	0	0	NA	7mer-m8	ccaUUAGGGACCG----UUACACUa	||||:| | | |||||||	uagAAUCUCGGACAGUGAAUGUGAg	0.9593	0.53
MIMAT0000418	hsa-miR-23b-3p	NM_001099415	POM121C	circRNA	chr7	76560635	76560655	-	0	0	NA	7mer-m8	ccauuagggaccGUUACACUa	|| | :|||||||	uauauaguauuaUAAUGUGAc	0.4777	0.01
MIMAT0000418	hsa-miR-23b-3p	NM_001099415	POM121C	circRNA	chr7	76574691	76574712	-	0	0	NA	8mer	ccAUUAG-GGACCGUUACACUa	||| | :|| |||||||	acUAACCUUCUCCAAAUGUGAa	1.0813	0.311
MIMAT0000418	hsa-miR-23b-3p	NM_001099415	POM121C	circRNA	chr7	76576178	76576197	-	0	0	NA	8mer	ccaUUAGGGACCGUUACACUa	||| ||| |||||||	uacAAUGAAUGG-AAUGUGAa	1.0139	-0.335
MIMAT0000418	hsa-miR-23b-3p	NM_001099415	POM121C	circRNA	chr7	76582021	76582043	-	0	0	NA	8mer	ccauuAGGGAC--CGUUACACUa	| ||: || :|||||||	agauuUCUAUGAAAUAAUGUGAa	0.8338	0.127
MIMAT0000418	hsa-miR-23b-3p	NM_001099415	POM121C	circRNA	chr7	76588463	76588480	-	0	0	NA	7mer-m8	ccaUUAGGGACCGUUACACUa	|||:::| |||||||	ucaAAUUUUU---AAUGUGAg	0.9187	0.35
MIMAT0000418	hsa-miR-23b-3p	NM_001099415	POM121C	circRNA	chr7	76591419	76591439	-	0	0	NA	7mer-m8	ccauuaggGACCGUUACACUa	| |||| |||||||	guggcaugCUGGAAAUGUGAg	0.7055	0.034
MIMAT0000418	hsa-miR-23b-3p	NM_001099415	POM121C	circRNA	chr7	76593074	76593093	-	0	0	NA	7mer-m8	ccaUUAGGGACCGUUACACUa	|| || | | | |||||||	ggaAAGGCAU-GAAAUGUGAg	1.1068	0.028
MIMAT0000418	hsa-miR-23b-3p	NM_001099415	POM121C	circRNA	chr7	76593380	76593398	-	0	0	NA	7mer-m8	ccauuagGGACCGUUACACUa	| | |||| |||||||	agcaugaCCUG--AAUGUGAg	1.007	-0.171
MIMAT0000418	hsa-miR-23b-3p	NM_001099415	POM121C	circRNA	chr7	76597972	76597992	-	0	0	NA	7mer-m8	ccAUUAGGGACCGUUACACUa	|:| :| ||:|||||||	uuUGAAGUCAGGUAAUGUGAu	1.0558	0.207
MIMAT0000418	hsa-miR-23b-3p	NM_001099415	POM121C	circRNA	chr7	76645743	76645765	-	0	0	NA	7mer-m8	ccAUUA--GGGACCGUUACACUa	||||| |||| |||||||	ugUAAUGACCCUCAAAAUGUGAu	1.6776	0.103
MIMAT0000418	hsa-miR-23b-3p	hsa_circ_0001720	hsa_circ_001543	circRNA	chr7	77751934	77751953	+	1	0	AGO1	7mer-m8	ccAUUAGGGACCGUUACACUa	|||| ||:| |||||||	agUAA-CCUUUUAAAUGUGAc	1.3867	0.425
MIMAT0000418	hsa-miR-23b-3p	hsa_circ_0001720	hsa_circ_001543	circRNA	chr7	77755100	77755119	+	0	0	NA	7mer-m8	ccAUUAGGGACCGUUACACUa	|||| : | :|||||||	auUAAU-UGAGCUAAUGUGAg	1.1173	0.124
MIMAT0000418	hsa-miR-23b-3p	NM_005751	AKAP9	circRNA	chr7	92016159	92016179	+	0	0	NA	8mer	ccauuAGGGACCGUUACACUa	| | |:| |||||||	acuccUGCUUUAAAAUGUGAa	0.7225	0.911
MIMAT0000418	hsa-miR-23b-3p	NM_005751	AKAP9	circRNA	chr7	92102676	92102695	+	4	0	AGO2	8mer	ccaUUAGGGACCGUUACACUa	| ::|:|| || |||||||	gugGGUUCCAGG-AAUGUGAa	1.2694	5.451
MIMAT0000418	hsa-miR-23b-3p	NM_001145306	CDK6	circRNA	chr7	92613248	92613273	-	1	0	AGO2	7mer-m8	ccaUUAGGGACCG-----UUACACUa	|||:|:| || |||||||	cugAAUUCUUUGCAGCUUAAUGUGAu	0.9036	0.433
MIMAT0000418	hsa-miR-23b-3p	NM_001259	CDK6	circRNA	chr7	92613248	92613273	-	1	0	AGO2	7mer-m8	ccaUUAGGGACCG-----UUACACUa	|||:|:| || |||||||	cugAAUUCUUUGCAGCUUAAUGUGAu	0.9036	0.433
MIMAT0000418	hsa-miR-23b-3p	NM_017667	CCDC132	circRNA	chr7	93349953	93349975	+	1	0	AGO2	8mer	ccauuAGGG-ACCG-UUACACUa	||:| |||| |||||||	cugcuUCUCAUGGCUAAUGUGAa	1.0828	5.174
MIMAT0000418	hsa-miR-23b-3p	NM_017667	CCDC132	circRNA	chr7	93358816	93358836	+	0	1	NA	7mer-m8	ccauuagggaccGUUACACUa	| | :|||||||	ucuuaauaagcaUAAUGUGAg	0.266	0.85
MIMAT0000418	hsa-miR-23b-3p	NM_001184961	PEG10	circRNA	chr7	94666555	94666574	+	3	0	AGO1-4	7mer-m8	ccauUAGGGACCGUUACACUa	| :|:| | | |||||||	agauGUUCAU-GAAAUGUGAc	0.9327	0.662
MIMAT0000418	hsa-miR-23b-3p	NM_015068	PEG10	circRNA	chr7	94666555	94666574	+	3	0	AGO1-4	7mer-m8	ccauUAGGGACCGUUACACUa	| :|:| | | |||||||	agauGUUCAU-GAAAUGUGAc	0.9327	0.662
MIMAT0000418	hsa-miR-23b-3p	NM_000305	PON2	circRNA	chr7	95404993	95405013	-	9	0	AGO1-4,AGO2	7mer-m8	ccAUUAGGGACCGUUACACUa	|| |:||| |||||||	uaUAUUUCCUUAAAAUGUGAg	1.1765	0.102
MIMAT0000418	hsa-miR-23b-3p	NM_183356	ASNS	circRNA	chr7	97852235	97852259	-	2	1	AGO1-4,AGO2	8mer	ccAUUAGGG--AC--CGUUACACUa	|||::||:: || |:|||||||	ggUGGUCUUUAUGCUGUAAUGUGAa	1.5214	-0.891
MIMAT0000418	hsa-miR-23b-3p	NM_006409	ARPC1A	circRNA	chr7	99365910	99365930	+	34	0	AGO1-4,AGO2	8mer	ccauuaGGGACCGUUACACUa	| :|| | :|||||||	agggccUCCGGAUAAUGUGAa	0.7944	4.549
MIMAT0000418	hsa-miR-23b-3p	NM_006409	ARPC1A	circRNA	chr7	99380720	99380740	+	0	0	NA	7mer-m8	ccauuagggaccgUUACACUa	|| | | |||||||	ggcacacagcaagAAUGUGAc	0.5912	-0.386
MIMAT0000418	hsa-miR-23b-3p	NM_006693	CPSF4	circRNA	chr7	99457262	99457282	+	4	1	AGO1-4,AGO2	8mer	ccAUUAGGGACCGUUACACUa	|:| ||: | |||||||	ccUGAGCCUGGAAAAUGUGAa	1.0197	2.325
MIMAT0000418	hsa-miR-23b-3p	NM_004889	ATP5J2	circRNA	chr7	99459227	99459245	-	3	15	AGO2	8mer	ccaUUAGGGACCGUUACACUa	|:| | | ||||||||	acaAGUACAU--CAAUGUGAa	0.7549	4.669
MIMAT0000418	hsa-miR-23b-3p	NM_001083956	ZNF655	circRNA	chr7	99572733	99572753	+	0	0	NA	7mer-m8	ccaUUAGGGACCGUUACACUa	| || :||| |||||||	gagAAAUCCUAUAAAUGUGAu	1.1765	1.543
MIMAT0000418	hsa-miR-23b-3p	NM_001083956	ZNF655	circRNA	chr7	99572826	99572846	+	0	0	NA	8mer	ccauuagggaccgUUACACUa	|| |||||||	uacaaauguaaagAAUGUGAa	0.0801	1.328
MIMAT0000418	hsa-miR-23b-3p	NM_001083956	ZNF655	circRNA	chr7	99572901	99572921	+	4	0	AGO1-4,AGO2	8mer	ccaUUAGGGACCGUUACACUa	| || ||:| |||||||	gaaAAACCUUACAAAUGUGAa	1.1068	1.926
MIMAT0000418	hsa-miR-23b-3p	NM_001083956	ZNF655	circRNA	chr7	99573735	99573755	+	0	0	NA	7mer-m8	ccaUUAGGGACCGUUACACUa	| || |||| |||||||	gagAAACCCUCUGAAUGUGAc	1.3194	0.927
MIMAT0000418	hsa-miR-23b-3p	NM_001083956	ZNF655	circRNA	chr7	99573914	99573934	+	0	0	NA	8mer	ccauuagggaccgUUACACUa	| | |||||||	cauugcugcaaugAAUGUGAa	0.2002	-0.011
MIMAT0000418	hsa-miR-23b-3p	NM_003439	ZKSCAN1	circRNA	chr7	100021428	100021447	+	0	0	NA	8mer	ccaUUAGGGACCGUUACACUa	|:|::|| |||||||	ccaAGUUUCU-AAAAUGUGAa	0.9094	0.154
MIMAT0000418	hsa-miR-23b-3p	NM_003439	ZKSCAN1	circRNA	chr7	100036900	100036922	+	0	0	NA	7mer-m8	ccAUUAGGGACCG--UUACACUa	||| : ||: |||||||	uuUAAAUGAAGGUUAAAUGUGAc	0.8838	0.292
MIMAT0000418	hsa-miR-23b-3p	NM_003439	ZKSCAN1	circRNA	chr7	100037523	100037541	+	1	0	AGO1-4	7mer-m8	ccauuaGGGACCGUUACACUa	|| :|||| |||||||	ggagccUCCUG--AAUGUGAu	1.094	0.802
MIMAT0000418	hsa-miR-23b-3p	NM_182691	SRPK2	circRNA	chr7	105117016	105117036	-	2	0	AGO1-4,AGO2	7mer-m8	ccauuaGGGACCGUUACACUa	| |::| |||||||	auuuccCUUUAAAAAUGUGAu	0.6597	2.03
MIMAT0000418	hsa-miR-23b-3p	NM_182692	SRPK2	circRNA	chr7	105117016	105117036	-	2	0	AGO1-4,AGO2	7mer-m8	ccauuaGGGACCGUUACACUa	| |::| |||||||	auuuccCUUUAAAAAUGUGAu	0.6597	2.03
MIMAT0000418	hsa-miR-23b-3p	NM_182692	SRPK2	circRNA	chr7	105286883	105286903	-	0	0	NA	7mer-m8	ccauuagggacCGUUACACUa	|| |||||||||	uguugcauacaGCAAUGUGAc	0.4204	-0.026
MIMAT0000418	hsa-miR-23b-3p	NM_002736	PRKAR2B	circRNA	chr7	107146317	107146338	+	3	0	AGO2	7mer-m8	ccauUAGGGAC-CGUUACACUa	| ||:: || | |||||||	ugauAUUUAUGUGAAAUGUGAu	1.1265	4.541
MIMAT0000418	hsa-miR-23b-3p	NM_014705	DOCK4	circRNA	chr7	111739422	111739442	-	5	0	AGO1,AGO2	7mer-m8	ccauuagggaccGUUACACUa	| :|||||||	cucggcuucaccUAAUGUGAc	-0.0622	5.483
MIMAT0000418	hsa-miR-23b-3p	NM_001127500	MET	circRNA	chr7	116698629	116698647	+	0	0	NA	8mer	ccaUUAGGGACCGUUACACUa	||| || |||||||	uagAAUAAAUG--AAUGUGAa	0.7537	1.782
MIMAT0000418	hsa-miR-23b-3p	NM_001127500	MET	circRNA	chr7	116699176	116699197	+	0	0	NA	8mer	ccaUUAGGGACCG-UUACACUa	|:||| | : |||||||	caaAGUCCGAGAUGAAUGUGAa	0.9396	2.353
MIMAT0000418	hsa-miR-23b-3p	NM_001127500	MET	circRNA	chr7	116700215	116700235	+	0	0	NA	7mer-m8	ccauuagggaccGUUACACUa	|| | | ||||||||	cgucaacaaaaaCAAUGUGAg	0.849	3.297
MIMAT0000418	hsa-miR-23b-3p	NM_001127500	MET	circRNA	chr7	116797131	116797150	+	1	0	AGO1	8mer	ccAUUAGGGACCGUUACACUa	|:|||: | |||||||	ucUGAUCUAAUG-AAUGUGAa	0.9872	0.87
MIMAT0000418	hsa-miR-23b-3p	NM_001127500	MET	circRNA	chr7	116798177	116798196	+	1	0	AGO1	8mer	ccaUUAGGGACCGUUACACUa	| :| | || |||||||||	ugaGAACACU-GCAAUGUGAa	1.1823	2.246
MIMAT0000418	hsa-miR-23b-3p	NM_021908	ST7	circRNA	chr7	117223160	117223182	+	0	0	NA	7mer-m8	ccAUUAGGGA--CCGUUACACUa	||: ||:| | |||||||	acUAGGCCUUCAGUAAAUGUGAu	0.9721	-0.153
MIMAT0000418	hsa-miR-23b-3p	NM_021908	ST7	circRNA	chr7	117223781	117223803	+	1	0	AGO2	7mer-m8	ccauUAGGG--ACCGUUACACUa	| :|||| | |||||||	gucuGUCCCAUUUAGAAUGUGAg	0.9675	0.887
MIMAT0000418	hsa-miR-23b-3p	NM_005000	NDUFA5	circRNA	chr7	123541669	123541689	-	3	0	AGO2	7mer-m8	ccaUUAGGGACCGUUACACUa	| ||| ::| |||||||	gugAAUAUUUUCAAAUGUGAu	1.1092	-0.229
MIMAT0000418	hsa-miR-23b-3p	NM_014390	SND1	circRNA	chr7	127701173	127701193	+	1	0	AGO1-4	8mer	ccauuaGGGACCGUUACACUa	|::| |||||||	aaccggCUUUCAGAAUGUGAa	0.3611	4.292
MIMAT0000418	hsa-miR-23b-3p	NM_014390	SND1	circRNA	chr7	127844324	127844334	+	0	0	NA	7mer-m8	ccauuagggaCCGUUACACUa	| ||||||||	#NAME?	-1.2827	4.854
MIMAT0000418	hsa-miR-23b-3p	NM_001199672	CALU	circRNA	chr7	128769882	128769904	+	6	0	AGO1-4,AGO2	7mer-m8	ccaUUAG-GGACCG-UUACACUa	|||| | |: |||||||	aucAAUCAAGUAGUGAAUGUGAu	0.9872	0.889
MIMAT0000418	hsa-miR-23b-3p	NM_001458	FLNC	circRNA	chr7	128841191	128841213	+	1	0	AGO1	7mer-m8	ccaUUAGGGACCG--UUACACUa	|| || | : |||||||	cacAAGCCAAGAUCGAAUGUGAc	0.7189	4.098
MIMAT0000418	hsa-miR-23b-3p	NM_001458	FLNC	circRNA	chr7	128858729	128858749	+	0	0	NA	7mer-m8	ccauuAGGGACCGUUACACUa	| ||||||| |||||||	gucccUCCCUGGGAAUGUGAc	1.7528	0.39
MIMAT0000418	hsa-miR-23b-3p	NM_016478	ZC3HC1	circRNA	chr7	130041021	130041042	-	2	0	AGO2	7mer-m8	ccaUUAGGGAC-CGUUACACUa	::|| | | | |||||||	cugGGUCACAGUGGAAUGUGAu	0.9094	4.131
MIMAT0000418	hsa-miR-23b-3p	NM_021807	EXOC4	circRNA	chr7	133275038	133275060	+	1	0	AGO2	7mer-m8	ccaUUAGG--GACCGUUACACUa	|| || | | |||||||	aagAAGCCUACGAGAAAUGUGAc	0.727	5.673
MIMAT0000418	hsa-miR-23b-3p	NM_173569	UBN2	circRNA	chr7	139293297	139293317	+	0	0	NA	7mer-m8	ccauuagggaccgUUACACUa	|||| | |||||||	uguaacaaaucaaAAUGUGAc	0.9117	4.307
MIMAT0000418	hsa-miR-23b-3p	NM_173569	UBN2	circRNA	chr7	139298656	139298681	+	0	0	NA	7mer-m8	ccauUAGGGAC--CG---UUACACUa	||:|:|| |: |||||||	uuccAUUCUUGAUGUUAAAAUGUGAc	0.6992	0.682
MIMAT0000418	hsa-miR-23b-3p	NM_173569	UBN2	circRNA	chr7	139304975	139304997	+	0	0	NA	8mer	ccAUUAGGGACCG--UUACACUa	| | |||: | |: |||||||	guUCAUCUAUCGUAAAAUGUGAa	1.2044	1.388
MIMAT0000418	hsa-miR-23b-3p	NM_173569	UBN2	circRNA	chr7	139305459	139305480	+	1	0	AGO1	7mer-m8	ccauuaGGGAC-CGUUACACUa	| |::|| :|||||||	gacugcCUUUGAAUAAUGUGAu	0.7553	0.14
MIMAT0000418	hsa-miR-23b-3p	NM_022740	HIPK2	circRNA	chr7	139570885	139570905	-	2	0	AGO1-4,AGO2	8mer	ccAUUAGGGACCGUUACACUa	|:| : || |||||||	ucUGAAAUAUGUGAAUGUGAa	0.8571	-0.554
MIMAT0000418	hsa-miR-23b-3p	NM_030647	JHDM1D	circRNA	chr7	140090650	140090670	-	0	0	NA	8mer	ccauuagggaccgUUACACUa	| | | |||||||	auuuagauguaagAAUGUGAa	0.4019	4.352
MIMAT0000418	hsa-miR-23b-3p	NM_030647	JHDM1D	circRNA	chr7	140096956	140096976	-	1	0	AGO2	7mer-m8	ccauuagggaccGUUACACUa	:|||||||	uaaggaggaaucUAAUGUGAu	-0.4762	1.47
MIMAT0000418	hsa-miR-23b-3p	NM_030647	JHDM1D	circRNA	chr7	140127466	140127486	-	0	0	NA	7mer-m8	ccauuagggaccgUUACACUa	|| |||||||	accaaaaguguuaAAUGUGAu	0.0801	4.744
MIMAT0000418	hsa-miR-23b-3p	NM_004333	BRAF	circRNA	chr7	140778045	140778063	-	1	0	AGO2	7mer-m8	ccaUUAGGGACCGUUACACUa	| || : :|| |||||||	ugaAAAUGUUG--AAUGUGAc	0.9837	6.252
MIMAT0000418	hsa-miR-23b-3p	NM_005435	ARHGEF5	circRNA	chr7	144380568	144380588	+	1	0	AGO2	7mer-m8	ccauUAGGGACCGUUACACUa	| :|: |||||||||||	gucuGUUGGUGGCAAUGUGAg	1.0883	0.86
MIMAT0000418	hsa-miR-23b-3p	NM_003592	CUL1	circRNA	chr7	148757097	148757117	+	3	0	AGO1-4,AGO2	7mer-m8	ccauuAGGGACCGUUACACUa	| || | | |||||||	uggguUCGCCGUGAAUGUGAc	0.7944	6.183
MIMAT0000418	hsa-miR-23b-3p	NM_003592	CUL1	circRNA	chr7	148766625	148766647	+	0	0	NA	8mer	ccaUUAG--GGACCGUUACACUa	|||: | || |||||||	augAAUUAGCAAGGAAAUGUGAa	0.892	5.117
MIMAT0000418	hsa-miR-23b-3p	NM_022087	GALNT11	circRNA	chr7	152108063	152108083	+	1	1	AGO2	7mer-m8	ccauuagggaccgUUACACUa	| |||||||	ccacugugaagugAAUGUGAu	-0.3556	4.903
MIMAT0000418	hsa-miR-23b-3p	NM_170606	MLL3	circRNA	chr7	152176532	152176557	-	0	0	NA	7mer-m8	ccAUUA-GGGAC----CGUUACACUa	| |||| || || :|||||||	gaUAAUGCCAUGAAUUCUAAUGUGAc	1.2833	1.94
MIMAT0000418	hsa-miR-23b-3p	NM_170606	MLL3	circRNA	chr7	152176939	152176955	-	5	0	AGO1-4,AGO2	8mer	ccaUUAGGGACCGUUACACUa	| ||||| |||||||	uggAAUCC----AAAUGUGAa	1.084	1.062
MIMAT0000418	hsa-miR-23b-3p	NM_170606	MLL3	circRNA	chr7	152224017	152224036	-	0	0	NA	7mer-m8	ccaUUAGGGACCGUUACACUa	| ||| : | ||||||||	ugcAAU-GUAGACAAUGUGAu	1.1092	4.9
MIMAT0000418	hsa-miR-23b-3p	NM_005494	DNAJB6	circRNA	chr7	157385976	157385995	+	8	0	AGO1-4,AGO2	7mer-m8	ccAUUAGGGACCGUUACACUa	| :| :|| | |||||||	caUUGUGUCU-GAAAUGUGAg	0.9721	2.575
MIMAT0000418	hsa-miR-23b-3p	NM_004225	MFHAS1	circRNA	chr8	8785631	8785652	-	3	0	AGO1-4,AGO2	8mer	ccAUUAGGGACCG-UUACACUa	| | ::||| : |||||||	uuUCAGUUCUGUUAAAUGUGAa	1.1092	2.478
MIMAT0000418	hsa-miR-23b-3p	NM_015458	MTMR9	circRNA	chr8	11327659	11327677	+	1	0	AGO1-4	7mer-m8	ccAUUAGGGACCGUUACACUa	| |||| ::|| |||||||	gaUAAUAUUUG--AAUGUGAc	1.4541	2.099
MIMAT0000418	hsa-miR-23b-3p	NM_004462	FDFT1	circRNA	chr8	11803708	11803729	+	1	0	AGO2	7mer-m8	ccauuagggACCG-UUACACUa	| | || |||||||	acaggacagUAGCAAAUGUGAc	0.3611	-0.076
MIMAT0000418	hsa-miR-23b-3p	NM_001001924	MTUS1	circRNA	chr8	17684427	17684447	-	7	0	AGO1-4,AGO2	8mer	ccauuagggaccgUUACACUa	|| |||||||	caauauaaaacaaAAUGUGAa	0.1277	2.061
MIMAT0000418	hsa-miR-23b-3p	NM_003842	TNFRSF10B	circRNA	chr8	23022466	23022484	-	10	1	AGO1,AGO1-4,AGO2	7mer-m8	ccauuaggGACCGUUACACUa	|| ||| |||||||	uuuauaagCUG--AAUGUGAu	0.741	-0.36
MIMAT0000418	hsa-miR-23b-3p	NM_004331	BNIP3L	circRNA	chr8	26411676	26411695	+	3	0	AGO1,AGO1-4	8mer	ccAUUAGGGACCGUUACACUa	| | ||::|| |||||||	guUCAUUUCU-AAAAUGUGAa	1.1939	2.583
MIMAT0000418	hsa-miR-23b-3p	NM_171982	TRIM35	circRNA	chr8	27287292	27287312	-	1	0	AGO2	8mer	ccauuaGGGACCGUUACACUa	| ||: ||||||||	guggcaCCUCCACAAUGUGAa	0.6403	0.163
MIMAT0000418	hsa-miR-23b-3p	NM_173174	PTK2B	circRNA	chr8	27459012	27459031	+	1	0	AGO2	7mer-m8	ccaUUAGGGACCGUUACACUa	| |||:: | :|||||||	ugaAAUUUAU-UUAAUGUGAg	1.1765	3.03
MIMAT0000418	hsa-miR-23b-3p	NM_002095	GTF2E2	circRNA	chr8	30578730	30578750	-	1	1	AGO1	7mer-m8	ccauuAGGGACCGUUACACUa	| || : ||||||||||	ugggcUCAUGGGCAAUGUGAu	1.0325	0.905
MIMAT0000418	hsa-miR-23b-3p	NM_000637	GSR	circRNA	chr8	30678716	30678736	-	1	0	AGO1-4	7mer-m8	ccAUUAGGGACCGUUACACUa	||| | |:|||||||	ucUAAAAGCAUGUAAUGUGAg	0.9396	-0.172
MIMAT0000418	hsa-miR-23b-3p	NM_000637	GSR	circRNA	chr8	30681001	30681021	-	1	0	AGO2	8mer	ccauuagggaccgUUACACUa	| |||||||	auauggaauagaaAAUGUGAa	-0.3556	3.381
MIMAT0000418	hsa-miR-23b-3p	NM_032509	MAK16	circRNA	chr8	33501198	33501220	+	2	0	AGO2	8mer	ccAUUAGG--GACCGUUACACUa	||||:: || ||||||||	aaUAAUUUAACUUACAAUGUGAa	1.2996	0.479
MIMAT0000418	hsa-miR-23b-3p	NM_032509	MAK16	circRNA	chr8	33501213	33501233	+	2	0	AGO2	8mer	ccauuagggaccGUUACACUa	| ||||||||	aaugugaaaauaCAAUGUGAa	-0.0197	0.147
MIMAT0000418	hsa-miR-23b-3p	NM_003816	ADAM9	circRNA	chr8	39054481	39054489	+	1	0	AGO1-4	8mer	ccauuagggaccgUUACACUa	|||||||	#NAME?	-2	5.934
MIMAT0000418	hsa-miR-23b-3p	NM_002027	FNTA	circRNA	chr8	43085448	43085468	+	1	0	AGO1-4	7mer-m8	ccAUUAGGGACCGUUACACUa	||: :|: |:|||||||	acUAGCUCUAAGUAAUGUGAu	1.0673	0.733
MIMAT0000418	hsa-miR-23b-3p	NM_032237	SGK196	circRNA	chr8	43122322	43122342	+	4	0	AGO1-4,AGO2	8mer	ccauuagggaccgUUACACUa	|| |||||||	uucaaaguaccaaAAUGUGAa	0.0801	1.881
MIMAT0000418	hsa-miR-23b-3p	NM_005914	MCM4	circRNA	chr8	47962957	47962979	+	1	0	AGO2	8mer	ccAUUAGG--GACCGUUACACUa	|||:| || :| |||||||	ggUGAGCCAUUUUUAAAUGUGAa	1.2044	5.312
MIMAT0000418	hsa-miR-23b-3p	NM_005914	MCM4	circRNA	chr8	47969824	47969849	+	1	0	AGO2	8mer	ccaUUAGG----GAC-CGUUACACUa	| ||||| || |:|||||||	gucAAUCCAAGAGUGAGUAAUGUGAa	1.1374	3.868
MIMAT0000418	hsa-miR-23b-3p	NM_005914	MCM4	circRNA	chr8	47978048	47978068	+	1	0	AGO2	8mer	ccaUUAGGGACCGUUACACUa	| |::|| |||||||	cucAUUUUCUUUAAAUGUGAa	0.8617	0.014
MIMAT0000418	hsa-miR-23b-3p	NM_003350	UBE2V2	circRNA	chr8	48061538	48061558	+	2	0	AGO1-4,AGO2	8mer	ccauuagggaccgUUACACUa	| |||||||	aaaauguaaauaaAAUGUGAa	-0.1974	4.459
MIMAT0000418	hsa-miR-23b-3p	NM_017813	IMPAD1	circRNA	chr8	56958028	56958052	-	2	0	AGO1,AGO2	7mer-m8	ccaUUAGG-GAC--C-GUUACACUa	|| |||:: ||| | :|||||||	ggcAAUUUGCUGUAGAUAAUGUGAu	1.5238	0.762
MIMAT0000418	hsa-miR-23b-3p	NM_017813	IMPAD1	circRNA	chr8	56962511	56962531	-	0	0	NA	8mer	ccAUUAGGGACCGUUACACUa	|::|::|| ||||||||	uaUGGUUUCUCUCAAUGUGAa	1.2496	0.367
MIMAT0000418	hsa-miR-23b-3p	NM_017813	IMPAD1	circRNA	chr8	56966319	56966342	-	0	0	NA	8mer	ccAUUAGGGACCG---UUACACUa	||||: : |||: |||||||	ggUAGAUGGUGGUUCAAAUGUGAa	1.3891	3.72
MIMAT0000418	hsa-miR-23b-3p	NM_017780	CHD7	circRNA	chr8	60853269	60853289	+	0	0	NA	7mer-m8	ccauuagggacCGUUACACUa	| | | |||||||	gcugccaaggaGAAAUGUGAg	0.1283	1.399
MIMAT0000418	hsa-miR-23b-3p	NM_017780	CHD7	circRNA	chr8	60853330	60853349	+	1	0	AGO1-4	7mer-m8	ccauuaggGACCGUUACACUa	| | || |||||||	agagcaagCAGG-AAUGUGAg	0.4284	1.215
MIMAT0000418	hsa-miR-23b-3p	NM_006540	NCOA2	circRNA	chr8	70128464	70128483	-	1	0	AGO1	8mer	ccaUUAGGGACCGUUACACUa	| ||| ::| ||||||||	agcAAUGUUU-CCAAUGUGAa	1.2241	4.366
MIMAT0000418	hsa-miR-23b-3p	NM_006540	NCOA2	circRNA	chr8	70170312	70170332	-	0	0	NA	7mer-m8	ccAUUAGGGACCGUUACACUa	| | :| :| | |||||||	guUUGUGUCAGAGAAUGUGAc	1	6.127
MIMAT0000418	hsa-miR-23b-3p	NM_172037	RDH10	circRNA	chr8	73323192	73323213	+	1	0	AGO2	7mer-m8	ccaUUAGGGACC-GUUACACUa	|:| |:||| |||||||	uagAGUACUUGGAAAAUGUGAu	1.1022	2.353
MIMAT0000418	hsa-miR-23b-3p	NM_003909	CPNE3	circRNA	chr8	86529087	86529109	+	0	0	NA	8mer	ccaUUAGGGA--CCGUUACACUa	| |:|:| || |||||||	augACUUCUUAGGGGAAUGUGAa	0.8978	5.39
MIMAT0000418	hsa-miR-23b-3p	NM_003909	CPNE3	circRNA	chr8	86559500	86559520	+	2	0	AGO1,AGO2	7mer-m8	ccAUUAGGGACCGUUACACUa	|| ::| :|||||||	uuUACAAUUUAAUAAUGUGAu	0.7944	0.388
MIMAT0000418	hsa-miR-23b-3p	NM_001135733	TP53INP1	circRNA	chr8	94929828	94929844	-	1	0	AGO1	7mer-m8	ccAUUAGGGACCGUUACACUa	|||||:| ||||||||	agUAAUUC----CAAUGUGAc	1.3221	0.55
MIMAT0000418	hsa-miR-23b-3p	NM_015713	RRM2B	circRNA	chr8	102205935	102205953	-	1	0	AGO1-4	8mer	ccaUUAGGGACCGUUACACUa	:|| ||| :|||||||	acaGAUGCCU--UAAUGUGAa	0.9988	0.72
MIMAT0000418	hsa-miR-23b-3p	NM_015713	RRM2B	circRNA	chr8	102206862	102206881	-	0	0	NA	7mer-m8	ccAUUAGGGACCGUUACACUa	| ||:|:|:| :|||||||	gaUAGUUCUU-UUAAUGUGAc	1.3252	-0.188
MIMAT0000418	hsa-miR-23b-3p	NM_005328	HAS2	circRNA	chr8	121613456	121613479	-	8	0	AGO1-4,AGO2	8mer	ccaUUAGGGACCG---UUACACUa	|| :|||| | |||||||	aaaAAAUCCUGCCCAAAAUGUGAa	1.094	2.331
MIMAT0000418	hsa-miR-23b-3p	NM_001247996	ASAP1	circRNA	chr8	130052191	130052211	-	1	0	AGO1	7mer-m8	ccauuagggaccGUUACACUa	| :|||||||	uucacauguguuUAAUGUGAc	-0.007	3.316
MIMAT0000418	hsa-miR-23b-3p	NM_001247996	ASAP1	circRNA	chr8	130188158	130188178	-	0	0	NA	7mer-m8	ccauuagggaccGUUACACUa	|| | ||||||||	ggguuugagccaCAAUGUGAu	0.5563	4.885
MIMAT0000418	hsa-miR-23b-3p	NM_001247996	ASAP1	circRNA	chr8	130290277	130290297	-	0	0	NA	7mer-m8	ccauuagggacCGUUACACUa	| | | |||||||	uaaaguuggaaGGAAUGUGAg	0.3082	0.275
MIMAT0000418	hsa-miR-23b-3p	NM_001247996	ASAP1	circRNA	chr8	130290642	130290662	-	0	0	NA	7mer-m8	ccaUUAGGGACCGUUACACUa	| || |::| |||||||	gaaAAGCUUUAUAAAUGUGAc	1.0394	-0.278
MIMAT0000418	hsa-miR-23b-3p	NM_001247996	ASAP1	circRNA	chr8	130295363	130295388	-	0	0	NA	7mer-m8	ccAUUAGGGACC-----GUUACACUa	|||:: :||||| ||||||||	ggUGGCUCCUGGCUAAUCAAUGUGAu	1.6415	-0.378
MIMAT0000418	hsa-miR-23b-3p	NM_001247996	ASAP1	circRNA	chr8	130320716	130320736	-	0	0	NA	7mer-m8	ccaUUAGGGACCGUUACACUa	| |:::| :|||||||	uccAUUUUUUUUUAAUGUGAu	0.9048	0.009
MIMAT0000418	hsa-miR-23b-3p	NM_001247996	ASAP1	circRNA	chr8	130325182	130325202	-	0	0	NA	8mer	ccauuagggaccgUUACACUa	| |||||||	caagaaagaguuaAAUGUGAa	-0.1498	-0.117
MIMAT0000418	hsa-miR-23b-3p	NM_001247996	ASAP1	circRNA	chr8	130332971	130332993	-	0	0	NA	8mer	ccAUUAGGGA--CCGUUACACUa	| ||:|:|:| |:|||||||	gcUAGUUCUUUCUGUAAUGUGAa	1.3252	-0.141
MIMAT0000418	hsa-miR-23b-3p	NM_001247996	ASAP1	circRNA	chr8	130403016	130403037	-	0	0	NA	7mer-m8	ccAUUAGGGACC-GUUACACUa	|:||: : || :|||||||	uaUGAUUAUGGGUUAAUGUGAu	1.1544	-0.065
MIMAT0000418	hsa-miR-23b-3p	NM_001247996	ASAP1	circRNA	chr8	130405707	130405727	-	1	0	AGO1-4	8mer	ccauuagggaccgUUACACUa	| || | |||||||	gucaaggcagcagAAUGUGAa	0.6667	-0.149
MIMAT0000418	hsa-miR-23b-3p	NM_001247996	ASAP1	circRNA	chr8	130413404	130413424	-	0	0	NA	8mer	ccauuagggaccgUUACACUa	| |||||||	ucagaaaugcuaaAAUGUGAa	-0.1498	0.213
MIMAT0000418	hsa-miR-23b-3p	NM_001247996	ASAP1	circRNA	chr8	130426739	130426759	-	2	0	AGO1	7mer-m8	ccauuAGGGACCGUUACACUa	|| |||||| |||||||	ggcuuUCCCUGAGAAUGUGAc	1.6831	0.421
MIMAT0000418	hsa-miR-23b-3p	NM_001247996	ASAP1	circRNA	chr8	130427729	130427749	-	0	0	NA	7mer-m8	ccauuagggaccGUUACACUa	|| ||||||||	augaaaaaggaaCAAUGUGAg	0.3182	-0.413
MIMAT0000418	hsa-miR-23b-3p	NM_016018	PHF20L1	circRNA	chr8	132804908	132804930	+	0	0	NA	8mer	ccauuAGGGACCG--UUACACUa	| ||: | |: |||||||	cuuuuUCUGUUGUAAAAUGUGAa	0.8095	0.552
MIMAT0000418	hsa-miR-23b-3p	NM_016018	PHF20L1	circRNA	chr8	132806490	132806509	+	1	0	AGO2	8mer	ccaUUAGGGACCGUUACACUa	:||::: | |||||||	uaaGAUUUUAUG-AAUGUGAa	0.8769	0.068
MIMAT0000418	hsa-miR-23b-3p	NM_012154	EIF2C2	circRNA	chr8	140558509	140558528	-	3	0	AGO1,AGO2	7mer-m8	ccauuagGGACCGUUACACUa	:|| |||||||||	uaccgcgUCU-GCAAUGUGAc	0.4453	6.108
MIMAT0000418	hsa-miR-23b-3p	NM_012154	EIF2C2	circRNA	chr8	140587748	140587769	-	0	0	NA	7mer-m8	ccauUAGGGACCG-UUACACUa	|||| || | |||||||	aaccAUCCGUGUCAAAUGUGAc	1.1417	-0.3
MIMAT0000418	hsa-miR-23b-3p	NM_032272	MAF1	circRNA	chr8	144106432	144106456	+	2	0	AGO2	7mer-m8	ccaUUAG--GGACCG--UUACACUa	|| :||| |||||| |||||||	ggaGAUCUGCCUGGCUGAAUGUGAc	1.9503	2.476
MIMAT0000418	hsa-miR-23b-3p	NM_002919	RFX3	circRNA	chr9	3247121	3247141	-	0	0	NA	7mer-m8	ccauuagggaccgUUACACUa	| |||||||	uaccagauuauuaAAUGUGAc	-0.1498	0.036
MIMAT0000418	hsa-miR-23b-3p	NM_002919	RFX3	circRNA	chr9	3257075	3257095	-	1	0	AGO2	7mer-m8	ccauuagGGACCGUUACACUa	| |:|| ||||||||	ugcguggCUUGACAAUGUGAu	0.7831	5.681
MIMAT0000418	hsa-miR-23b-3p	NM_134428	RFX3	circRNA	chr9	3257075	3257095	-	1	0	AGO2	7mer-m8	ccauuagGGACCGUUACACUa	| |:|| ||||||||	ugcguggCUUGACAAUGUGAu	0.7831	5.681
MIMAT0000418	hsa-miR-23b-3p	NM_002919	RFX3	circRNA	chr9	3401558	3401580	-	0	0	NA	7mer-m8	ccauuagggACC--GUUACACUa	||| :|||||||	uuaucaaaaUGGAUUAAUGUGAc	0.047	1.975
MIMAT0000418	hsa-miR-23b-3p	NM_002919	RFX3	circRNA	chr9	3416895	3416915	-	0	0	NA	7mer-m8	ccaUUAGGGACCGUUACACUa	|||::: :|||||||	uuaAAUUUUAUUUAAUGUGAu	1.0139	-0.002
MIMAT0000418	hsa-miR-23b-3p	NM_002919	RFX3	circRNA	chr9	3419174	3419194	-	0	0	NA	8mer	ccauuagggaccgUUACACUa	| || |||||||	gcaaaauaaaaaaAAUGUGAa	0.2578	1.536
MIMAT0000418	hsa-miR-23b-3p	NM_002919	RFX3	circRNA	chr9	3435745	3435765	-	0	0	NA	8mer	ccaUUAGGGACCGUUACACUa	| | ||:||| |||||||	gaaAUUCUCUGUGAAUGUGAa	1.3194	-0.144
MIMAT0000418	hsa-miR-23b-3p	NM_002919	RFX3	circRNA	chr9	3438216	3438234	-	0	0	NA	8mer	ccAUUAGGGACCGUUACACUa	|||| |:| |||||||	caUAAUACUU--AAAUGUGAa	1.1371	0.319
MIMAT0000418	hsa-miR-23b-3p	NM_002919	RFX3	circRNA	chr9	3445040	3445059	-	0	0	NA	7mer-m8	ccaUUAGGGACCGUUACACUa	|:|::| | |||||||	uuaAGUUUCAUG-AAUGUGAu	0.8502	0.574
MIMAT0000418	hsa-miR-23b-3p	NM_002919	RFX3	circRNA	chr9	3445952	3445972	-	0	0	NA	7mer-m8	ccaUUAGGGACCGUUACACUa	|| ::| | | |||||||	ggaGGUACAUCUAAAUGUGAc	1.0592	0.023
MIMAT0000418	hsa-miR-23b-3p	NM_002919	RFX3	circRNA	chr9	3447622	3447642	-	0	0	NA	7mer-m8	ccauuagggaccGUUACACUa	| | | ||||||||	cuugaaagaucaCAAUGUGAu	0.5447	0.371
MIMAT0000418	hsa-miR-23b-3p	NM_002919	RFX3	circRNA	chr9	3449524	3449547	-	0	0	NA	8mer	ccAUUAGGGA---CCGUUACACUa	||:||::| ||||||||	aaUAGUCUUUUAAAUCAAUGUGAa	1.0313	0.178
MIMAT0000418	hsa-miR-23b-3p	NM_002919	RFX3	circRNA	chr9	3456179	3456199	-	0	0	NA	7mer-m8	ccauuagggaCCGUUACACUa	| | ||||||||	aaacuuaaggGCCAAUGUGAu	0.2605	0.206
MIMAT0000418	hsa-miR-23b-3p	NM_002919	RFX3	circRNA	chr9	3469643	3469661	-	0	0	NA	8mer	ccaUUAGGGACCGUUACACUa	| |:| ::| :|||||||	gacAGUAUUU--UAAUGUGAa	0.9524	0.324
MIMAT0000418	hsa-miR-23b-3p	NM_002919	RFX3	circRNA	chr9	3477850	3477868	-	0	0	NA	7mer-m8	ccaUUAGGGACCGUUACACUa	| :||: :| ||||||||	agaGAUUGUU--CAAUGUGAg	1.0394	0.288
MIMAT0000418	hsa-miR-23b-3p	NM_002919	RFX3	circRNA	chr9	3483631	3483653	-	0	0	NA	8mer	ccAUUAGG--GACCGUUACACUa	|||||: | ||||||||	uaUAAUCUGGAUUUCAAUGUGAa	1.263	0.285
MIMAT0000418	hsa-miR-23b-3p	NM_002919	RFX3	circRNA	chr9	3487364	3487384	-	0	0	NA	8mer	ccauuagggACCGUUACACUa	| | || |||||||	uuuuaaaaaUGUAAAUGUGAa	0.5842	0.239
MIMAT0000418	hsa-miR-23b-3p	NM_004170	SLC1A1	circRNA	chr9	4586276	4586294	+	2	0	AGO1-4	8mer	ccAUUAGGGACCGUUACACUa	|:| || | ||||||||	auUGAACC--GUCAAUGUGAa	0.9327	1.74
MIMAT0000418	hsa-miR-23b-3p	NM_004170	SLC1A1	circRNA	chr9	4587188	4587206	+	1	0	AGO2	8mer	ccAUUAGGGACCGUUACACUa	|||| :| ||||||||	aaUAAUGAUU--CAAUGUGAa	1.1173	0.561
MIMAT0000418	hsa-miR-23b-3p	NM_001190737	NFIB	circRNA	chr9	14081967	14081992	-	2	0	AGO1-4	7mer-m8	ccaUUAG---GGACCG--UUACACUa	| |||| |:|| | |||||||	guaAAUCAAGCUUGACUUAAUGUGAu	1.115	6.593
MIMAT0000418	hsa-miR-23b-3p	NM_001190737	NFIB	circRNA	chr9	14082528	14082550	-	0	0	NA	7mer-m8	ccAU-UAGGGAC-CGUUACACUa	|| | | :|| |||||||	ucUACAACAUUGUAGAAUGUGAg	0.9163	4.291
MIMAT0000418	hsa-miR-23b-3p	NM_002451	MTAP	circRNA	chr9	21862340	21862360	+	2	1	AGO2	7mer-m8	ccAUUAGGGACCGUUACACUa	|| | || |||||||	uaUACUGCCAAAGAAUGUGAg	0.8687	-0.096
MIMAT0000418	hsa-miR-23b-3p	NM_001539	DNAJA1	circRNA	chr9	33029952	33029972	+	8	0	AGO1-4,AGO2	7mer-m8	ccauuagggaccgUUACACUa	|| | | |||||||	ggcucugcaaaagAAUGUGAu	0.6515	4.612
MIMAT0000418	hsa-miR-23b-3p	NM_001539	DNAJA1	circRNA	chr9	33029967	33029988	+	3	0	AGO1-4,AGO2	8mer	ccAUUAGGGACCG-UUACACUa	||:||:: || | |||||||	ugUGAUUUGUGACAAAUGUGAa	1.4238	5.196
MIMAT0000418	hsa-miR-23b-3p	NM_001497	B4GALT1	circRNA	chr9	33135352	33135372	-	1	0	AGO2	8mer	ccauuagggaccgUUACACUa	|||||||	aaagcagaacccaAAUGUGAa	-0.6667	1.718
MIMAT0000418	hsa-miR-23b-3p	NM_017811	UBE2R2	circRNA	chr9	33900249	33900271	+	1	0	AGO2	7mer-m8	ccaUUAGG--GACCGUUACACUa	| ||||| || |||||||	uggAAUCCUACUCAGAAUGUGAg	1.3697	6.492
MIMAT0000418	hsa-miR-23b-3p	NM_007126	VCP	circRNA	chr9	35056475	35056495	-	2	0	AGO1	8mer	ccauUAGGGACCGUUACACUa	| ||:|:| |||||||	aggcAUUCUUCCAAAUGUGAa	1.0197	0.665
MIMAT0000418	hsa-miR-23b-3p	NM_004629	FANCG	circRNA	chr9	35074017	35074037	-	1	0	AGO2	7mer-m8	ccauUAGGGACCGUUACACUa	||| :| | |||||||	caccAUCAUUAGGAAUGUGAc	0.9117	0.328
MIMAT0000418	hsa-miR-23b-3p	NM_006377	UNC13B	circRNA	chr9	35231142	35231162	+	1	0	AGO2	8mer	ccauuagggaccgUUACACUa	| | |||||||	ccugaaaguacagAAUGUGAa	0.0755	6.164
MIMAT0000418	hsa-miR-23b-3p	NM_006377	UNC13B	circRNA	chr9	35310489	35310508	+	0	0	NA	7mer-m8	ccauuaGGGACCGUUACACUa	|| :||| |:|||||||	ggcuccUCCU-GUAAUGUGAg	1.1417	4.598
MIMAT0000418	hsa-miR-23b-3p	NM_006377	UNC13B	circRNA	chr9	35400775	35400796	+	0	0	NA	8mer	ccaUUAGGGAC-CGUUACACUa	| || || || | |||||||	uggAAGCCAUGAGAAAUGUGAa	1.2612	0.033
MIMAT0000418	hsa-miR-23b-3p	NM_006289	TLN1	circRNA	chr9	35703657	35703676	-	1	0	AGO2	7mer-m8	ccAUUAGGGACCGUUACACUa	||:|| : ||||||||	#NAME?	1.0116	6.435
MIMAT0000418	hsa-miR-23b-3p	NM_194328	RNF38	circRNA	chr9	36336851	36336870	-	2	0	AGO1-4	7mer-m8	ccAUUAGGGACCGUUACACUa	|| | :|| | |||||||	uaUACUAUCU-GAAAUGUGAu	1.0592	2.013
MIMAT0000418	hsa-miR-23b-3p	NM_194328	RNF38	circRNA	chr9	36336888	36336909	-	4	0	AGO1-4,AGO2	8mer	ccaUUAGGGACC-GUUACACUa	| || :|||| |||||||	agcAAAAUCUGGAAAAUGUGAa	1.3194	1.72
MIMAT0000418	hsa-miR-23b-3p	NM_004817	TJP2	circRNA	chr9	69236074	69236095	+	1	0	AGO2	7mer-m8	ccaUUAGG-GACCGUUACACUa	|| || || |||||||	aagAAGCCACUUUGAAUGUGAg	0.9209	4.973
MIMAT0000418	hsa-miR-23b-3p	NM_001099666	PTAR1	circRNA	chr9	69710424	69710444	-	0	0	NA	8mer	ccauuagggaccGUUACACUa	| :|||||||	ucaacagaaauaUAAUGUGAa	-0.007	0.403
MIMAT0000418	hsa-miR-23b-3p	NM_001099666	PTAR1	circRNA	chr9	69711517	69711539	-	4	0	AGO1-4,AGO2	8mer	ccauuagggACCG--UUACACUa	| |||: |||||||	gagugguaaUGGUAAAAUGUGAa	0.2851	0.287
MIMAT0000418	hsa-miR-23b-3p	NM_001099666	PTAR1	circRNA	chr9	69716719	69716740	-	4	0	AGO1-4,AGO2	7mer-m8	ccauUAGGGAC-CGUUACACUa	|||: || |||||||	uccuAUCUGUGCAGAAUGUGAg	0.8559	-0.141
MIMAT0000418	hsa-miR-23b-3p	NM_013390	TMEM2	circRNA	chr9	71685155	71685175	-	9	0	AGO1-4,AGO2	8mer	ccauuagggaccgUUACACUa	|||||||	cugggggaaaaaaAAUGUGAa	-0.6667	3.146
MIMAT0000418	hsa-miR-23b-3p	NM_013390	TMEM2	circRNA	chr9	71745243	71745267	-	0	0	NA	7mer-m8	ccauuAGGGACC----GUUACACUa	| |||| || ||||||||	acuuuUCCCGGGGCCUCAAUGUGAg	1.0615	4.322
MIMAT0000418	hsa-miR-23b-3p	NM_016848	SHC3	circRNA	chr9	89008080	89008100	-	1	0	AGO2	8mer	ccauuagGGACCGUUACACUa	| |:|| |||||||	accaggaCUUGUGAAUGUGAa	0.6922	0.475
MIMAT0000418	hsa-miR-23b-3p	NM_016848	SHC3	circRNA	chr9	89110203	89110223	-	0	0	NA	7mer-m8	ccauuagggaccgUUACACUa	| | |||||||	cuuuguauacacaAAUGUGAg	0.151	-0.696
MIMAT0000418	hsa-miR-23b-3p	NM_002486	NCBP1	circRNA	chr9	97671373	97671399	+	1	0	AGO1	7mer-m8	ccAUUAGGGA---CCG---UUACACUa	|| |:||| ||| |||||||	aaUACUUCCUAACGGCAGUAAUGUGAc	1.0337	0.546
MIMAT0000418	hsa-miR-23b-3p	NR_024532	ALG2	circRNA	chr9	99217802	99217820	-	1	0	AGO2	7mer-m8	ccAUUAGGGACCGUUACACUa	|:| :|:|| |||||||	cuUGAGUCUUG--AAUGUGAg	1.0197	0.769
MIMAT0000418	hsa-miR-23b-3p	NM_197977	ZNF189	circRNA	chr9	101408202	101408221	+	0	0	NA	8mer	ccaUUAGGGACCGUUACACUa	| ||| || |||||||	agaAAUGCC-AUAAAUGUGAa	1.0534	1.166
MIMAT0000418	hsa-miR-23b-3p	NM_197977	ZNF189	circRNA	chr9	101408957	101408977	+	0	0	NA	7mer-m8	ccaUUAGGGACCGUUACACUa	| || ||| |||||||	gacAAGCCCCAUAAAUGUGAg	1.0813	2.115
MIMAT0000418	hsa-miR-23b-3p	NM_197977	ZNF189	circRNA	chr9	101409125	101409145	+	1	0	AGO2	7mer-m8	ccaUUAGGGACCGUUACACUa	| || :|:| |||||||	gagAAAUCUUAUAAAUGUGAu	1.0197	2.022
MIMAT0000418	hsa-miR-23b-3p	NM_197977	ZNF189	circRNA	chr9	101409377	101409397	+	0	0	NA	7mer-m8	ccAUUAGGGACCGUUACACUa	||| ||| |||||||	aaUAAACCCCAUAAAUGUGAu	1.151	2.168
MIMAT0000418	hsa-miR-23b-3p	NM_197977	ZNF189	circRNA	chr9	101409555	101409574	+	0	0	NA	7mer-m8	ccaUUAGGGACCGUUACACUa	|| ||| | |||||||	aagAAACCCAUG-AAUGUGAc	0.9791	0.834
MIMAT0000418	hsa-miR-23b-3p	NM_005502	ABCA1	circRNA	chr9	104783110	104783134	-	2	0	AGO1-4	7mer-m8	ccAUUAGGGA-C---CGUUACACUa	||:| ||| | |||||||||	acUAGUGCCUAGAAAGCAAUGUGAu	1.2241	0.583
MIMAT0000418	hsa-miR-23b-3p	NM_005502	ABCA1	circRNA	chr9	104840458	104840479	-	0	0	NA	8mer	ccauUAGGGAC-CGUUACACUa	| :|::||| ||||||||	ugauGUUUCUGACCAAUGUGAa	1.252	3.606
MIMAT0000418	hsa-miR-23b-3p	NM_021224	ZNF462	circRNA	chr9	106923354	106923367	+	0	0	NA	7mer-m8	ccauUAGGGACCGUUACACUa	:|:||| |||||||	#NAME?	0.4286	4.734
MIMAT0000418	hsa-miR-23b-3p	NM_021224	ZNF462	circRNA	chr9	106923488	106923508	+	0	0	NA	8mer	ccauuagggaCCGUUACACUa	|| | ||||||||	uguugcugagGACAAUGUGAa	0.3977	3.097
MIMAT0000418	hsa-miR-23b-3p	NM_021224	ZNF462	circRNA	chr9	106925311	106925331	+	0	0	NA	7mer-m8	ccauuAGGGACCGUUACACUa	| :|| |||||||	acagcUGUCUACAAAUGUGAc	0.4974	5.025
MIMAT0000418	hsa-miR-23b-3p	NM_021224	ZNF462	circRNA	chr9	106926945	106926963	+	2	0	AGO1	8mer	ccAUUAGGGACCGUUACACUa	| | :|||| |||||||	cuUUACUCCUG--AAUGUGAa	1.1371	3.25
MIMAT0000418	hsa-miR-23b-3p	NM_002874	RAD23B	circRNA	chr9	107283472	107283495	+	1	0	AGO2	7mer-m8	ccauuAGG-GA-CCG-UUACACUa	| ||| || ||| |||||||	gccgcUCCGCUGGGCGAAUGUGAc	1.2508	1.648
MIMAT0000418	hsa-miR-23b-3p	NM_032012	C9orf5	circRNA	chr9	109015192	109015214	-	15	1	AGO1,AGO1-4,AGO2	8mer	ccAUU--AGGGACCGUUACACUa	|||| ||::| :|||||||	ugUAACUUCUUUAUUAAUGUGAa	1.4146	2
MIMAT0000418	hsa-miR-23b-3p	NM_032012	C9orf5	circRNA	chr9	109050652	109050669	-	2	0	AGO2	7mer-m8	ccAUUAGGGACCGUUACACUa	|:| || || |||||||	uaUGAGCC--GG-AAUGUGAg	0.9245	5.337
MIMAT0000418	hsa-miR-23b-3p	NM_153366	SVEP1	circRNA	chr9	110385899	110385919	-	0	0	NA	8mer	ccauuagggaccgUUACACUa	| | |||||||	cagacaagcgccaAAUGUGAa	0.2242	2.592
MIMAT0000418	hsa-miR-23b-3p	NM_153366	SVEP1	circRNA	chr9	110406343	110406363	-	1	0	AGO1-4	7mer-m8	ccauuagggaccgUUACACUa	| |||||||	cucuuggaaggaaAAUGUGAu	-0.3556	1.175
MIMAT0000418	hsa-miR-23b-3p	NM_153366	SVEP1	circRNA	chr9	110407446	110407465	-	0	0	NA	7mer-m8	ccauuAGGGACCGUUACACUa	| || | | |||||||	gcauuUCAAUUG-AAUGUGAc	0.6794	3.111
MIMAT0000418	hsa-miR-23b-3p	NM_001163790	PTBP3	circRNA	chr9	112251024	112251042	-	2	0	AGO1-4	8mer	ccauuagGGACCGUUACACUa	||| :|||||||	ucaccagCCU--UAAUGUGAa	0.3245	4.76
MIMAT0000418	hsa-miR-23b-3p	NM_001244898	PTBP3	circRNA	chr9	112251024	112251042	-	2	0	AGO1-4	8mer	ccauuagGGACCGUUACACUa	||| :|||||||	ucaccagCCU--UAAUGUGAa	0.3245	4.76
MIMAT0000418	hsa-miR-23b-3p	NM_001080497	MEGF9	circRNA	chr9	120659533	120659551	-	1	0	AGO2	8mer	ccauuagGGACCGUUACACUa	| |||| |||||||	uuggaagCCUG--AAUGUGAa	0.7968	1.49
MIMAT0000418	hsa-miR-23b-3p	NM_014222	NDUFA8	circRNA	chr9	122152349	122152369	-	1	0	AGO2	7mer-m8	ccauuagggaccGUUACACUa	|| ||||||||	cacuauggagcuCAAUGUGAu	0.3658	4.94
MIMAT0000418	hsa-miR-23b-3p	NM_014007	ZBTB43	circRNA	chr9	126834371	126834394	+	2	0	AGO2	7mer-m8	ccAUUAGGGACC---GUUACACUa	||| || | :|||||||	uaUAAAAGCUAGAAAUAAUGUGAu	0.8362	1.015
MIMAT0000418	hsa-miR-23b-3p	NM_014007	ZBTB43	circRNA	chr9	126837818	126837838	+	0	0	NA	7mer-m8	ccauuaGGGACCGUUACACUa	| :::|| |||||||	aacacaUUUUGCAAAUGUGAc	0.8292	2.676
MIMAT0000418	hsa-miR-23b-3p	NM_001099270	ZBTB34	circRNA	chr9	126881458	126881478	+	1	0	AGO1	8mer	ccAUUAGGGACCGUUACACUa	||||:: ||||||||	uaUAAUUUAAUACAAUGUGAa	1.2044	2.686
MIMAT0000418	hsa-miR-23b-3p	NM_001099270	ZBTB34	circRNA	chr9	126882285	126882305	+	12	0	AGO1-4,AGO2	8mer	ccAUUAGGGACCGUUACACUa	||:|: : | |||||||	uaUAGUUGUAGAAAAUGUGAa	0.9721	3.654
MIMAT0000418	hsa-miR-23b-3p	NM_001099270	ZBTB34	circRNA	chr9	126884174	126884194	+	4	0	AGO1-4,AGO2	8mer	ccaUUAGGGACCGUUACACUa	||| :: | ||||||||	uucAAUAUUAGACAAUGUGAa	1.0743	2.608
MIMAT0000418	hsa-miR-23b-3p	NM_001099270	ZBTB34	circRNA	chr9	126885455	126885472	+	1	0	AGO1-4	8mer	ccauuAGGGACCGUUACACUa	|:||| |||||||	ccauuUUCCU---AAUGUGAa	0.5672	2.578
MIMAT0000418	hsa-miR-23b-3p	NM_001130438	SPTAN1	circRNA	chr9	128559397	128559414	+	0	0	NA	7mer-m8	ccAUUAGGGACCGUUACACUa	| |: |||| |||||||	gcUGUUCCC---AAAUGUGAu	1.1092	0.489
MIMAT0000418	hsa-miR-23b-3p	NM_001130438	SPTAN1	circRNA	chr9	128562581	128562604	+	0	0	NA	7mer-m8	ccauuaGGGAC--CG-UUACACUa	|| ||:|| |: |||||||	uguuuaCCUUGUAGUAAAUGUGAu	1.0243	-0.089
MIMAT0000418	hsa-miR-23b-3p	NM_001130438	SPTAN1	circRNA	chr9	128574766	128574788	+	6	0	AGO2	7mer-m8	ccaUUAGGGA--CCGUUACACUa	| |:| |:| | |||||||	ugcAGUACUUACGAGAAUGUGAg	0.9129	5.099
MIMAT0000418	hsa-miR-23b-3p	NM_001248001	SET	circRNA	chr9	128696036	128696055	+	2	0	AGO1-4,AGO2	7mer-m8	ccaUUAGGGACCGUUACACUa	|| |:|| |||||||	auaAAGCUCU-CAAAUGUGAc	0.8815	0.212
MIMAT0000418	hsa-miR-23b-3p	NM_003011	SET	circRNA	chr9	128696036	128696055	+	2	0	AGO1-4,AGO2	7mer-m8	ccaUUAGGGACCGUUACACUa	|| |:|| |||||||	auaAAGCUCU-CAAAUGUGAc	0.8815	0.212
MIMAT0000418	hsa-miR-23b-3p	NM_013318	PRRC2B	circRNA	chr9	131398776	131398796	+	0	0	NA	7mer-m8	ccauUAGGGACCGUUACACUa	| | ||: ||||||||||	gaccAGCCUGGGCAAUGUGAu	1.1753	0.066
MIMAT0000418	hsa-miR-23b-3p	NM_013318	PRRC2B	circRNA	chr9	131405939	131405961	+	0	0	NA	7mer-m8	ccauuAGGGACCG--UUACACUa	| |||: || |||||||	ucucuUCCUCUGCAAAAUGUGAu	0.9466	-0.266
MIMAT0000418	hsa-miR-23b-3p	NM_013318	PRRC2B	circRNA	chr9	131413294	131413314	+	0	0	NA	7mer-m8	ccauuagggaccgUUACACUa	|| | |||||||	gggacagauacagAAUGUGAg	0.1823	-0.172
MIMAT0000418	hsa-miR-23b-3p	NM_013318	PRRC2B	circRNA	chr9	131419047	131419067	+	0	0	NA	7mer-m8	ccAUUAGGGACCGUUACACUa	| :|: || |||||||	uuUUGUUACUAAAAAUGUGAu	0.8769	-0.066
MIMAT0000418	hsa-miR-23b-3p	NM_013318	PRRC2B	circRNA	chr9	131426389	131426407	+	0	0	NA	8mer	ccaUUAGGGACCGUUACACUa	| |||| :| ||||||||	gaaAAUCAUU--CAAUGUGAa	1.2799	0.052
MIMAT0000418	hsa-miR-23b-3p	NM_013318	PRRC2B	circRNA	chr9	131429891	131429912	+	1	0	AGO2	8mer	ccaUUA-GGGACCGUUACACUa	||| ||||| |||||||	auaAAUGCCCUGUAAAUGUGAa	1.5196	-0.152
MIMAT0000418	hsa-miR-23b-3p	NM_144653	NACC2	circRNA	chr9	136008879	136008897	-	9	0	AGO2	8mer	ccAUUAGGGACCGUUACACUa	|||| :| :|||||||	aaUAAUAAUU--UAAUGUGAa	1.0697	1.426
MIMAT0000418	hsa-miR-23b-3p	NM_144653	NACC2	circRNA	chr9	136011392	136011415	-	13	0	AGO1-4,AGO2	7mer-m8	ccAUUAGGGAC-C--GUUACACUa	|: | |||| | |||||||	acUGUUGCCUGAGAAAAAUGUGAu	1.0894	4.075
MIMAT0000418	hsa-miR-23b-3p	NM_144653	NACC2	circRNA	chr9	136011441	136011461	-	8	0	AGO1-4,AGO2	7mer-m8	ccAUUAGGGACCGUUACACUa	|||| | |||||||	acUAAUACAAACAAAUGUGAu	0.9942	3.197
MIMAT0000418	hsa-miR-23b-3p	NM_001145638	GPSM1	circRNA	chr9	136358537	136358558	+	4	0	AGO1,AGO1-4	8mer	ccauuaGGGACCG-UUACACUa	| ||||| | |||||||	gcccugCCCUGCCAAAUGUGAa	1.1611	0.168
MIMAT0000418	hsa-miR-23b-3p	NM_006088	TUBB4B	circRNA	chr9	137243247	137243267	+	35	0	AGO1-4,AGO2	8mer	ccaUUAGGGACCGUUACACUa	| :||||| ||||||||	gugGAUCCCCAACAAUGUGAa	1.4929	5.587
MIMAT0000418	hsa-miR-23b-3p	NM_004508	IDI1	circRNA	chr10	1041186	1041206	-	5	0	AGO1-4,AGO2	8mer	ccauuagggaccgUUACACUa	| || |||||||	agaaaauauacagAAUGUGAa	0.2775	3.927
MIMAT0000418	hsa-miR-23b-3p	NM_004508	IDI1	circRNA	chr10	1051208	1051227	-	0	0	NA	7mer-m8	ccAUUAGGGACCGUUACACUa	||:|| :| ||||||||	agUGAU-AUUAACAAUGUGAu	1.1741	0.382
MIMAT0000418	hsa-miR-23b-3p	NM_017782	FAM208B	circRNA	chr10	5740399	5740420	+	1	0	AGO2	8mer	ccaUUAGGGACCG-UUACACUa	:||| || | |||||||	uaaGAUCACUUUCAAAUGUGAa	1.0267	2.082
MIMAT0000418	hsa-miR-23b-3p	NM_017782	FAM208B	circRNA	chr10	5747561	5747581	+	0	0	NA	7mer-m8	ccauuagggaccGUUACACUa	| | :|||||||	ugcagaggaaauUAAUGUGAc	0.1905	0.58
MIMAT0000418	hsa-miR-23b-3p	NM_017782	FAM208B	circRNA	chr10	5747729	5747747	+	0	0	NA	7mer-m8	ccaUUAGGGACCGUUACACUa	||||:| ||||||||	ccaAAUCUC--CCAAUGUGAg	1.1022	0.114
MIMAT0000418	hsa-miR-23b-3p	NM_014688	USP6NL	circRNA	chr10	11568329	11568348	-	0	0	NA	7mer-m8	ccAUUAGGGACCGUUACACUa	|| | :|| :|||||||	uuUACUAUCU-AUAAUGUGAu	1.0116	-0.173
MIMAT0000418	hsa-miR-23b-3p	NM_014688	USP6NL	circRNA	chr10	11568596	11568613	-	0	0	NA	7mer-m8	ccAUUAGGGACCGUUACACUa	|::|::|| |||||||	uaUGGUUUCU---AAUGUGAu	0.9639	-0.095
MIMAT0000418	hsa-miR-23b-3p	NM_014688	USP6NL	circRNA	chr10	11568795	11568814	-	0	0	NA	7mer-m8	ccauuAGGGACCGUUACACUa	| | ||||| |||||||	cuuucUACCUGG-AAUGUGAg	1.3303	0.276
MIMAT0000418	hsa-miR-23b-3p	NM_014688	USP6NL	circRNA	chr10	11572645	11572666	-	0	0	NA	7mer-m8	ccAUUAGGGA-CCGUUACACUa	|| |:::| :|||||||	uaUAUUUUUUCUUUAAUGUGAu	1.0267	0.332
MIMAT0000418	hsa-miR-23b-3p	NM_014688	USP6NL	circRNA	chr10	11584274	11584294	-	0	0	NA	7mer-m8	ccauuagggaccgUUACACUa	| |||||||	accuuuuaucuuaAAUGUGAu	-0.1134	0.485
MIMAT0000418	hsa-miR-23b-3p	NM_014688	USP6NL	circRNA	chr10	11588745	11588765	-	1	0	AGO2	7mer-m8	ccauuAGGGACCGUUACACUa	| |||||| ||||||||	ucuuuUCCCUGACAAUGUGAu	1.6588	0.101
MIMAT0000418	hsa-miR-23b-3p	NM_014688	USP6NL	circRNA	chr10	11589221	11589240	-	0	0	NA	7mer-m8	ccaUUAGGGACCGUUACACUa	:| | || :|||||||	ucaGACCACU-AUAAUGUGAc	0.7944	-0.252
MIMAT0000418	hsa-miR-23b-3p	NM_014688	USP6NL	circRNA	chr10	11594635	11594655	-	0	0	NA	7mer-m8	ccauuagggacCGUUACACUa	| | |||||||||	aggcuggcggaGCAAUGUGAg	0.5056	-0.241
MIMAT0000418	hsa-miR-23b-3p	NM_012247	SEPHS1	circRNA	chr10	13319167	13319187	-	4	0	AGO1,AGO1-4,AGO2	8mer	ccAUUAGGGACCGUUACACUa	||:: | || |||||||	agUGGCCACUCAAAAUGUGAa	1.0986	4.675
MIMAT0000418	hsa-miR-23b-3p	NM_012247	SEPHS1	circRNA	chr10	13336288	13336306	-	2	0	AGO2	7mer-m8	ccaUUAGGGACCGUUACACUa	|| ::|| | || |||||||	gggGGUCAC-GG-AAUGUGAc	1.3285	5.683
MIMAT0000418	hsa-miR-23b-3p	NM_016299	HSPA14	circRNA	chr10	14871558	14871579	+	2	0	AGO2	8mer	ccauuaggGACC-GUUACACUa	| |||| |||||||	ucaagaaaCUGGAAAAUGUGAa	0.7619	4.102
MIMAT0000418	hsa-miR-23b-3p	NM_001004470	ST8SIA6	circRNA	chr10	17320887	17320906	-	1	0	AGO1-4	8mer	ccaUUAGGGACCG-UUACACUa	| ||| :| || |||||||	ugcAAU--UUAGCAAAUGUGAa	1.1092	3.55
MIMAT0000418	hsa-miR-23b-3p	NM_001004470	ST8SIA6	circRNA	chr10	17321059	17321079	-	0	0	NA	8mer	ccauuagggaccgUUACACUa	|| | | | |||||||	ggaacuguguaaaAAUGUGAa	0.7944	2.99
MIMAT0000418	hsa-miR-23b-3p	NM_001128128	ZEB1	circRNA	chr10	31325673	31325693	+	0	0	NA	8mer	ccauuagggaccgUUACACUa	| | |||||||	agauuuaaaauuaAAUGUGAa	0.1359	0.836
MIMAT0000418	hsa-miR-23b-3p	NM_001128128	ZEB1	circRNA	chr10	31334098	31334118	+	0	0	NA	7mer-m8	ccAUUAGGGACCGUUACACUa	|||||:||| :|||||||	aaUAAUCUCUGUUAAUGUGAg	1.8401	0.059
MIMAT0000418	hsa-miR-23b-3p	NM_001128128	ZEB1	circRNA	chr10	31347284	31347304	+	1	0	AGO1	7mer-m8	ccauUAGGGACCGUUACACUa	:|| | :|||||||	cucuGUCAGUCUUAAUGUGAu	0.6318	0.185
MIMAT0000418	hsa-miR-23b-3p	NM_001128128	ZEB1	circRNA	chr10	31355566	31355586	+	0	0	NA	8mer	ccauuagggaccgUUACACUa	| |||||||	ugggggaguguugAAUGUGAa	-0.3333	-0.094
MIMAT0000418	hsa-miR-23b-3p	hsa_circ_0000227	hsa_circ_001214	circRNA	chr10	31355566	31355586	+	0	0	NA	8mer	ccauuagggaccgUUACACUa	| |||||||	ugggggaguguugAAUGUGAa	-0.3333	-0.094
MIMAT0000418	hsa-miR-23b-3p	NM_001128128	ZEB1	circRNA	chr10	31369116	31369141	+	3	0	AGO1	7mer-m8	ccAU-UAGGGACC----GUUACACUa	|| ||:: ||| ||||||||	caUACAUUUAUGGGGUACAAUGUGAu	1.1404	-0.181
MIMAT0000418	hsa-miR-23b-3p	hsa_circ_0000227	hsa_circ_001214	circRNA	chr10	31369116	31369141	+	3	0	AGO1	7mer-m8	ccAU-UAGGGACC----GUUACACUa	|| ||:: ||| ||||||||	caUACAUUUAUGGGGUACAAUGUGAu	1.1404	-0.181
MIMAT0000418	hsa-miR-23b-3p	NM_001128128	ZEB1	circRNA	chr10	31375011	31375031	+	0	0	NA	7mer-m8	ccauuagggaCCGUUACACUa	| | || |||||||	uuuuaaagaaGGGAAUGUGAc	0.5253	0.383
MIMAT0000418	hsa-miR-23b-3p	hsa_circ_0000227	hsa_circ_001214	circRNA	chr10	31375011	31375031	+	0	0	NA	7mer-m8	ccauuagggaCCGUUACACUa	| | || |||||||	uuuuaaagaaGGGAAUGUGAc	0.5253	0.383
MIMAT0000418	hsa-miR-23b-3p	NM_001128128	ZEB1	circRNA	chr10	31377323	31377343	+	0	0	NA	7mer-m8	ccauuagggaccgUUACACUa	| | | |||||||	acuuaaagcacaaAAUGUGAg	0.4495	0.057
MIMAT0000418	hsa-miR-23b-3p	hsa_circ_0000227	hsa_circ_001214	circRNA	chr10	31377323	31377343	+	0	0	NA	7mer-m8	ccauuagggaccgUUACACUa	| | | |||||||	acuuaaagcacaaAAUGUGAg	0.4495	0.057
MIMAT0000418	hsa-miR-23b-3p	NM_001128128	ZEB1	circRNA	chr10	31386979	31386999	+	0	0	NA	7mer-m8	ccauuagggaccgUUACACUa	|| | | |||||||	ugugaaugaagagAAUGUGAu	0.5451	0.192
MIMAT0000418	hsa-miR-23b-3p	hsa_circ_0000227	hsa_circ_001214	circRNA	chr10	31386979	31386999	+	0	0	NA	7mer-m8	ccauuagggaccgUUACACUa	|| | | |||||||	ugugaaugaagagAAUGUGAu	0.5451	0.192
MIMAT0000418	hsa-miR-23b-3p	NM_001128128	ZEB1	circRNA	chr10	31388336	31388356	+	0	0	NA	8mer	ccAUUAGGGACCGUUACACUa	||:|:|: |||||||	uuUAGUUCUACAAAAUGUGAa	0.9721	0.203
MIMAT0000418	hsa-miR-23b-3p	NM_001128128	ZEB1	circRNA	chr10	31391928	31391948	+	0	0	NA	7mer-m8	ccAUUAGGGACCGUUACACUa	||:|||: :|||||||	ugUGAUCUAGUCUAAUGUGAu	1.2439	-0.102
MIMAT0000418	hsa-miR-23b-3p	NM_001128128	ZEB1	circRNA	chr10	31401367	31401389	+	0	0	NA	8mer	ccAUUAGGG--ACCGUUACACUa	||:|||:| | :|||||||	ugUGAUCUCCAAGUUAAUGUGAa	1.2996	-0.305
MIMAT0000418	hsa-miR-23b-3p	NM_001128128	ZEB1	circRNA	chr10	31403930	31403950	+	0	0	NA	8mer	ccaUUAGGGACCGUUACACUa	|: : | | |||||||	aacAGAUGCAGAAAAUGUGAa	0.6597	0.27
MIMAT0000418	hsa-miR-23b-3p	NM_001128128	ZEB1	circRNA	chr10	31416545	31416564	+	0	0	NA	8mer	ccAUUAGGGACCGUUACACUa	|||| : ||| |||||||	ugUAAAAUGUGG-AAUGUGAa	1.4367	0.688
MIMAT0000418	hsa-miR-23b-3p	NM_001128128	ZEB1	circRNA	chr10	31436740	31436760	+	0	0	NA	7mer-m8	ccauuagggACCGUUACACUa	| | | | |||||||	uaucaguagUAGAAAUGUGAc	0.5447	0.12
MIMAT0000418	hsa-miR-23b-3p	NM_002211	ITGB1	circRNA	chr10	32919959	32919978	-	18	0	AGO1,AGO1-4,AGO2	8mer	ccAU-UAGGGACCGUUACACUa	||| |||: || |||||||	agUACAUCUGUG--AAUGUGAa	1.4006	4.614
MIMAT0000418	hsa-miR-23b-3p	NM_033668	ITGB1	circRNA	chr10	32919959	32919978	-	18	0	AGO1,AGO1-4,AGO2	8mer	ccAU-UAGGGACCGUUACACUa	||| |||: || |||||||	agUACAUCUGUG--AAUGUGAa	1.4006	4.614
MIMAT0000418	hsa-miR-23b-3p	NM_001145260	NCOA4	circRNA	chr10	46010908	46010927	-	6	0	AGO1-4,AGO2	8mer	ccauUAGGGACCGUUACACUa	| :||| :|||||||	uuccAGUCCU-AUAAUGUGAa	0.8165	1.764
MIMAT0000418	hsa-miR-23b-3p	NM_020987	ANK3	circRNA	chr10	60072452	60072472	-	1	0	AGO2	8mer	ccauuaGGGACCGUUACACUa	|:||| :|||||||	uucuggCUCUGAUAAUGUGAa	0.7362	1.037
MIMAT0000418	hsa-miR-23b-3p	NM_020987	ANK3	circRNA	chr10	60186728	60186748	-	1	0	AGO2	8mer	ccauuagggACCGUUACACUa	| | || |||||||	cgguagaaaUGCGAAUGUGAa	0.5842	2.958
MIMAT0000418	hsa-miR-23b-3p	NM_032776	JMJD1C	circRNA	chr10	63167703	63167724	-	9	0	AGO1,AGO1-4,AGO2	7mer-m8	ccAUUAG-GGACCGUUACACUa	| |:||| || |||||||	guUGAUCAAGUGUAAAUGUGAc	1.2241	5.457
MIMAT0000418	hsa-miR-23b-3p	NM_032776	JMJD1C	circRNA	chr10	63207590	63207613	-	0	0	NA	8mer	ccaUUAG--GGACCG-UUACACUa	|||| ::|| | |||||||	aagAAUCAUUUUGCCAAAUGUGAa	1.1695	2.778
MIMAT0000418	hsa-miR-23b-3p	NM_032776	JMJD1C	circRNA	chr10	63305918	63305938	-	0	0	NA	8mer	ccauuagggaccGUUACACUa	| ||||||||	cagcgugggcaaCAAUGUGAa	0.1247	0.189
MIMAT0000418	hsa-miR-23b-3p	NM_032776	JMJD1C	circRNA	chr10	63306609	63306629	-	0	0	NA	8mer	ccauuagggaccgUUACACUa	| | |||||||	acucuuaagauaaAAUGUGAa	0.151	-0.165
MIMAT0000418	hsa-miR-23b-3p	NM_032776	JMJD1C	circRNA	chr10	63344128	63344148	-	0	0	NA	8mer	ccauuagggaccgUUACACUa	| | |||||||	ugagugggaagagAAUGUGAa	-0.0146	0.103
MIMAT0000418	hsa-miR-23b-3p	NM_032776	JMJD1C	circRNA	chr10	63358852	63358872	-	0	0	NA	8mer	ccaUUAGGGACCGUUACACUa	|| : :| |||||||	caaAACUGUUUUAAAUGUGAa	0.6992	1.122
MIMAT0000418	hsa-miR-23b-3p	NM_032776	JMJD1C	circRNA	chr10	63372011	63372031	-	0	0	NA	8mer	ccauuagggaccgUUACACUa	| | |||||||	caaauuuuacuaaAAUGUGAa	0.1359	0.225
MIMAT0000418	hsa-miR-23b-3p	NM_032776	JMJD1C	circRNA	chr10	63376682	63376699	-	0	0	NA	7mer-m8	ccAUUAGGGACCGUUACACUa	|||| |:| |||||||	ucUAAUGCUU---AAUGUGAu	1.0894	0.175
MIMAT0000418	hsa-miR-23b-3p	NM_032776	JMJD1C	circRNA	chr10	63380012	63380032	-	0	0	NA	7mer-m8	ccaUUAGGGACCGUUACACUa	||||| | ||||||||	aagAAUCCAAGUCAAUGUGAg	1.3431	0.132
MIMAT0000418	hsa-miR-23b-3p	NM_032776	JMJD1C	circRNA	chr10	63393853	63393873	-	0	0	NA	8mer	ccAUUAGGGACCGUUACACUa	| | || ||:|||||||	cuUCAAACCAGGUAAUGUGAa	1.0476	0.118
MIMAT0000418	hsa-miR-23b-3p	NM_033500	HK1	circRNA	chr10	69398769	69398789	+	4	3	AGO2	7mer-m8	ccAUUAGGGACCGUUACACUa	|:: || | |||||||	acUGGACCGUCUGAAUGUGAc	0.8966	3.913
MIMAT0000418	hsa-miR-23b-3p	NM_001142648	SAR1A	circRNA	chr10	70150942	70150962	-	1	0	AGO2	7mer-m8	ccauuAGGGACCGUUACACUa	|:: | :|||||||	augucUUUAUUCUAAUGUGAg	0.5253	-0.313
MIMAT0000418	hsa-miR-23b-3p	NM_004096	EIF4EBP2	circRNA	chr10	70423715	70423740	+	6	0	AGO1-4,AGO2	8mer	ccAUUAGGGACCG-----UUACACUa	|: |::||| | |||||||	ucUGUUUUCUGCCACAAAAAUGUGAa	0.8711	1.933
MIMAT0000418	hsa-miR-23b-3p	NM_001042465	PSAP	circRNA	chr10	71834436	71834454	-	18	0	AGO1,AGO1-4,AGO2	8mer	ccAUUAGGGACCGUUACACUa	||::| || | |||||||	ugUGGUGCCAG--AAUGUGAa	1.1462	3.119
MIMAT0000418	hsa-miR-23b-3p	NM_001142353	PPP3CB	circRNA	chr10	73467648	73467668	-	2	0	AGO2	7mer-m8	ccauuagggaccGUUACACUa	:|||||||	aaaguaugaaaaUAAUGUGAu	-0.4762	6.078
MIMAT0000418	hsa-miR-23b-3p	NM_004922	SEC24C	circRNA	chr10	73766408	73766427	+	10	0	AGO1,AGO1-4,AGO2	8mer	ccauUAGGGACCGUUACACUa	| ::|| :|||||||	cuccACUUCU-AUAAUGUGAa	0.7189	6.057
MIMAT0000418	hsa-miR-23b-3p	NM_005729	PPIF	circRNA	chr10	79354507	79354528	+	13	4	AGO1-4,AGO2	8mer	ccauUAGGGA-CCGUUACACUa	| :| ||| | ||||||||	agcuGUGCCUAGACAAUGUGAa	1.1847	0.656
MIMAT0000418	hsa-miR-23b-3p	NM_005729	PPIF	circRNA	chr10	79354674	79354694	+	3	0	AGO1-4,AGO2	8mer	ccAUUAG-GGACCGUUACACUa	||: || ||| |||||||	ugUGUUCACCU-UAAAUGUGAa	1.2357	0.972
MIMAT0000418	hsa-miR-23b-3p	NM_014394	GHITM	circRNA	chr10	84152473	84152494	+	6	1	AGO1,AGO1-4	7mer-m8	ccaUUA-GGGACCGUUACACUa	||| ::| ||:|||||||	uuaAAUGUUCCGGUAAUGUGAu	1.2172	0.74
MIMAT0000418	hsa-miR-23b-3p	NM_014394	GHITM	circRNA	chr10	84152587	84152609	+	1	0	AGO2	8mer	ccaUUA-GGGACCG-UUACACUa	||| :::|||: |||||||	uaaAAUGUUUUGGUGAAUGUGAa	1.3612	0.124
MIMAT0000418	hsa-miR-23b-3p	NM_020799	STAMBPL1	circRNA	chr10	88897548	88897568	+	0	0	NA	7mer-m8	ccaUUAGG-GACCGUUACACUa	|| || | | |||||||	aucAAGCCACAAG-AAUGUGAg	0.8141	-0.046
MIMAT0000418	hsa-miR-23b-3p	NM_020799	STAMBPL1	circRNA	chr10	88901409	88901430	+	1	0	AGO2	8mer	ccaUUAGGGACCG-UUACACUa	::| :| | | |||||||	cugGGUGUCAGUCAAAUGUGAa	0.8223	-0.163
MIMAT0000418	hsa-miR-23b-3p	NM_001127605	LIPA	circRNA	chr10	89215036	89215056	-	1	0	AGO2	8mer	ccauuagggaccGUUACACUa	| | ||||||||	uccucccacauaCAAUGUGAa	0.2937	2.292
MIMAT0000418	hsa-miR-23b-3p	NM_025235	TNKS2	circRNA	chr10	91863110	91863130	+	3	0	AGO1-4,AGO2	8mer	ccauuagggaccgUUACACUa	| || | |||||||	gcaaaaggauaaaAAUGUGAa	0.5842	3.164
MIMAT0000418	hsa-miR-23b-3p	NM_004523	KIF11	circRNA	chr10	92606297	92606319	+	0	0	NA	7mer-m8	ccaUUAGGGACCG--UUACACUa	| || | |: |||||||	cccAUUCAAUAGUAGAAUGUGAu	0.6794	3.88
MIMAT0000418	hsa-miR-23b-3p	NM_004523	KIF11	circRNA	chr10	92654722	92654745	+	3	0	AGO1	8mer	ccaUUAGGGACCG---UUACACUa	| |: :|| | |||||||	uucACUUGUUGCCCCAAAUGUGAa	0.6992	0.355
MIMAT0000418	hsa-miR-23b-3p	NM_020123	TM9SF3	circRNA	chr10	96522273	96522293	-	9	0	AGO1-4,AGO2	8mer	ccaUUAGGGACCGUUACACUa	||||: | :|||||||	aaaAAUCUAUACUAAUGUGAa	1.1498	7.24
MIMAT0000418	hsa-miR-23b-3p	NM_000392	ABCC2	circRNA	chr10	99830758	99830778	+	1	0	AGO2	8mer	ccAUUAGGGACCGUUACACUa	|:| || | |||||||	cuUGAAAACUCGGAAUGUGAa	0.8699	0.646
MIMAT0000418	hsa-miR-23b-3p	NM_000392	ABCC2	circRNA	chr10	99851595	99851615	+	1	0	AGO2	8mer	ccauuaGGGACCGUUACACUa	| | :|| |||||||	agcuggCAUUGAGAAUGUGAa	0.6992	1.896
MIMAT0000418	hsa-miR-23b-3p	NM_015221	DNMBP	circRNA	chr10	99880117	99880137	-	1	0	AGO1	7mer-m8	ccauuagggaccgUUACACUa	| || |||||||	ccuccgccaaaagAAUGUGAc	0.4889	0.317
MIMAT0000418	hsa-miR-23b-3p	NM_004419	DUSP5	circRNA	chr10	110511444	110511464	+	22	0	AGO1-4,AGO2	8mer	ccaUUAGGGACCGUUACACUa	:| || || |||||||	uaaGACCCGUGUGAAUGUGAa	0.9291	3.065
MIMAT0000418	hsa-miR-23b-3p	NM_005445	SMC3	circRNA	chr10	110568991	110569011	+	1	0	AGO2	7mer-m8	ccauuagggaccGUUACACUa	:|||||||	caguucaaaacaUAAUGUGAu	-0.4762	5.517
MIMAT0000418	hsa-miR-23b-3p	NM_005445	SMC3	circRNA	chr10	110590511	110590531	+	0	0	NA	8mer	ccaUUAGGGACCGUUACACUa	||| || |||||||	augAAUAACUUUGAAUGUGAa	0.8838	6.724
MIMAT0000418	hsa-miR-23b-3p	NM_005445	SMC3	circRNA	chr10	110602912	110602932	+	0	0	NA	7mer-m8	ccauuagggacCGUUACACUa	| | |||||||	uuugccauucaGAAAUGUGAc	-0.0343	6.549
MIMAT0000418	hsa-miR-23b-3p	NM_001003408	ABLIM1	circRNA	chr10	114545041	114545065	-	1	0	AGO2	7mer-m8	ccaUUAGGGAC----CGUUACACUa	|| | ||::|| | |||||||	gggACUCUUUGGGGUGAAAUGUGAg	0.9813	4.474
MIMAT0000418	hsa-miR-23b-3p	NM_207303	ATRNL1	circRNA	chr10	115129394	115129414	+	7	0	AGO2	7mer-m8	ccauuaggGACCGUUACACUa	:|| |||||||	caaguauaUUGUGAAUGUGAu	0.1201	4.947
MIMAT0000418	hsa-miR-23b-3p	NM_025015	HSPA12A	circRNA	chr10	116672926	116672948	-	1	0	AGO2	8mer	ccaUUAGGGACCG--UUACACUa	| | ||||| : |||||||	agaAUUCCCUACUAGAAUGUGAa	1.3024	1.707
MIMAT0000418	hsa-miR-23b-3p	NM_025015	HSPA12A	circRNA	chr10	116750084	116750104	-	0	0	NA	7mer-m8	ccauuagggacCGUUACACUa	| | |||||||||	uacaggcauaaGCAAUGUGAc	0.5924	3.166
MIMAT0000418	hsa-miR-23b-3p	NM_025015	HSPA12A	circRNA	chr10	116756433	116756455	-	0	0	NA	8mer	ccaUUAGGGACCG--UUACACUa	| | |:|||| | |||||||	gacAUUUCCUGUCCAAAUGUGAa	1.3275	0.546
MIMAT0000418	hsa-miR-23b-3p	NM_025015	HSPA12A	circRNA	chr10	116763440	116763458	-	0	0	NA	7mer-m8	ccAUUAGGGACCGUUACACUa	| || | :| | |||||||	gcUACUAUCAG--AAUGUGAg	0.9918	-0.529
MIMAT0000418	hsa-miR-23b-3p	NM_025015	HSPA12A	circRNA	chr10	116784191	116784211	-	0	0	NA	7mer-m8	ccauuagGGACCGUUACACUa	| | |: || |||||||	agggaagCUGGGAAAUGUGAc	0.9048	0.113
MIMAT0000418	hsa-miR-23b-3p	NM_025015	HSPA12A	circRNA	chr10	116794471	116794489	-	0	0	NA	7mer-m8	ccAUUAGGGACCGUUACACUa	||:||| | |||||||	ugUGAUCAAAG--AAUGUGAu	1.0464	0.279
MIMAT0000418	hsa-miR-23b-3p	NM_025015	HSPA12A	circRNA	chr10	116794848	116794865	-	0	0	NA	8mer	ccAUUAGGGACCGUUACACUa	||||:|: |||||||	cuUAAUUCU---AAAUGUGAa	1.0418	-0.361
MIMAT0000418	hsa-miR-23b-3p	NM_025015	HSPA12A	circRNA	chr10	116799414	116799433	-	0	0	NA	8mer	ccauuaggGACCGUUACACUa	| |||| |||||||	gugggaagCUGG-AAUGUGAa	0.6579	0.262
MIMAT0000418	hsa-miR-23b-3p	NM_025015	HSPA12A	circRNA	chr10	116800949	116800969	-	0	0	NA	7mer-m8	ccauuagggaCCGUUACACUa	| || |||||||	uucugagcaaGGAAAUGUGAu	0.2351	-0.208
MIMAT0000418	hsa-miR-23b-3p	NM_025015	HSPA12A	circRNA	chr10	116801243	116801263	-	0	0	NA	7mer-m8	ccauuagggaccGUUACACUa	| :|||||||	aaggaagaaaauUAAUGUGAg	0.0407	0.369
MIMAT0000418	hsa-miR-23b-3p	NM_025015	HSPA12A	circRNA	chr10	116804418	116804438	-	0	0	NA	7mer-m8	ccauuaGGGACCGUUACACUa	| ::|||| |||||||	gaccccUUCUGGAAAUGUGAg	1.0631	-0.034
MIMAT0000418	hsa-miR-23b-3p	NM_025015	HSPA12A	circRNA	chr10	116808803	116808827	-	0	0	NA	7mer-m8	ccAUUAGGGAC----CGUUACACUa	|| ||||| | |||||||	aaUACACCCUGUACAGGAAUGUGAg	0.9749	-0.258
MIMAT0000418	hsa-miR-23b-3p	NM_025015	HSPA12A	circRNA	chr10	116813552	116813572	-	0	0	NA	7mer-m8	ccAUUAGGGACCGUUACACUa	| || : | |||||||	caUUAUGUAUAAAAAUGUGAg	0.7816	0.267
MIMAT0000418	hsa-miR-23b-3p	NM_025015	HSPA12A	circRNA	chr10	116826913	116826930	-	0	0	NA	8mer	ccAUUAGGGACCGUUACACUa	||||| : | |||||||	ugUAAUAU---GAAAUGUGAa	1.1177	-0.016
MIMAT0000418	hsa-miR-23b-3p	NM_014904	RAB11FIP2	circRNA	chr10	118005009	118005030	-	7	0	AGO1-4,AGO2	7mer-m8	ccAUUAGGGAC-CGUUACACUa	|||| | :|| :|||||||	ugUAAGCAUUGUAUAAUGUGAc	1.4343	1.838
MIMAT0000418	hsa-miR-23b-3p	NM_014904	RAB11FIP2	circRNA	chr10	118007063	118007084	-	0	0	NA	8mer	ccAU-UAGGGACCGUUACACUa	|| | ::|| |||||||	caUACACUUCUUAAAAUGUGAa	0.9837	0.071
MIMAT0000418	hsa-miR-23b-3p	NM_153810	C10orf46	circRNA	chr10	118678092	118678113	-	0	0	NA	8mer	ccaUUA-GGGACCGUUACACUa	| ||| || |||||||	agaAAUGGCCCAUAAAUGUGAa	1.0058	-0.014
MIMAT0000418	hsa-miR-23b-3p	NM_153810	C10orf46	circRNA	chr10	118681348	118681368	-	0	0	NA	8mer	ccAUU-AGGGACCGUUACACUa	| ||| |: || |||||||	gaUAACUUACU-CAAAUGUGAa	1.1962	0.422
MIMAT0000418	hsa-miR-23b-3p	NM_153810	C10orf46	circRNA	chr10	118682091	118682109	-	1	0	AGO1-4	8mer	ccaUUAGGGACCGUUACACUa	|| ::| | |||||||	uuaAAGUUCAG--AAUGUGAa	0.7665	0.851
MIMAT0000418	hsa-miR-23b-3p	NM_153810	C10orf46	circRNA	chr10	118684136	118684157	-	0	0	NA	8mer	ccauUAGGGAC-CGUUACACUa	||| | | :|||||||	aagcAUCACAGUAUAAUGUGAa	0.8165	1.312
MIMAT0000418	hsa-miR-23b-3p	NM_006793	PRDX3	circRNA	chr10	119167976	119167996	-	8	0	AGO1-4,AGO2	8mer	ccAUUAGGGACCGUUACACUa	||:||: | |||||||	ugUGAUUGAAGCAAAUGUGAa	1.0243	0.838
MIMAT0000418	hsa-miR-23b-3p	NM_004725	BUB3	circRNA	chr10	123157775	123157795	+	3	0	AGO2	7mer-m8	ccauuagggaccgUUACACUa	| |||||||	cuguccagaagugAAUGUGAu	-0.3556	6.136
MIMAT0000418	hsa-miR-23b-3p	NM_014661	FAM53B	circRNA	chr10	124622650	124622666	-	0	0	NA	7mer-m8	ccAUUAGGGACCGUUACACUa	||||:| ||||||||	cuUAAUUC----CAAUGUGAg	1.0418	0.903
MIMAT0000418	hsa-miR-23b-3p	NM_014661	FAM53B	circRNA	chr10	124669195	124669215	-	0	0	NA	8mer	ccauuagggaccgUUACACUa	| | | |||||||	uggacacauccagAAUGUGAa	0.4088	-0.069
MIMAT0000418	hsa-miR-23b-3p	NM_014661	FAM53B	circRNA	chr10	124745941	124745960	-	0	0	NA	8mer	ccauUAGGGACCGUUACACUa	||||:||| |||||||	caccAUCCUUGG-AAUGUGAa	1.3542	0.831
MIMAT0000418	hsa-miR-23b-3p	NM_014661	FAM53B	circRNA	chr10	124747616	124747637	-	0	0	NA	8mer	ccaUUAGGGAC-CGUUACACUa	:| | || | |||||||	aaaGAACAGUGUGAAAUGUGAa	0.7747	2.087
MIMAT0000418	hsa-miR-23b-3p	NM_014661	FAM53B	circRNA	chr10	124748987	124749005	-	0	0	NA	8mer	ccaUUAGGGACCGUUACACUa	|| : ||| |||||||	cucAAAUACUG--AAUGUGAa	0.9036	0.474
MIMAT0000418	hsa-miR-23b-3p	NM_014661	FAM53B	circRNA	chr10	124751924	124751943	-	0	0	NA	8mer	ccauUAGGGACCGUUACACUa	|| :: || |||||||	cugcAUAUUAGG-AAUGUGAa	0.8059	-0.447
MIMAT0000418	hsa-miR-23b-3p	NM_014661	FAM53B	circRNA	chr10	124757352	124757372	-	0	0	NA	8mer	ccaUUAGGGACCGUUACACUa	| ||||: | |||||||	gaaAAUCUGUACAAAUGUGAa	1.2323	0.022
MIMAT0000418	hsa-miR-23b-3p	NM_014661	FAM53B	circRNA	chr10	124760408	124760428	-	2	0	AGO2	7mer-m8	ccauuAGGGACCGUUACACUa	| |:|| |||||||	ugguuUUCCAAAAAAUGUGAg	0.7468	3.217
MIMAT0000418	hsa-miR-23b-3p	NM_212554	METTL10	circRNA	chr10	124760408	124760428	-	2	0	AGO2	7mer-m8	ccauuAGGGACCGUUACACUa	| |:|| |||||||	ugguuUUCCAAAAAAUGUGAg	0.7468	3.217
MIMAT0000418	hsa-miR-23b-3p	NM_014661	FAM53B	circRNA	chr10	124768914	124768933	-	0	0	NA	7mer-m8	ccauUAGGGACCGUUACACUa	|| :| | |||||||	aaauAUAUCAAG-AAUGUGAu	0.6318	0.036
MIMAT0000418	hsa-miR-23b-3p	NM_014661	FAM53B	circRNA	chr10	124776296	124776316	-	0	0	NA	8mer	ccauuagggaccgUUACACUa	| |||||||	gugccagaaauugAAUGUGAa	-0.4286	0.499
MIMAT0000418	hsa-miR-23b-3p	NM_014661	FAM53B	circRNA	chr10	124780354	124780374	-	0	0	NA	8mer	ccAUUAGGGACCGUUACACUa	|::|:::| ||||||||	aaUGGUUUUUCACAAUGUGAa	1.1974	0
MIMAT0000418	hsa-miR-23b-3p	NM_014661	FAM53B	circRNA	chr10	124781957	124781976	-	0	0	NA	8mer	ccauUAGGGACCGUUACACUa	|| ||| |||||||	cacuAUAAGUGG-AAUGUGAa	0.7537	0
MIMAT0000418	hsa-miR-23b-3p	NM_014661	FAM53B	circRNA	chr10	124782883	124782904	-	0	0	NA	7mer-m8	ccauUAGGGAC-CGUUACACUa	| ||:: || ||||||||	gaacAUUUAUGUUCAAUGUGAu	1.0917	0
MIMAT0000418	hsa-miR-23b-3p	NM_001083914	CTBP2	circRNA	chr10	125049520	125049540	-	0	0	NA	7mer-m8	ccaUUAGGGACCGUUACACUa	| |:|||| |||||||	gcaAGUCCCACUGAAUGUGAc	1.2323	-0.276
MIMAT0000418	hsa-miR-23b-3p	NM_001083914	CTBP2	circRNA	chr10	125063183	125063203	-	0	0	NA	7mer-m8	ccauuagggaCCGUUACACUa	| :|||||||	uucguagaagGAUAAUGUGAu	-0.2604	-0.27
MIMAT0000418	hsa-miR-23b-3p	NM_001083914	CTBP2	circRNA	chr10	125074657	125074676	-	1	0	AGO2	8mer	ccaUUAGGGACCGUUACACUa	| |: || ||||||||	cacACUUACU-UCAAUGUGAa	0.842	-0.158
MIMAT0000418	hsa-miR-23b-3p	NM_001083914	CTBP2	circRNA	chr10	125113407	125113427	-	0	0	NA	7mer-m8	ccauuagggaccgUUACACUa	| |||||||	caaagauaaauaaAAUGUGAu	-0.1974	-0.191
MIMAT0000418	hsa-miR-23b-3p	NM_001083914	CTBP2	circRNA	chr10	125115002	125115022	-	0	0	NA	7mer-m8	ccauuagggaccgUUACACUa	|| | |||||||	ccuagacagccaaAAUGUGAg	0.4286	-0.015
MIMAT0000418	hsa-miR-23b-3p	NM_001083914	CTBP2	circRNA	chr10	125120947	125120967	-	0	0	NA	7mer-m8	ccauuagggaCCGUUACACUa	| | ||||||||||	gucaggggaaGGCAAUGUGAg	0.6946	-0.495
MIMAT0000418	hsa-miR-23b-3p	NM_001083914	CTBP2	circRNA	chr10	125121862	125121884	-	0	0	NA	8mer	ccauuaGGGACCG--UUACACUa	|::|||| |||||||	aacucaCUUUGGCUGAAUGUGAa	0.8036	-0.482
MIMAT0000418	hsa-miR-23b-3p	NM_001083914	CTBP2	circRNA	chr10	125131228	125131248	-	0	0	NA	7mer-m8	ccauuaGGGACCGUUACACUa	::|||| |||||||	uucugcUUCUGGGAAUGUGAg	0.8512	-0.134
MIMAT0000418	hsa-miR-23b-3p	NM_001083914	CTBP2	circRNA	chr10	125131611	125131631	-	0	0	NA	8mer	ccauuaggGACCGUUACACUa	|| | | | ||||||||	uguuaaagCAGACAAUGUGAa	0.9372	-0.029
MIMAT0000418	hsa-miR-23b-3p	NM_144666	DNHD1	circRNA	chr11	6546591	6546611	+	1	0	AGO1-4	7mer-m8	ccauuagggaccgUUACACUa	|| | |||||||	aauacggacacuaAAUGUGAc	0.4413	0.497
MIMAT0000418	hsa-miR-23b-3p	NM_144666	DNHD1	circRNA	chr11	6567459	6567482	+	0	0	NA	7mer-m8	ccaUUAGGGACCG---UUACACUa	|| |||||| |||||||	ccaAAAGCCUGGCAUGAAUGUGAg	1.3777	1.376
MIMAT0000418	hsa-miR-23b-3p	NM_006284	TAF10	circRNA	chr11	6610944	6610964	-	4	6	AGO2	8mer	ccauuagggaccGUUACACUa	| ||||||||	cgaguauggcauCAAUGUGAa	-0.0952	5.459
MIMAT0000418	hsa-miR-23b-3p	NM_021961	TEAD1	circRNA	chr11	12937998	12938018	+	2	0	AGO1-4	7mer-m8	ccauuagggaccGUUACACUa	| | :|||||||	auuguauuguacUAAUGUGAu	0.2264	3.469
MIMAT0000418	hsa-miR-23b-3p	NM_032320	BTBD10	circRNA	chr11	13421668	13421688	-	1	0	AGO1-4	7mer-m8	ccauuaggGACCGUUACACUa	:| | |||||||	uccuuguaUUAGAAAUGUGAc	0.0807	5.49
MIMAT0000418	hsa-miR-23b-3p	NM_032228	FAR1	circRNA	chr11	13707903	13707923	+	3	0	AGO1,AGO2	7mer-m8	ccauuagggaccgUUACACUa	| | | |||||||	ugcuguucaguuaAAUGUGAu	0.4692	5.047
MIMAT0000418	hsa-miR-23b-3p	NM_001076786	QSER1	circRNA	chr11	32977306	32977323	+	4	0	AGO2	8mer	ccaUUAGGGACCGUUACACUa	|||::|| |||||||	uugAAUUUCU---AAUGUGAa	0.9709	2.252
MIMAT0000418	hsa-miR-23b-3p	NM_001076786	QSER1	circRNA	chr11	32977990	32978010	+	0	0	NA	7mer-m8	ccaUUAGGGACCGUUACACUa	|||: ||:|||||||	aagAAUUGAAGGUAAUGUGAu	1.0546	1.365
MIMAT0000418	hsa-miR-23b-3p	NM_001076786	QSER1	circRNA	chr11	32980178	32980198	+	0	0	NA	8mer	ccaUUAGGGACCGUUACACUa	||| : ||| |||||||	cacAAUGUAUGGAAAUGUGAa	1.2114	3.837
MIMAT0000418	hsa-miR-23b-3p	NM_018393	TCP11L1	circRNA	chr11	33073456	33073476	+	5	0	AGO1-4	8mer	ccAUUAGG-GACCGUUACACUa	||:|:: || |:|||||||	aaUAGUUUACU-GUAAUGUGAa	1.2694	-0.087
MIMAT0000418	hsa-miR-23b-3p	NM_005898	CAPRIN1	circRNA	chr11	34064274	34064294	+	0	0	NA	7mer-m8	ccauuagGGACCGUUACACUa	|| :||| ||||||||	uguuggaUCUGUCAAUGUGAc	1.094	0.24
MIMAT0000418	hsa-miR-23b-3p	NM_005898	CAPRIN1	circRNA	chr11	34100096	34100116	+	7	0	AGO2	8mer	ccauuagggaccGUUACACUa	| :|||||||	cgcuucuguacuUAAUGUGAa	-0.1429	3.517
[truncated: 1,397 more rows]

## Sheet: miR-23b-3p-lncRNA
#please cite:
#Zhou KR, Liu S, Li B, Liu SR, Zheng WJ, Cai L, et al. An encyclopedia of RNA interactomes in ENCORI.
#Li JH, et al.starBase v2.0: decoding miRNA-ceRNA, miRNA-ncRNA and protein-RNA interaction networks from large-scale CLIP-Seq data , Nucleic Acids Res. 2014 Jan;42:D92-7.
#Please note that the genomic locous are in 1-base (not bed format)
miRNAid	miRNAname	geneID	geneName	geneType	chromosome	start	end	strand	clipExpNum	degraExpNum	RBP	merClass	miRseq	align	targetSeq	TDMDScore	phyloP	pancancerNum
MIMAT0000418	hsa-miR-23b-3p	ENSG00000226476	LINC01748	lncRNA	chr1	60595731	60595751	-	0	0	NA	7mer-m8	ccauuagggacCGUUACACUa	| |||||||||	gugucagagauGCAAUGUGAg	0.0476	-0.548	2
MIMAT0000418	hsa-miR-23b-3p	ENSG00000226476	LINC01748	lncRNA	chr1	60600814	60600834	-	1	0	AGO1-4	8mer	ccauuagggaccGUUACACUa	| | ||||||||	aacccuaacaacCAAUGUGAa	0.343	-0.01	2
MIMAT0000418	hsa-miR-23b-3p	ENSG00000234741	GAS5	lncRNA	chr1	173864566	173864586	-	0	0	NA	7mer-m8	ccauuagggaccgUUACACUa	| | | | |||||||	guuuaaaaguuaaAAUGUGAc	0.5645	-0.396	8
MIMAT0000418	hsa-miR-23b-3p	ENSG00000234741	GAS5	lncRNA	chr1	173866374	173866396	-	3	0	AGO2	8mer	ccAUUAGGG--ACCGUUACACUa	|||| |: | |||||||	uuUAAUACUGAAGAAAAUGUGAa	1.0024	-0.897	8
MIMAT0000418	hsa-miR-23b-3p	ENSG00000206573	THUMPD3-AS1	lncRNA	chr3	9385549	9385571	-	0	0	NA	8mer	ccaUUAGGGAC--CGUUACACUa	| ||: || :|||||||	uucAUUCUGUGUAUUAAUGUGAa	0.8338	0.085	8
MIMAT0000418	hsa-miR-23b-3p	ENSG00000206573	THUMPD3-AS1	lncRNA	chr3	9385856	9385876	-	0	0	NA	8mer	ccauuagggaccgUUACACUa	|| || | |||||||	ggaaaagcaauuaAAUGUGAa	0.8687	0.415	8
MIMAT0000418	hsa-miR-23b-3p	ENSG00000206573	THUMPD3-AS1	lncRNA	chr3	9388921	9388940	-	1	0	AGO1	8mer	ccAUUAGGGACCGUUACACUa	|| |:| | ||||||||	uaUACUUCAU-ACAAUGUGAa	1.0197	-0.075	8
MIMAT0000418	hsa-miR-23b-3p	ENSG00000206573	THUMPD3-AS1	lncRNA	chr3	9395025	9395045	-	1	0	AGO1	7mer-m8	ccauUAGGGACCGUUACACUa	:|:|: | |||||||	uucuGUUCUCGUGAAUGUGAu	0.7073	-0.061	8
MIMAT0000418	hsa-miR-23b-3p	ENSG00000224822	THRB-IT1	lncRNA	chr3	24458784	24458806	-	3	0	AGO1-4,AGO2	7mer-m8	ccAUUAGGGA--CCGUUACACUa	| |||::| |:|||||||	uaUUAUCUUUUCUGUAAUGUGAc	1.1568	0.115	4
MIMAT0000418	hsa-miR-23b-3p	ENSG00000248092	NNT-AS1	lncRNA	chr5	43572361	43572379	-	1	0	AGO2	8mer	ccAUUAGGGACCGUUACACUa	||| :|| |||||||	uuUAAAAGUUG--AAUGUGAa	0.8838	0.161	7
MIMAT0000418	hsa-miR-23b-3p	ENSG00000269293	ZSCAN16-AS1	lncRNA	chr6	28122967	28122986	-	1	0	AGO2	8mer	ccauuaggGACCGUUACACUa	|| | |||||||	acaguagaCUUG-AAUGUGAa	0.1201	0.007	7
MIMAT0000418	hsa-miR-23b-3p	ENSG00000203875	SNHG5	lncRNA	chr6	85677817	85677838	-	4	12	AGO2	7mer-m8	ccAUUAGGGACCG-UUACACUa	| |||| || | |||||||	gaUAAUGAAUGUCGAAUGUGAc	1.3321	-0.443	10
MIMAT0000418	hsa-miR-23b-3p	ENSG00000225498	AC002064.1	lncRNA	chr7	90322464	90322484	+	1	0	AGO2	7mer-m8	ccauuAGGGACCGUUACACUa	| ::| ||||||||	aaagcUGUUUUCCAAUGUGAc	0.5729	0.106	2
MIMAT0000418	hsa-miR-23b-3p	ENSG00000243107	AC000120.1	lncRNA	chr7	92200111	92200133	-	8	0	AGO1-4,AGO2	7mer-m8	ccaUUAGGGACCG--UUACACUa	| |||:: ||: |||||||	aggAAUUUGGGGUGGAAUGUGAu	1.1962	1.047	3
MIMAT0000418	hsa-miR-23b-3p	ENSG00000225484	NUTM2B-AS1	lncRNA	chr10	79718809	79718828	-	1	0	AGO2	8mer	ccauUAGGGACCGUUACACUa	| ||: || :|||||||	ugccAUUACU-CUAAUGUGAa	1.0116	-0.139	5
MIMAT0000418	hsa-miR-23b-3p	ENSG00000225484	NUTM2B-AS1	lncRNA	chr10	79721291	79721311	-	0	0	NA	7mer-m8	ccAUUAGGGACCGUUACACUa	|||| :| | |||||||	uuUAAUAUCAGAAAAUGUGAg	1.2323	0.248	5
MIMAT0000418	hsa-miR-23b-3p	ENSG00000225484	NUTM2B-AS1	lncRNA	chr10	79808866	79808886	-	0	0	NA	7mer-m8	ccauuagggaccgUUACACUa	| | | |||||||	agaaggaacaaagAAUGUGAc	0.4216	-0.236	5
MIMAT0000418	hsa-miR-23b-3p	ENSG00000285338	AC091564.7	lncRNA	chr11	6610944	6610964	-	4	6	AGO2	8mer	ccauuagggaccGUUACACUa	| ||||||||	cgaguauggcauCAAUGUGAa	-0.0952	5.459	0
MIMAT0000418	hsa-miR-23b-3p	ENSG00000245532	NEAT1	lncRNA	chr11	65426749	65426773	+	3	0	AGO1-4,AGO2	7mer-m8	ccAUUAGGGACCG----UUACACUa	||||||| :|||: |||||||	ggUAAUCAUUGGUUUGAAAUGUGAu	2.0594	-0.18	7
MIMAT0000418	hsa-miR-23b-3p	ENSG00000245532	NEAT1	lncRNA	chr11	65436993	65437014	+	5	0	AGO1-4,AGO2	7mer-m8	ccAUUAG-GGACCGUUACACUa	|::|: ::|| ||||||||	cuUGGUUAUUUGUCAAUGUGAg	1.2496	-0.098	7
MIMAT0000418	hsa-miR-23b-3p	ENSG00000245532	NEAT1	lncRNA	chr11	65439737	65439761	+	13	0	AGO1,AGO1-4,AGO2	8mer	ccaUUAGGG----ACCGUUACACUa	|:||:| || :|||||||	aaaAGUCUCAAGGUGUUAAUGUGAa	0.6771	0.147	7
MIMAT0000418	hsa-miR-23b-3p	ENSG00000245532	NEAT1	lncRNA	chr11	65439830	65439848	+	3	0	AGO1-4,AGO2	8mer	ccAUUAGGGACCGUUACACUa	| |:: ::|| :|||||||	guUGGGUUCU--UAAUGUGAa	1.1265	-0.109	7
MIMAT0000418	hsa-miR-23b-3p	ENSG00000251562	MALAT1	lncRNA	chr11	65500253	65500273	+	29	0	AGO1-4,AGO2	8mer	ccauuagggaccgUUACACUa	| | | |||||||	gcuuaguuugaaaAAUGUGAa	0.2381	0.443	6
MIMAT0000418	hsa-miR-23b-3p	ENSG00000251562	MALAT1	lncRNA	chr11	65501798	65501820	+	10	0	AGO1-4,AGO2	7mer-m8	ccAUU--AGGGACCGUUACACUa	| ||| |::| :|||||||	guUAAGUUUUCCAAUAAUGUGAc	1.1371	1.124	6
MIMAT0000418	hsa-miR-23b-3p	ENSG00000255693	LINC02389	lncRNA	chr12	64977442	64977462	+	1	0	AGO2	7mer-m8	ccauuagggaccGUUACACUa	| | ||||||||	auuuaagguguaCAAUGUGAu	0.3136	0.072	8
MIMAT0000418	hsa-miR-23b-3p	ENSG00000281344	HELLPAR	lncRNA	chr12	102225152	102225172	+	0	0	NA	7mer-m8	ccAUUAGGGACCGUUACACUa	| :||:| ||||||||	auUUGUCUCAUUCAAUGUGAg	1.0197	0.643	5
MIMAT0000418	hsa-miR-23b-3p	ENSG00000281344	HELLPAR	lncRNA	chr12	102233928	102233951	+	0	0	NA	7mer-m8	ccauUAGGGACC---GUUACACUa	|||| ||| ||||||||	aacuAUCCAUGGGAUCAAUGUGAu	1.1638	-0.064	5
MIMAT0000418	hsa-miR-23b-3p	ENSG00000281344	HELLPAR	lncRNA	chr12	102234589	102234609	+	0	0	NA	8mer	ccauuagggaccgUUACACUa	| | | |||||||	caucaagaaagugAAUGUGAa	0.343	0.139	5
MIMAT0000418	hsa-miR-23b-3p	ENSG00000281344	HELLPAR	lncRNA	chr12	102244344	102244364	+	0	0	NA	7mer-m8	ccAUUAGGGACCGUUACACUa	|:| :: ||:|||||||	uuUGAAGUUGGGUAAUGUGAu	1.0279	0.16	5
MIMAT0000418	hsa-miR-23b-3p	ENSG00000281344	HELLPAR	lncRNA	chr12	102261988	102262007	+	0	0	NA	8mer	ccAUUAGGGACCGUUACACUa	|||| :: | |||||||	ugUAAAAUUAAG-AAUGUGAa	1.1371	0.277	5
MIMAT0000418	hsa-miR-23b-3p	ENSG00000281344	HELLPAR	lncRNA	chr12	102262243	102262263	+	2	0	AGO1-4,AGO2	7mer-m8	ccauuaggGACCGUUACACUa	| || |||||||	auuucaagCUAUAAAUGUGAu	0.3825	0.464	5
MIMAT0000418	hsa-miR-23b-3p	ENSG00000281344	HELLPAR	lncRNA	chr12	102262777	102262797	+	0	0	NA	7mer-m8	ccauuagggaccgUUACACUa	|| |||||||	aaauauaaugaagAAUGUGAg	0.1277	0.483	5
MIMAT0000418	hsa-miR-23b-3p	ENSG00000281344	HELLPAR	lncRNA	chr12	102273569	102273588	+	0	0	NA	8mer	ccAUUAGGGACCG-UUACACUa	| |||| :|||: |||||||	gcUAAU--UUGGUGAAUGUGAa	1.5122	0.434	5
MIMAT0000418	hsa-miR-23b-3p	ENSG00000281344	HELLPAR	lncRNA	chr12	102274168	102274190	+	0	0	NA	8mer	ccaUUAGGGACCG--UUACACUa	| ||| |:| | |||||||	gagAAUGCUUUUCCUAAUGUGAa	1.0697	0.077	5
MIMAT0000418	hsa-miR-23b-3p	ENSG00000281344	HELLPAR	lncRNA	chr12	102275505	102275525	+	0	0	NA	7mer-m8	ccauuagggaccGUUACACUa	| :|||||||	aaacagaaugaaUAAUGUGAu	0.0407	0.162	5
MIMAT0000418	hsa-miR-23b-3p	ENSG00000281344	HELLPAR	lncRNA	chr12	102277153	102277173	+	0	0	NA	7mer-m8	ccauuaGGGACCGUUACACUa	|| |:| :|||||||	ggaccaCUCCACUAAUGUGAg	0.7944	0.396	5
MIMAT0000418	hsa-miR-23b-3p	ENSG00000281344	HELLPAR	lncRNA	chr12	102279321	102279341	+	0	0	NA	7mer-m8	ccauuagggaccgUUACACUa	| | | |||||||	aacacuauauauaAAUGUGAg	0.4146	0.142	5
MIMAT0000418	hsa-miR-23b-3p	ENSG00000281344	HELLPAR	lncRNA	chr12	102280191	102280209	+	0	0	NA	8mer	ccAUUAGGGACCGUUACACUa	|||:| || |||||||	agUAGUGAGUG--AAUGUGAa	1.0464	0.246	5
MIMAT0000418	hsa-miR-23b-3p	ENSG00000281344	HELLPAR	lncRNA	chr12	102289881	102289902	+	0	0	NA	7mer-m8	ccauUAGGGAC-CGUUACACUa	| |||| || |||||||	ugccAUCCAUGUAAAAUGUGAc	1.2241	-0.066	5
MIMAT0000418	hsa-miR-23b-3p	ENSG00000281344	HELLPAR	lncRNA	chr12	102290495	102290515	+	0	0	NA	7mer-m8	ccauuagGGACCGUUACACUa	| |||| ||||||||	uuugcagCCUGACAAUGUGAu	1.0349	0.244	5
MIMAT0000418	hsa-miR-23b-3p	ENSG00000281344	HELLPAR	lncRNA	chr12	102294753	102294771	+	0	0	NA	7mer-m8	ccauUAGGGACCGUUACACUa	||::| | |||||||	cuguAUUUCAG--AAUGUGAc	0.7189	0.15	5
MIMAT0000418	hsa-miR-23b-3p	ENSG00000281344	HELLPAR	lncRNA	chr12	102297084	102297104	+	0	0	NA	7mer-m8	ccAUUAGGGACCGUUACACUa	|:| :| ||||||||||	uuUGAAGUCAGGCAAUGUGAu	1.1034	0.17	5
MIMAT0000418	hsa-miR-23b-3p	ENSG00000281344	HELLPAR	lncRNA	chr12	102322029	102322049	+	0	0	NA	8mer	ccauuagggaccgUUACACUa	|| || |||||||	uguuauaagaauaAAUGUGAa	0.5551	0.202	5
MIMAT0000418	hsa-miR-23b-3p	ENSG00000281344	HELLPAR	lncRNA	chr12	102327100	102327122	+	0	0	NA	7mer-m8	ccAUUAGGGA-C-CGUUACACUa	|||||| | | | |||||||	uuUAAUCCAUAGAGGAAUGUGAc	1.6309	0.45	5
MIMAT0000418	hsa-miR-23b-3p	ENSG00000281344	HELLPAR	lncRNA	chr12	102328004	102328025	+	0	0	NA	7mer-m8	ccaUUAGGGAC-CGUUACACUa	|:|| | | ||||||||	aacAGUCACAGAACAAUGUGAu	0.9372	0.047	5
MIMAT0000418	hsa-miR-23b-3p	ENSG00000281344	HELLPAR	lncRNA	chr12	102336189	102336209	+	0	0	NA	8mer	ccauuagggACCGUUACACUa	| |||||||||||	cagaggagaUGGCAAUGUGAa	0.7549	-0.113	5
MIMAT0000418	hsa-miR-23b-3p	ENSG00000281344	HELLPAR	lncRNA	chr12	102340564	102340584	+	0	0	NA	8mer	ccauuagggaccgUUACACUa	|||||||	aacggaaagaaaaAAUGUGAa	-0.6667	0.423	5
MIMAT0000418	hsa-miR-23b-3p	ENSG00000281344	HELLPAR	lncRNA	chr12	102341157	102341177	+	0	0	NA	7mer-m8	ccauuagggaccgUUACACUa	| | | |||||||	ugcuaggauuacaAAUGUGAg	0.4019	0.1	5
MIMAT0000418	hsa-miR-23b-3p	ENSG00000281344	HELLPAR	lncRNA	chr12	102358689	102358709	+	0	0	NA	7mer-m8	ccauuaGGGACCGUUACACUa	| || | |||||||	cuuuggCCAAUGAAAUGUGAg	0.5772	0.419	5
MIMAT0000418	hsa-miR-23b-3p	ENSG00000281344	HELLPAR	lncRNA	chr12	102358830	102358850	+	0	0	NA	8mer	ccAUUAGGGACCGUUACACUa	|:| : || ||||||||	ccUGAGUGAUGACAAUGUGAa	1	0.067	5
MIMAT0000418	hsa-miR-23b-3p	ENSG00000281344	HELLPAR	lncRNA	chr12	102367717	102367743	+	0	0	NA	7mer-m8	ccAUUAGGG-AC-----CGUUACACUa	|:||||: || |||||||||	auUGAUCCUAUGACUAUGCAAUGUGAc	1.2241	0.185	5
MIMAT0000418	hsa-miR-23b-3p	ENSG00000281344	HELLPAR	lncRNA	chr12	102384111	102384129	+	0	0	NA	7mer-m8	ccauuagGGACCGUUACACUa	| ||| ||||||||	acuucagCCU--CAAUGUGAu	0.7015	0.215	5
MIMAT0000418	hsa-miR-23b-3p	ENSG00000258210	AC144548.1	lncRNA	chr12	110387835	110387859	-	2	1	AGO2	7mer-m8	ccauUAGGGACCG----UUACACUa	| |||| || | |||||||	uggcAUCCAUGACAAUGAAUGUGAu	1.0813	5.417	4
MIMAT0000418	hsa-miR-23b-3p	ENSG00000214548	MEG3	lncRNA	chr14	100833042	100833061	+	1	0	AGO2	8mer	ccaUUAGGGACCGUUACACUa	|| |:| || ||||||||	gggAGUGACU-ACAAUGUGAa	1.202	-0.861	6
MIMAT0000418	hsa-miR-23b-3p	ENSG00000258593	AL583810.1	lncRNA	chr14	104858725	104858745	-	2	0	AGO2	8mer	ccauuagggaccGUUACACUa	| ||||||||	augguuguacaaCAAUGUGAa	0.1247	0.264	4
MIMAT0000418	hsa-miR-23b-3p	ENSG00000251161	AC020661.1	lncRNA	chr15	40909300	40909321	+	1	0	AGO2	8mer	ccauuaGGGAC-CGUUACACUa	:|||| |||||||	uucuucUCCUGUAAAAUGUGAa	0.641	0.122	2
MIMAT0000418	hsa-miR-23b-3p	ENSG00000247556	OIP5-AS1	lncRNA	chr15	41305273	41305293	+	2	0	AGO2	7mer-m8	ccauuagggacCGUUACACUa	| | |||||||||	gcuggagugaaGCAAUGUGAu	0.381	0.187	3
MIMAT0000418	hsa-miR-23b-3p	ENSG00000247809	NR2F2-AS1	lncRNA	chr15	96232299	96232319	-	0	0	NA	8mer	ccauuagggaccgUUACACUa	| | | | |||||||	gauuuuaaauaugAAUGUGAa	0.5924	-0.057	4
MIMAT0000418	hsa-miR-23b-3p	ENSG00000247809	NR2F2-AS1	lncRNA	chr15	96266550	96266570	-	0	0	NA	8mer	ccAUUAGGGACCGUUACACUa	| || :: | |||||||	caUCAUGUUCAGAAAUGUGAa	0.8769	0.051	4
MIMAT0000418	hsa-miR-23b-3p	ENSG00000247809	NR2F2-AS1	lncRNA	chr15	96286089	96286107	-	1	0	AGO1	8mer	ccauuagGGACCGUUACACUa	| ||| :|||||||	uuuugcaCCU--UAAUGUGAa	0.6539	0.713	4
MIMAT0000418	hsa-miR-23b-3p	ENSG00000246465	AC138904.1	lncRNA	chr16	28284935	28284958	-	1	0	AGO2	7mer-m8	ccaUUAGGGACCG---UUACACUa	| || |:||| | |||||||	gaaAAACUCUGACAUAAAUGUGAu	1.1765	0.317	4
MIMAT0000418	hsa-miR-23b-3p	ENSG00000261373	VPS9D1-AS1	lncRNA	chr16	89712709	89712729	+	2	0	AGO2	7mer-m8	ccauuAGGGACCGUUACACUa	||:|||| |||||||	ucagcUCUCUGGAAAUGUGAc	1.1304	1.735	10
MIMAT0000418	hsa-miR-23b-3p	ENSG00000234327	ZNF232-AS1	lncRNA	chr17	5113649	5113669	+	1	0	AGO2	8mer	ccauUAGGGACCGUUACACUa	| ||:: | :|||||||	ugacAUUUAUACUAAUGUGAa	0.9918	0.506	11
MIMAT0000418	hsa-miR-23b-3p	ENSG00000270091	AC015726.1	lncRNA	chr17	19896689	19896709	-	1	0	AGO2	7mer-m8	ccAUUAGGGACCGUUACACUa	| :|: || | |||||||	aaUUGUUACUUGAAAUGUGAg	1.0197	1.099	4
MIMAT0000418	hsa-miR-23b-3p	ENSG00000266962	AC067852.2	lncRNA	chr17	42553999	42554019	-	3	0	AGO1,AGO2	7mer-m8	ccauuaGGGACCGUUACACUa	| | | :|||||||	cuggcaCACAGCUAAUGUGAg	0.389	-0.468	7
MIMAT0000418	hsa-miR-23b-3p	ENSG00000267009	AC007780.1	lncRNA	chr17	68515435	68515456	+	8	0	AGO1-4,AGO2	7mer-m8	ccauUAGGGA-CCGUUACACUa	| ||:| | |||||||	acgcAGCCUUCGAGAAUGUGAg	0.7468	5.26	3
MIMAT0000418	hsa-miR-23b-3p	ENSG00000163597	SNHG16	lncRNA	chr17	76561384	76561403	+	1	0	AGO2	7mer-m8	ccauUAGGGACCGUUACACUa	| || :|| :|||||||	ugccAUGUCU-UUAAUGUGAg	1.0116	-0.753	7
MIMAT0000418	hsa-miR-23b-3p	ENSG00000263731	AC145207.5	lncRNA	chr17	81878646	81878666	-	1	0	AGO1	7mer-m8	ccauuagggaccgUUACACUa	| | |||||||	aucuacauauaaaAAUGUGAg	0.1765	0.413	6
MIMAT0000418	hsa-miR-23b-3p	ENSG00000259974	LINC00261	lncRNA	chr20	22563507	22563527	-	3	0	AGO1-4	8mer	ccauuAGGGACCGUUACACUa	||| ||: |:|||||||	gguuuUCUAAUGUAAUGUGAa	1.2717	0.349	3
MIMAT0000418	hsa-miR-23b-3p	ENSG00000250917	AL035458.2	lncRNA	chr20	34281119	34281137	-	1	0	AGO2	8mer	ccauuaggGACCGUUACACUa	| ||| |||||||	ugggcaagCUG--AAUGUGAa	0.4505	4.701	4
MIMAT0000418	hsa-miR-23b-3p	ENSG00000215424	MCM3AP-AS1	lncRNA	chr21	46234544	46234564	+	0	0	NA	7mer-m8	ccauuagggaccgUUACACUa	| | | |||||||	auucuuaaaagaaAAUGUGAc	0.3822	0.075	2
MIMAT0000418	hsa-miR-23b-3p	ENSG00000215424	MCM3AP-AS1	lncRNA	chr21	46251107	46251127	+	1	0	AGO2	7mer-m8	ccauuagggacCGUUACACUa	| | |||||||	uuccaguagauGAAAUGUGAc	0.0487	0.173	2
MIMAT0000418	hsa-miR-23b-3p	ENSG00000270022	Z93241.1	lncRNA	chr22	42615290	42615313	+	17	0	AGO1,AGO1-4,AGO2	7mer-m8	ccaUUAGG---GACCGUUACACUa	||||| ||| :|||||||	ccgAAUCCUCACUGCUAAUGUGAg	1.3152	4.889	3
MIMAT0000418	hsa-miR-23b-3p	ENSG00000229807	XIST	lncRNA	chrX	73826216	73826236	-	17	0	AGO1-4,AGO2	8mer	ccauuagggaccgUUACACUa	| |||||||	cucucuagagaaaAAUGUGAa	-0.1134	1.1	2
MIMAT0000418	hsa-miR-23b-3p	ENSG00000229807	XIST	lncRNA	chrX	73843265	73843285	-	2	0	AGO1-4,AGO2	8mer	ccauuaggGACCGUUACACUa	||| :|||||||	cccuuguaCUGUUAAUGUGAa	0.3327	-0.214	2
MIMAT0000418	hsa-miR-23b-3p	ENSG00000229807	XIST	lncRNA	chrX	73844046	73844066	-	0	0	NA	8mer	ccauuaggGACCGUUACACUa	| | | :|||||||	cauuugaaCAGUUAAUGUGAa	0.4383	0.19	2
MIMAT0000418	hsa-miR-23b-3p	ENSG00000229807	XIST	lncRNA	chrX	73847968	73847988	-	13	0	AGO1-4,AGO2	8mer	ccauuagggaCCGUUACACUa	| | :|||||||	cacuaggauaGUUAAUGUGAa	0.2129	0.181	2
MIMAT0000418	hsa-miR-23b-3p	ENSG00000271533	Z83843.1	lncRNA	chrX	74211859	74211879	-	1	0	AGO2	8mer	ccauuagggaccgUUACACUa	| |||||||	ccaguaguguauaAAUGUGAa	-0.2527	0.214	6

## Sheet: miR-24-3p-circRNA
#please cite:
#Zhou KR, Liu S, Li B, Liu SR, Zheng WJ, Cai L, et al. An encyclopedia of RNA interactomes in ENCORI.
#Li JH, et al.starBase v2.0: decoding miRNA-ceRNA, miRNA-ncRNA and protein-RNA interaction networks from large-scale CLIP-Seq data , Nucleic Acids Res. 2014 Jan;42:D92-7.
#Please note that the genomic locous are in 1-base (not bed format)
miRNAid	miRNAname	geneID	geneName	geneType	chromosome	start	end	strand	clipExpNum	degraExpNum	RBP	merClass	miRseq	align	targetSeq	TDMDScore	phyloP
MIMAT0000080	hsa-miR-24-3p	NM_198576	AGRN	circRNA	chr1	1046450	1046469	+	1	0	AGO2	8mer	gacaagGACGACUUGACUCGGu	| || || |||||||	ccagggCUCCU--CCUGAGCCa	0.5579	-0.38
MIMAT0000080	hsa-miR-24-3p	NM_198576	AGRN	circRNA	chr1	1053771	1053791	+	2	0	AGO2	7mer-m8	gacaagGACGACUUGACUCGGu	| || :|||||||||||	caaccaCU-UUGAACUGAGCCu	0.9294	3.502
MIMAT0000080	hsa-miR-24-3p	NM_031921	ATAD3B	circRNA	chr1	1495944	1495964	+	1	1	AGO2	7mer-m8	gaCAAGGACGACUUGACUCGGu	|| ||||| :|||||||	ggGUGGGUGCUG-GCUGAGCCc	1.3197	-1.204
MIMAT0000080	hsa-miR-24-3p	hsa_circ_0000003	hsa_circ_002058	circRNA	chr1	1495944	1495964	+	1	1	AGO2	7mer-m8	gaCAAGGACGACUUGACUCGGu	|| ||||| :|||||||	ggGUGGGUGCUG-GCUGAGCCc	1.3197	-1.204
MIMAT0000080	hsa-miR-24-3p	hsa_circ_0000004	hsa_circ_002098	circRNA	chr1	1495944	1495964	+	1	1	AGO2	7mer-m8	gaCAAGGACGACUUGACUCGGu	|| ||||| :|||||||	ggGUGGGUGCUG-GCUGAGCCc	1.3197	-1.204
MIMAT0000080	hsa-miR-24-3p	NM_031921	ATAD3B	circRNA	chr1	1497234	1497252	+	0	0	NA	7mer-m8	gaCAAGGACGACUUGACUCGGu	||||:| || |||||||	ggGUUCUUACU---CUGAGCCc	1.1685	-0.021
MIMAT0000080	hsa-miR-24-3p	hsa_circ_0000003	hsa_circ_002058	circRNA	chr1	1497234	1497252	+	0	0	NA	7mer-m8	gaCAAGGACGACUUGACUCGGu	||||:| || |||||||	ggGUUCUUACU---CUGAGCCc	1.1685	-0.021
MIMAT0000080	hsa-miR-24-3p	hsa_circ_0000004	hsa_circ_002098	circRNA	chr1	1497234	1497252	+	0	0	NA	7mer-m8	gaCAAGGACGACUUGACUCGGu	||||:| || |||||||	ggGUUCUUACU---CUGAGCCc	1.1685	-0.021
MIMAT0000080	hsa-miR-24-3p	NM_031921	ATAD3B	circRNA	chr1	1508166	1508187	+	0	0	NA	8mer	gacaAGGACGACUUGACUCGGu	||||| |||||||	gcagUCCUGGGCCCCUGAGCCa	0.9372	-0.633
MIMAT0000080	hsa-miR-24-3p	hsa_circ_0000003	hsa_circ_002058	circRNA	chr1	1508166	1508187	+	0	0	NA	8mer	gacaAGGACGACUUGACUCGGu	||||| |||||||	gcagUCCUGGGCCCCUGAGCCa	0.9372	-0.633
MIMAT0000080	hsa-miR-24-3p	hsa_circ_0000004	hsa_circ_002098	circRNA	chr1	1508166	1508187	+	0	0	NA	8mer	gacaAGGACGACUUGACUCGGu	||||| |||||||	gcagUCCUGGGCCCCUGAGCCa	0.9372	-0.633
MIMAT0000080	hsa-miR-24-3p	NM_031921	ATAD3B	circRNA	chr1	1517164	1517189	+	0	0	NA	7mer-m8	gaCAAGGACGACUU----GACUCGGu	| | | | ||||:| |||||||	caGAUGCGGCUGGAAGCCCUGAGCCu	1.1951	-0.902
MIMAT0000080	hsa-miR-24-3p	hsa_circ_0000003	hsa_circ_002058	circRNA	chr1	1517164	1517189	+	0	0	NA	7mer-m8	gaCAAGGACGACUU----GACUCGGu	| | | | ||||:| |||||||	caGAUGCGGCUGGAAGCCCUGAGCCu	1.1951	-0.902
MIMAT0000080	hsa-miR-24-3p	hsa_circ_0000004	hsa_circ_002098	circRNA	chr1	1517164	1517189	+	0	0	NA	7mer-m8	gaCAAGGACGACUU----GACUCGGu	| | | | ||||:| |||||||	caGAUGCGGCUGGAAGCCCUGAGCCu	1.1951	-0.902
MIMAT0000080	hsa-miR-24-3p	hsa_circ_0000003	hsa_circ_002058	circRNA	chr1	1517563	1517583	+	0	0	NA	7mer-m8	gaCAAGGA-CGACUUGACUCGGu	|| ||| ||| |||||||	agGUCCCUCACUG--CUGAGCCg	1.1818	-0.506
MIMAT0000080	hsa-miR-24-3p	hsa_circ_0000004	hsa_circ_002098	circRNA	chr1	1517563	1517583	+	0	0	NA	7mer-m8	gaCAAGGA-CGACUUGACUCGGu	|| ||| ||| |||||||	agGUCCCUCACUG--CUGAGCCg	1.1818	-0.506
MIMAT0000080	hsa-miR-24-3p	hsa_circ_0000003	hsa_circ_002058	circRNA	chr1	1519040	1519064	+	0	0	NA	7mer-m8	gacaaGGACG-ACUU--GACUCGGu	| || || || | |||||||	uggacCCGGCGUGCACUCUGAGCCu	0.9389	-0.332
MIMAT0000080	hsa-miR-24-3p	hsa_circ_0000004	hsa_circ_002098	circRNA	chr1	1519040	1519064	+	0	0	NA	7mer-m8	gacaaGGACG-ACUU--GACUCGGu	| || || || | |||||||	uggacCCGGCGUGCACUCUGAGCCu	0.9389	-0.332
MIMAT0000080	hsa-miR-24-3p	hsa_circ_0000004	hsa_circ_002098	circRNA	chr1	1527299	1527320	+	0	0	NA	7mer-m8	gacaaggaCGACUUGACUCGGu	| | || :|||||||	aggcugggGCCCUGCUGAGCCu	0.6485	-0.36
MIMAT0000080	hsa-miR-24-3p	NM_014188	SSU72	circRNA	chr1	1542062	1542084	-	3	0	AGO2	7mer-m8	gacaaGGACG-ACUUGACUCGGu	| :|||| | ||||||||	caccgUCUGCUUCUACUGAGCCc	1.0976	4.836
MIMAT0000080	hsa-miR-24-3p	hsa_circ_0000005	hsa_circ_002136	circRNA	chr1	1666794	1666815	-	0	0	NA	7mer-m8	gacaaggACGACUUGACUCGGu	|| ::|||||||	gcugggaUGACAGGCUGAGCCc	0.2432	-0.025
MIMAT0000080	hsa-miR-24-3p	hsa_circ_0000005	hsa_circ_002136	circRNA	chr1	1682447	1682466	-	0	0	NA	7mer-m8	gacaagGACGACUUGACUCGGu	|| ||| |:||||||||	uugacaCUG--GGACUGAGCCc	1.0898	0.1
MIMAT0000080	hsa-miR-24-3p	hsa_circ_0000005	hsa_circ_002136	circRNA	chr1	1691698	1691718	-	0	0	NA	7mer-m8	gacaaGGACGACUUGACUCGGu	||||| | |||||||	uguccCCUGCAG-CCUGAGCCu	0.9719	-0.27
MIMAT0000080	hsa-miR-24-3p	hsa_circ_0000006	hsa_circ_001621	circRNA	chr1	1703348	1703367	-	0	0	NA	7mer-m8	gaCAAGGACGACUUGACUCGGu	|| || || |||||||	gcGUCCC--AUGCCCUGAGCCc	0.8292	-0.574
MIMAT0000080	hsa-miR-24-3p	hsa_circ_0000005	hsa_circ_002136	circRNA	chr1	1704239	1704258	-	1	0	AGO2	8mer	gacaaGGACGACUUGACUCGGu	||||||| |||||||	uccaaCCUGCUG--CUGAGCCa	1.3442	4.164
MIMAT0000080	hsa-miR-24-3p	hsa_circ_0000006	hsa_circ_001621	circRNA	chr1	1704239	1704258	-	1	0	AGO2	8mer	gacaaGGACGACUUGACUCGGu	||||||| |||||||	uccaaCCUGCUG--CUGAGCCa	1.3442	4.164
MIMAT0000080	hsa-miR-24-3p	hsa_circ_0000006	hsa_circ_001621	circRNA	chr1	1705973	1705994	-	0	0	NA	7mer-m8	gacaagGACGACUUGACUCGGu	||| :| | |: |||||||	cuggaaUUACAGGCCUGAGCCc	1.0976	-0.243
MIMAT0000080	hsa-miR-24-3p	hsa_circ_0000006	hsa_circ_001621	circRNA	chr1	1710404	1710426	-	0	0	NA	7mer-m8	gaCAAGGACGACUU-GACUCGGu	|| ::| ||||: |||||||	ggGUCUUUUCUGAGCCUGAGCCu	1.4146	-0.105
MIMAT0000080	hsa-miR-24-3p	hsa_circ_0000006	hsa_circ_001621	circRNA	chr1	1711113	1711136	-	0	0	NA	7mer-m8	gacAAGGAC--GACUUGACUCGGu	| | |||| | ||||||||	uucUACCUGGAGUUCACUGAGCCu	1.112	0.076
MIMAT0000080	hsa-miR-24-3p	hsa_circ_0000006	hsa_circ_001621	circRNA	chr1	1731065	1731086	-	0	0	NA	7mer-m8	gacaaggacgacUUGACUCGGu	| ::|||||||	gcugggauuacaGGCUGAGCCc	0.0692	0.103
MIMAT0000080	hsa-miR-24-3p	hsa_circ_0000006	hsa_circ_001621	circRNA	chr1	1733995	1734014	-	0	0	NA	7mer-m8	gacaAGGACGACUUGACUCGGu	| | | ||| |||||||	cacaUACGGCU--UCUGAGCCc	0.8248	-0.225
MIMAT0000080	hsa-miR-24-3p	NM_003036	SKI	circRNA	chr1	2302978	2302992	+	0	0	NA	7mer-m8	gacaaggacGACUUGACUCGGu	|| |||||||	#NAME?	-0.57	1.927
MIMAT0000080	hsa-miR-24-3p	NM_003036	SKI	circRNA	chr1	2308283	2308302	+	3	0	AGO1,AGO2	7mer-m8	gacaaggacGACUUGACUCGGu	||| |||||||	gaccagagaCUG--CUGAGCCc	-0.0006	0.664
MIMAT0000080	hsa-miR-24-3p	NM_003036	SKI	circRNA	chr1	2309641	2309662	+	3	1	AGO1,AGO2	7mer-m8	gacAAGGACGACUUGACUCGGu	| ||||: |: |||||||	uccUCCCUGUGGGUCUGAGCCc	1.1885	-0.096
MIMAT0000080	hsa-miR-24-3p	NM_182752	TPRG1L	circRNA	chr1	3629608	3629629	+	5	0	AGO1-4,AGO2	8mer	gacAAGGACGACUUGACUCGGu	| |:|| ::|||||||	agcUACUUGAGAGGCUGAGCCa	0.8492	-0.381
MIMAT0000080	hsa-miR-24-3p	NM_007274	ACOT7	circRNA	chr1	6281136	6281159	-	2	0	AGO2	8mer	gacaaGGACG-AC-UUGACUCGGu	|| ||| | || :|||||||	cuucaCCUACGUGUCGCUGAGCCa	1.1729	5.416
MIMAT0000080	hsa-miR-24-3p	NM_181864	ACOT7	circRNA	chr1	6281136	6281159	-	2	0	AGO2	8mer	gacaaGGACG-AC-UUGACUCGGu	|| ||| | || :|||||||	cuucaCCUACGUGUCGCUGAGCCa	1.1729	5.416
MIMAT0000080	hsa-miR-24-3p	NM_181865	ACOT7	circRNA	chr1	6281136	6281159	-	2	0	AGO2	8mer	gacaaGGACG-AC-UUGACUCGGu	|| ||| | || :|||||||	cuucaCCUACGUGUCGCUGAGCCa	1.1729	5.416
MIMAT0000080	hsa-miR-24-3p	NM_181864	ACOT7	circRNA	chr1	6385744	6385767	-	0	0	NA	7mer-m8	gacaaGGACGACU--UGACUCGGu	|| ||| | :|||||||	ucacaCCGGCUCACUGCUGAGCCg	0.7608	-0.957
MIMAT0000080	hsa-miR-24-3p	NM_001009566	CLSTN1	circRNA	chr1	9737517	9737539	-	1	0	AGO2	7mer-m8	gacaaggacgAC-UUGACUCGGu	| || |||||||||	aaaaugacaaUGAAACUGAGCCu	0.4227	3.829
MIMAT0000080	hsa-miR-24-3p	NM_001286	CLCN6	circRNA	chr1	11841172	11841193	+	1	0	AGO2	8mer	gacaaggacgacuuGACUCGGu	|| |||||||	gaaaggaagcacuuCUGAGCCa	-0.0217	-0.049
MIMAT0000080	hsa-miR-24-3p	NM_015164	PLEKHM2	circRNA	chr1	15727347	15727368	+	0	0	NA	7mer-m8	gaCAAGGACGACUUGACUCGGu	||| | || | | :|||||||	cuGGUGCUCCCGUGCUGAGCCc	1.3691	0.609
MIMAT0000080	hsa-miR-24-3p	NM_015164	PLEKHM2	circRNA	chr1	15727679	15727698	+	1	0	AGO2	8mer	gacaaGGACGACUUGACUCGGu	| |||| || |||||||	aggggCCUG-UG-UCUGAGCCa	1.1042	0.319
MIMAT0000080	hsa-miR-24-3p	NM_017556	FBLIM1	circRNA	chr1	15784743	15784764	+	3	0	AGO1,AGO2	7mer-m8	gacaaggacgacuuGACUCGGu	|| |||||||	ugcacacuuuccuuCUGAGCCu	0.0453	0.242
MIMAT0000080	hsa-miR-24-3p	NM_017556	FBLIM1	circRNA	chr1	15786345	15786366	+	0	0	NA	7mer-m8	gacaaGGACGACUUGACUCGGu	| | | :|| |||||||	cacagCGUCUUGCCCUGAGCCu	0.7583	-0.058
MIMAT0000080	hsa-miR-24-3p	NM_017556	FBLIM1	circRNA	chr1	15786486	15786508	+	2	0	AGO1,AGO2	7mer-m8	gacAAGGACGA-CUUGACUCGGu	||: || | :|||||||	gacUUUAGCCUCGUGCUGAGCCg	0.7893	-0.086
MIMAT0000080	hsa-miR-24-3p	NM_015001	SPEN	circRNA	chr1	15931573	15931595	+	0	0	NA	7mer-m8	gacaagGACGACU-UGACUCGGu	| |||| || :|||||||	acgccaCUGCAGAUGCUGAGCCu	1.1618	0.172
MIMAT0000080	hsa-miR-24-3p	NM_015001	SPEN	circRNA	chr1	15935494	15935515	+	4	0	AGO1-4,AGO2	8mer	gacaagGACGACUUGACUCGGu	| |||: |||||||	cccagaCUGUGUCCCUGAGCCa	0.6323	3.73
MIMAT0000080	hsa-miR-24-3p	NM_015001	SPEN	circRNA	chr1	15937360	15937381	+	0	0	NA	7mer-m8	gacaaggacgacUUGACUCGGu	| | | |||||||	ugcaaacaggccACCUGAGCCu	0.1828	1.376
MIMAT0000080	hsa-miR-24-3p	NM_004431	EPHA2	circRNA	chr1	16125211	16125232	-	1	0	AGO1	7mer-m8	gacaaggACGACUUGACUCGGu	|| | | | |||||||	guggggaUCCCCAUCUGAGCCu	0.6485	2.3
MIMAT0000080	hsa-miR-24-3p	NM_022089	ATP13A2	circRNA	chr1	16986172	16986191	-	4	2	AGO1-4,AGO2	8mer	gacAAGGACGACUUGACUCGGu	| ||||| |||||||	aacUCCCUGC--CUCUGAGCCa	1.0281	0.516
MIMAT0000080	hsa-miR-24-3p	NM_022089	ATP13A2	circRNA	chr1	16991832	16991853	-	0	0	NA	7mer-m8	gacaaggacgaCUUGACUCGGu	|||| | || |||||||	cuguggaaggaGACCUGAGCCu	1.1164	2.176
MIMAT0000080	hsa-miR-24-3p	NM_018715	RCC2	circRNA	chr1	17408282	17408303	-	4	0	AGO1,AGO2	7mer-m8	gacaaggacGACUUGACUCGGu	|||| | |::|||||||	cuguggagcCAGGGCUGAGCCu	1.0868	-0.41
MIMAT0000080	hsa-miR-24-3p	NM_001204088	C1orf151-NBL1	circRNA	chr1	19657055	19657078	+	1	0	AGO2	7mer-m8	gacaaggaCGACU--UGACUCGGu	| | || || |||||||	ccuggcggGCAGACCCCUGAGCCc	0.6407	1.587
MIMAT0000080	hsa-miR-24-3p	NM_001204088	C1orf151-NBL1	circRNA	chr1	19657422	19657442	+	0	0	NA	8mer	gacaaggaCGACUUGACUCGGu	| |:|| :|||||||	gggaggaaGUUG-GCUGAGCCa	0.5924	-0.197
MIMAT0000080	hsa-miR-24-3p	NM_018584	CAMK2N1	circRNA	chr1	20485339	20485360	-	4	0	AGO2	7mer-m8	gacaaggacgacUUGACUCGGu	| | |:|||||||	acggcgacgagaAGCUGAGCCc	0.3729	1.891
MIMAT0000080	hsa-miR-24-3p	NM_016287	HP1BP3	circRNA	chr1	20773861	20773882	-	1	0	AGO2	7mer-m8	gacAAGGACGACUUGACUCGGu	| | :|| || ||||||||	auuUGUCUUAUGUACUGAGCCc	1.1474	0.16
MIMAT0000080	hsa-miR-24-3p	NM_001198801	EIF4G3	circRNA	chr1	20899800	20899821	-	6	0	AGO2	8mer	gacaaggacgacUUGACUCGGu	| |:|||||||	aaauggagaagaAGCUGAGCCa	0.0843	3.28
MIMAT0000080	hsa-miR-24-3p	NM_001198802	EIF4G3	circRNA	chr1	20899800	20899821	-	6	0	AGO2	8mer	gacaaggacgacUUGACUCGGu	| |:|||||||	aaauggagaagaAGCUGAGCCa	0.0843	3.28
MIMAT0000080	hsa-miR-24-3p	NM_003760	EIF4G3	circRNA	chr1	20899800	20899821	-	6	0	AGO2	8mer	gacaaggacgacUUGACUCGGu	| |:|||||||	aaauggagaagaAGCUGAGCCa	0.0843	3.28
MIMAT0000080	hsa-miR-24-3p	NM_001198801	EIF4G3	circRNA	chr1	21176805	21176827	-	1	0	AGO2	7mer-m8	gacaaGGACG-ACUUGACUCGGu	| || || | : |||||||	auccaCCGGCAUCGCCUGAGCCc	0.8868	3.331
MIMAT0000080	hsa-miR-24-3p	NM_033631	LUZP1	circRNA	chr1	23088891	23088912	-	1	0	AGO1	7mer-m8	gacaaggacgaCUUGACUCGGu	| ||||||||||	ugugcugaggaGAACUGAGCCc	0.2134	1.601
MIMAT0000080	hsa-miR-24-3p	NM_033631	LUZP1	circRNA	chr1	23091298	23091319	-	0	0	NA	7mer-m8	gacaaggacgacuuGACUCGGu	| |||||||	uucaggggaugcccCUGAGCCc	-0.4545	1.371
MIMAT0000080	hsa-miR-24-3p	NM_033631	LUZP1	circRNA	chr1	23093840	23093862	-	0	0	NA	7mer-m8	gacaaGGACGAC-UUGACUCGGu	|| |||| : |||||||	uguacCCAGCUGUGUCUGAGCCu	0.9427	5.193
MIMAT0000080	hsa-miR-24-3p	NM_002167	ID3	circRNA	chr1	23559410	23559436	-	4	1	AGO1,AGO2	7mer-m8	gacaaGGACG-ACUU----GACUCGGu	|| || |||| |||||||	acuccCCAGCAUGAAGGCGCUGAGCCc	0.7985	3.569
MIMAT0000080	hsa-miR-24-3p	NM_007260	LYPLA2	circRNA	chr1	23794793	23794812	+	3	0	AGO2	7mer-m8	gacaAGGACGACUUGACUCGGu	||:|| || |||||||	accaUCUUG--GAUCUGAGCCg	0.8414	1.127
MIMAT0000080	hsa-miR-24-3p	NM_005839	SRRM1	circRNA	chr1	24670170	24670192	+	3	0	AGO1,AGO1-4	8mer	gaCA-AGGACGACUUGACUCGGu	|||| ||| | | |||||||	cuGUCUCCGGGUCUCCUGAGCCa	1.4811	3.432
MIMAT0000080	hsa-miR-24-3p	NM_020451	SEPN1	circRNA	chr1	25816665	25816686	+	3	0	AGO2	8mer	gacaaggacgacuuGACUCGGu	|| | | |||||||	cuuugguccacgucCUGAGCCa	0.3341	0.154
MIMAT0000080	hsa-miR-24-3p	NM_020451	SEPN1	circRNA	chr1	25817170	25817190	+	3	0	AGO1,AGO2	7mer-m8	gacaaGGACGACUUGACUCGGu	|| | || | ||||||||	uugggCGUG-UCCACUGAGCCu	1.011	-0.481
MIMAT0000080	hsa-miR-24-3p	NM_006015	ARID1A	circRNA	chr1	26732745	26732767	+	1	0	AGO2	7mer-m8	gacaaggacgACUU-GACUCGGu	| |||| |||||||	caagaagauaUGAACCUGAGCCu	0.363	4.192
MIMAT0000080	hsa-miR-24-3p	NM_015023	WDTC1	circRNA	chr1	27307256	27307276	+	1	0	AGO2	7mer-m8	gacaAGGACG-ACUUGACUCGGu	| ||| | || |||||||	cccaUCCCACAUG--CUGAGCCg	0.8891	1.38
MIMAT0000080	hsa-miR-24-3p	NM_015023	WDTC1	circRNA	chr1	27307332	27307353	+	0	1	NA	8mer	gacaaggacgacuuGACUCGGu	| | | |||||||	gaggggugggucucCUGAGCCa	0.282	0.603
MIMAT0000080	hsa-miR-24-3p	NM_006990	WASF2	circRNA	chr1	27406367	27406388	-	1	1	AGO1	7mer-m8	gacaaggacgaCUUGACUCGGu	|:||||||||	ucaggguguggGGACUGAGCCu	-0.1364	0.072
MIMAT0000080	hsa-miR-24-3p	NM_016258	YTHDF2	circRNA	chr1	28736951	28736974	+	3	0	AGO1,AGO2	7mer-m8	gacaaggaCGACUU--GACUCGGu	|| || |:| |||||||	gagucggaGCCGGAGCCUGAGCCg	0.7317	1.562
MIMAT0000080	hsa-miR-24-3p	NM_006762	LAPTM5	circRNA	chr1	30741659	30741681	-	1	0	AGO2	7mer-m8	gacAAGGACGACUU-GACUCGGu	|| ||| | | |: |||||||	cucUUCAUCAUCAGCCUGAGCCu	1.2594	2.558
MIMAT0000080	hsa-miR-24-3p	NM_001199037	SERINC2	circRNA	chr1	31423807	31423829	+	0	0	NA	7mer-m8	gaCAAGGACGACU-UGACUCGGu	||| | | | | :|||||||	guGUCCAUCAUUAUGCUGAGCCc	1.0854	3.296
MIMAT0000080	hsa-miR-24-3p	NM_001199038	SERINC2	circRNA	chr1	31423807	31423829	+	0	0	NA	7mer-m8	gaCAAGGACGACU-UGACUCGGu	||| | | | | :|||||||	guGUCCAUCAUUAUGCUGAGCCc	1.0854	3.296
MIMAT0000080	hsa-miR-24-3p	NM_001199039	SERINC2	circRNA	chr1	31423807	31423829	+	0	0	NA	7mer-m8	gaCAAGGACGACU-UGACUCGGu	||| | | | | :|||||||	guGUCCAUCAUUAUGCUGAGCCc	1.0854	3.296
MIMAT0000080	hsa-miR-24-3p	NM_178865	SERINC2	circRNA	chr1	31423807	31423829	+	0	0	NA	7mer-m8	gaCAAGGACGACU-UGACUCGGu	||| | | | | :|||||||	guGUCCAUCAUUAUGCUGAGCCc	1.0854	3.296
MIMAT0000080	hsa-miR-24-3p	NM_001199037	SERINC2	circRNA	chr1	31426710	31426733	+	0	0	NA	7mer-m8	gaCAAGGAC--GACUUGACUCGGu	||||| || || ||||||||	auGUUCAUGUACUACACUGAGCCc	1.5724	3.187
MIMAT0000080	hsa-miR-24-3p	NM_001199038	SERINC2	circRNA	chr1	31426710	31426733	+	0	0	NA	7mer-m8	gaCAAGGAC--GACUUGACUCGGu	||||| || || ||||||||	auGUUCAUGUACUACACUGAGCCc	1.5724	3.187
MIMAT0000080	hsa-miR-24-3p	NM_001199039	SERINC2	circRNA	chr1	31426710	31426733	+	0	0	NA	7mer-m8	gaCAAGGAC--GACUUGACUCGGu	||||| || || ||||||||	auGUUCAUGUACUACACUGAGCCc	1.5724	3.187
MIMAT0000080	hsa-miR-24-3p	NM_178865	SERINC2	circRNA	chr1	31426710	31426733	+	0	0	NA	7mer-m8	gaCAAGGAC--GACUUGACUCGGu	||||| || || ||||||||	auGUUCAUGUACUACACUGAGCCc	1.5724	3.187
MIMAT0000080	hsa-miR-24-3p	NM_001199037	SERINC2	circRNA	chr1	31434283	31434304	+	1	1	AGO2	7mer-m8	gacaaGGACGACUUGACUCGGu	:| || ::|||||||	accaaUCAGCCAGGCUGAGCCc	0.6112	0.053
MIMAT0000080	hsa-miR-24-3p	NM_001199038	SERINC2	circRNA	chr1	31434283	31434304	+	1	1	AGO2	7mer-m8	gacaaGGACGACUUGACUCGGu	:| || ::|||||||	accaaUCAGCCAGGCUGAGCCc	0.6112	0.053
MIMAT0000080	hsa-miR-24-3p	NM_001199039	SERINC2	circRNA	chr1	31434283	31434304	+	1	1	AGO2	7mer-m8	gacaaGGACGACUUGACUCGGu	:| || ::|||||||	accaaUCAGCCAGGCUGAGCCc	0.6112	0.053
MIMAT0000080	hsa-miR-24-3p	NM_178865	SERINC2	circRNA	chr1	31434283	31434304	+	1	1	AGO2	7mer-m8	gacaaGGACGACUUGACUCGGu	:| || ::|||||||	accaaUCAGCCAGGCUGAGCCc	0.6112	0.053
MIMAT0000080	hsa-miR-24-3p	NM_001199037	SERINC2	circRNA	chr1	31434323	31434342	+	1	0	AGO2	7mer-m8	gacaaGGACGACUUGACUCGGu	| | ||||| |||||||	caggaCCUGC--CCCUGAGCCg	1.1977	-0.363
MIMAT0000080	hsa-miR-24-3p	NM_001199038	SERINC2	circRNA	chr1	31434323	31434342	+	1	0	AGO2	7mer-m8	gacaaGGACGACUUGACUCGGu	| | ||||| |||||||	caggaCCUGC--CCCUGAGCCg	1.1977	-0.363
MIMAT0000080	hsa-miR-24-3p	NM_001199039	SERINC2	circRNA	chr1	31434323	31434342	+	1	0	AGO2	7mer-m8	gacaaGGACGACUUGACUCGGu	| | ||||| |||||||	caggaCCUGC--CCCUGAGCCg	1.1977	-0.363
MIMAT0000080	hsa-miR-24-3p	NM_178865	SERINC2	circRNA	chr1	31434323	31434342	+	1	0	AGO2	7mer-m8	gacaaGGACGACUUGACUCGGu	| | ||||| |||||||	caggaCCUGC--CCCUGAGCCg	1.1977	-0.363
MIMAT0000080	hsa-miR-24-3p	NM_001703	BAI2	circRNA	chr1	31731145	31731168	-	1	0	AGO2	8mer	gacaagGACGAC--UUGACUCGGu	| |||| | ||||||||	acauggCUGCGGCCCACUGAGCCa	0.9424	1.016
MIMAT0000080	hsa-miR-24-3p	NM_001703	BAI2	circRNA	chr1	31738865	31738884	-	0	0	NA	7mer-m8	gacaaGGACGACUUGACUCGGu	| ||| | |:|||||||	cccagCCUCC--AGCUGAGCCc	0.8703	2.679
MIMAT0000080	hsa-miR-24-3p	NM_001703	BAI2	circRNA	chr1	31756339	31756359	-	0	0	NA	7mer-m8	gaCAAGGACGACUUGACUCGGu	|||| |||| | ::|||||||	cuGUGCCUG-UCGGCUGAGCCc	1.7993	2.653
MIMAT0000080	hsa-miR-24-3p	NM_023009	MARCKSL1	circRNA	chr1	32334225	32334246	-	3	1	AGO1-4,AGO2	8mer	gacaaggacgacuuGACUCGGu	| || |||||||	uacuccccaaauccCUGAGCCa	0.2583	0.991
MIMAT0000080	hsa-miR-24-3p	NM_152493	ZNF362	circRNA	chr1	33299029	33299050	+	2	0	AGO1-4,AGO2	7mer-m8	gacaAGGACGACUUGACUCGGu	| ||: || | |||||||	cgaaUCUCUCUCAUCUGAGCCc	0.9589	4.345
MIMAT0000080	hsa-miR-24-3p	NM_198040	PHC2	circRNA	chr1	33355108	33355131	-	1	0	AGO1	7mer-m8	gacaaggACGA--CUUGACUCGGu	| | |||| |:|||||||	cggccugUGCUCCAAGCUGAGCCc	1.0066	1.442
MIMAT0000080	hsa-miR-24-3p	NM_022111	CLSPN	circRNA	chr1	35732771	35732792	-	0	0	NA	8mer	gacaaggacgaCUUGACUCGGu	|| | || | ||||||||	cuuugcccaaaGCACUGAGCCa	0.9778	0.132
MIMAT0000080	hsa-miR-24-3p	NM_022111	CLSPN	circRNA	chr1	35748038	35748058	-	1	0	AGO2	7mer-m8	gacaaggacGACUUGACUCGGu	||| |||||||	ucagggaaaCUG-UCUGAGCCu	0.0448	5.066
MIMAT0000080	hsa-miR-24-3p	NM_024852	EIF2C3	circRNA	chr1	35972134	35972155	+	1	0	AGO1-4	8mer	gacaaggacGACUUGACUCGGu	| || : |||||||	aggacggacCUUGCCUGAGCCa	0.3447	3.742
MIMAT0000080	hsa-miR-24-3p	NM_005119	THRAP3	circRNA	chr1	36232970	36232990	+	0	0	NA	7mer-m8	gacaAGGACGACUUGACUCGGu	|:|| ||| |||||||	gcaaUUCUACUG-CCUGAGCCu	0.9534	-0.149
MIMAT0000080	hsa-miR-24-3p	NM_005119	THRAP3	circRNA	chr1	36243163	36243184	+	0	0	NA	7mer-m8	gacAAGGACGACUUGACUCGGu	| ||::| :|| |||||||	uuuUUUUUUUUGCUCUGAGCCc	1.2305	0
MIMAT0000080	hsa-miR-24-3p	NM_005119	THRAP3	circRNA	chr1	36252835	36252856	+	0	0	NA	8mer	gacaaggaCGACUUGACUCGGu	|:|| ||||||||	ggacagggGUUGCACUGAGCCa	0.3419	-0.024
MIMAT0000080	hsa-miR-24-3p	NM_005119	THRAP3	circRNA	chr1	36304703	36304724	+	2	0	AGO1-4,AGO2	7mer-m8	gacaaggacgacuuGACUCGGu	| || | |||||||	caccucacgugcccCUGAGCCc	0.5576	0.274
MIMAT0000080	hsa-miR-24-3p	NM_024664	PPCS	circRNA	chr1	42460290	42460311	+	2	0	AGO2	8mer	gacaaggacGACUUGACUCGGu	||| :|||||||	ugucaggccCUGUGCUGAGCCa	0.1812	0.28
MIMAT0000080	hsa-miR-24-3p	NM_002840	PTPRF	circRNA	chr1	43545066	43545090	+	3	0	AGO2	8mer	gacaaGGA-CGACU--UGACUCGGu	||| | ||: |||||||	agagcCCUGGAUGGCCCCUGAGCCa	0.6699	1.408
MIMAT0000080	hsa-miR-24-3p	NM_002840	PTPRF	circRNA	chr1	43622050	43622071	+	5	0	AGO2	8mer	gacaaGGACGACUUGACUCGGu	| || ||| |||||||	gggacCCAGCUCCUCUGAGCCa	0.9678	3.005
MIMAT0000080	hsa-miR-24-3p	NM_014663	KDM4A	circRNA	chr1	43688962	43688983	+	1	0	AGO2	8mer	gacaaggacgacuuGACUCGGu	| | |||||||	ccugggccaagccuCUGAGCCa	-0.0174	5.065
MIMAT0000080	hsa-miR-24-3p	NM_006369	LRRC41	circRNA	chr1	46286308	46286328	-	2	0	AGO1,AGO2	7mer-m8	gacaagGACGACUUGACUCGGu	||| || :|||||||	accgagCUGGUG-GCUGAGCCc	0.695	2.586
MIMAT0000080	hsa-miR-24-3p	NM_014774	KIAA0494	circRNA	chr1	46676280	46676301	-	2	0	AGO1,AGO2	8mer	gacaaggacgacuuGACUCGGu	| | |||||||	gacuaguaucacccCUGAGCCa	0.1123	0.536
MIMAT0000080	hsa-miR-24-3p	NM_014774	KIAA0494	circRNA	chr1	46717980	46718003	-	0	0	NA	7mer-m8	gacaaGGACGA--CUUGACUCGGu	| |||||| | ||||||||	caccgCCUGCUUCGCACUGAGCCu	1.395	4.79
MIMAT0000080	hsa-miR-24-3p	NM_007051	FAF1	circRNA	chr1	50475617	50475638	-	1	0	AGO2	7mer-m8	gacaaggacgacuUGACUCGGu	:|||||||	aaaggaagaaaauGCUGAGCCu	-0.5909	3.229
MIMAT0000080	hsa-miR-24-3p	NM_007051	FAF1	circRNA	chr1	50475638	50475658	-	0	1	NA	8mer	gacaaGGACGACUUGACUCGGu	| ||||| |||||||	caagcCCUGC-CUCCUGAGCCa	1.0281	5.6
MIMAT0000080	hsa-miR-24-3p	NM_007051	FAF1	circRNA	chr1	50780896	50780915	-	0	0	NA	8mer	gacAAGGACGACUUGACUCGGu	| | |:| ||| |||||||	gucUGCUUCCUG--CUGAGCCa	1.1042	2.348
MIMAT0000080	hsa-miR-24-3p	NM_007051	FAF1	circRNA	chr1	50782208	50782234	-	0	0	NA	7mer-m8	gacAAGGAC-----GACUUGACUCGGu	|||||| || : |||||||	uacUUCCUGAAGGACUAGCCUGAGCCu	0.8901	0.245
MIMAT0000080	hsa-miR-24-3p	NM_032449	CC2D1B	circRNA	chr1	52357818	52357835	-	1	0	AGO2	7mer-m8	gacaaGGACGACUUGACUCGGu	| | ||||| |||||||	cagcgCCUGC----CUGAGCCc	1.1068	0.663
MIMAT0000080	hsa-miR-24-3p	NM_032449	CC2D1B	circRNA	chr1	52361088	52361109	-	1	0	AGO2	7mer-m8	gacaaggacgacUUGACUCGGu	| :||||||||	uguggacgaggaGACUGAGCCc	0.1895	0.884
MIMAT0000080	hsa-miR-24-3p	NM_001199080	PODN	circRNA	chr1	53069953	53069974	+	1	0	AGO2	7mer-m8	gacaaggacgacuuGACUCGGu	|| |||||||	guggcggccacagcCUGAGCCc	-0.1896	0.131
MIMAT0000080	hsa-miR-24-3p	NM_001199080	PODN	circRNA	chr1	53070000	53070022	+	2	0	AGO2	7mer-m8	gacaaggACGACU-UGACUCGGu	| |||||: ||||||||	gagccggUGCUGGUACUGAGCCc	1.1911	1.336
MIMAT0000080	hsa-miR-24-3p	NM_004631	LRP8	circRNA	chr1	53262093	53262119	-	1	2	AGO2	8mer	gacaAGGA--CGACU---UGACUCGGu	|||| |||| |||||||	gaucUCCUCCACUGACUUCCUGAGCCa	0.9368	3.069
MIMAT0000080	hsa-miR-24-3p	NM_014762	DHCR24	circRNA	chr1	54850929	54850950	-	3	0	AGO1-4,AGO2	8mer	gacaaggacgaCUUGACUCGGu	| ||:|||||||	uggaauuaaggGAGCUGAGCCa	0.2539	0.229
MIMAT0000080	hsa-miR-24-3p	NM_014762	DHCR24	circRNA	chr1	54851956	54851977	-	4	0	AGO1-4,AGO2	7mer-m8	gacaaggacgacuuGACUCGGu	| | |||||||	gucccuuaaccccuCUGAGCCc	0.0237	0.7
MIMAT0000080	hsa-miR-24-3p	NM_005455	ZRANB2	circRNA	chr1	71065715	71065736	-	1	3	AGO2	7mer-m8	gacaaggacgacuuGACUCGGu	| |||||||	aacacuaaacaaccCUGAGCCc	-0.2866	2.392
MIMAT0000080	hsa-miR-24-3p	NM_015534	ZZZ3	circRNA	chr1	77632458	77632483	-	3	0	AGO1-4	8mer	gaCAA--GGACGACU--UGACUCGGu	|||| :| ||||| ||||||||	auGUUAAUCAGCUGACUACUGAGCCa	1.7377	1.972
MIMAT0000080	hsa-miR-24-3p	NM_003672	CDC14A	circRNA	chr1	100499228	100499252	+	1	0	AGO2	7mer-m8	gacaAGGACGACUU---GACUCGGu	|| |:| || :| |||||||	cuucUUCAGCGAGAUUCCUGAGCCg	0.9467	3.01
MIMAT0000080	hsa-miR-24-3p	NM_033312	CDC14A	circRNA	chr1	100499228	100499252	+	1	0	AGO2	7mer-m8	gacaAGGACGACUU---GACUCGGu	|| |:| || :| |||||||	cuucUUCAGCGAGAUUCCUGAGCCg	0.9467	3.01
MIMAT0000080	hsa-miR-24-3p	NM_006402	HBXIP	circRNA	chr1	110407639	110407661	-	2	0	AGO2	7mer-m8	gaCAAGGACGACUU--GACUCGGu	| || || ||||:: |||||||	ccGUGCC-GCUGGGUUCUGAGCCg	1.5165	-0.879
MIMAT0000080	hsa-miR-24-3p	NM_020963	MOV10	circRNA	chr1	112694453	112694464	+	0	0	NA	7mer-m8	gacaaggacgacuuGACUCGGu	|||||||	#NAME?	-2.0455	1.898
MIMAT0000080	hsa-miR-24-3p	NM_020963	MOV10	circRNA	chr1	112698420	112698441	+	3	0	AGO1,AGO2	7mer-m8	gacaaggaCGACUUGACUCGGu	| ||| : |||||||	agggcaaaGCUCGCCUGAGCCc	0.6135	2.775
MIMAT0000080	hsa-miR-24-3p	NM_020440	PTGFRN	circRNA	chr1	116944714	116944736	+	0	0	NA	7mer-m8	gacaaGGACGACUU-GACUCGGu	| | || || ||: |||||||	cggccCCCGCCGAGCCUGAGCCu	1.2305	0.991
MIMAT0000080	hsa-miR-24-3p	NM_020440	PTGFRN	circRNA	chr1	116989971	116989992	+	1	0	AGO1	7mer-m8	gacaaggacgacUUGACUCGGu	|||| :||||||||	cugugagccaaaGACUGAGCCu	0.7406	2.77
MIMAT0000080	hsa-miR-24-3p	NM_004079	CTSS	circRNA	chr1	150731110	150731131	-	1	0	AGO1	7mer-m8	gacaaggacgacuUGACUCGGu	| || ||||||||	acaggcgugagccACUGAGCCc	0.4748	-0.428
MIMAT0000080	hsa-miR-24-3p	NM_004079	CTSS	circRNA	chr1	150731748	150731769	-	0	0	NA	8mer	gacaaggacgacUUGACUCGGu	|| |||||||||	uauuuggcaaauAACUGAGCCa	0.3946	0.351
MIMAT0000080	hsa-miR-24-3p	NM_002810	PSMD4	circRNA	chr1	151266560	151266581	+	1	0	AGO2	8mer	gacaaggacgacUUGACUCGGu	| | | |||||||	agcuauggacacAUCUGAGCCa	0.2299	2.698
MIMAT0000080	hsa-miR-24-3p	NM_020832	ZNF687	circRNA	chr1	151289737	151289758	+	1	0	AGO1-4	7mer-m8	gacaaGGACGACUUGACUCGGu	|| | :||||||||	gcugaCCCCCAAGACUGAGCCu	0.5469	1.982
MIMAT0000080	hsa-miR-24-3p	NM_020832	ZNF687	circRNA	chr1	151289833	151289854	+	0	0	NA	7mer-m8	gacaaGGACGACUUGACUCGGu	|| ||| |||||||	aguacCCAGCUCCCCUGAGCCc	0.7154	1.162
MIMAT0000080	hsa-miR-24-3p	NM_001198773	PI4KB	circRNA	chr1	151316431	151316452	-	4	0	AGO1-4,AGO2	7mer-m8	gacaaggacgacuuGACUCGGu	|| |||||||	cuugaagccaacuuCUGAGCCc	-0.2805	1.131
MIMAT0000080	hsa-miR-24-3p	NM_015100	POGZ	circRNA	chr1	151404597	151404618	-	12	0	AGO1-4,AGO2	8mer	gacaaggacgacuuGACUCGGu	| |||||||	aauaguaaucacguCUGAGCCa	-0.2866	1.4
MIMAT0000080	hsa-miR-24-3p	NM_015100	POGZ	circRNA	chr1	151406344	151406365	-	11	0	AGO1-4,AGO2	7mer-m8	gacaaGGACGACUUGACUCGGu	| || | |:|||||||	gggggCCACCCCAGCUGAGCCu	0.7994	1.031
MIMAT0000080	hsa-miR-24-3p	NM_080388	S100A16	circRNA	chr1	153606988	153607009	-	4	0	AGO1,AGO2	7mer-m8	gacaaggaCGACUUGACUCGGu	|| ::|||||||	ugagcuaaGCAAGGCUGAGCCu	0.1601	0.401
MIMAT0000080	hsa-miR-24-3p	NM_014856	DENND4B	circRNA	chr1	153929925	153929949	-	0	0	NA	7mer-m8	gacaaggACGACU---UGACUCGGu	||| || ||||||||	ggaaagaUGCAGAGCUACUGAGCCu	0.4383	1.174
MIMAT0000080	hsa-miR-24-3p	NM_014856	DENND4B	circRNA	chr1	153932394	153932415	-	1	0	AGO2	7mer-m8	gacaaggaCGACUUGACUCGGu	| || | |||||||	gggcauggGCAUACCUGAGCCc	0.4372	3.645
MIMAT0000080	hsa-miR-24-3p	NM_014856	DENND4B	circRNA	chr1	153933793	153933813	-	0	0	NA	7mer-m8	gaCAAGGACGACUUGACUCGGu	|| :|| | || |||||||	aaGUCUCU-CAGACCUGAGCCu	1.1396	2.203
MIMAT0000080	hsa-miR-24-3p	NM_014856	DENND4B	circRNA	chr1	153937834	153937857	-	0	0	NA	7mer-m8	gacaagGACGACUU--GACUCGGu	| | | ||| |||||||	ccagagCAGGAGAAGCCUGAGCCg	0.6135	2.669
MIMAT0000080	hsa-miR-24-3p	NM_014437	SLC39A1	circRNA	chr1	153959468	153959489	-	8	0	AGO1,AGO2	7mer-m8	gacaaggACGACUUGACUCGGu	| ||: | ||||||||	acaguaaUGUGGCACUGAGCCc	0.7395	1.204
MIMAT0000080	hsa-miR-24-3p	NM_001193495	ADAR	circRNA	chr1	154583100	154583121	-	0	0	NA	8mer	gacaaggacgaCUUGACUCGGu	| | | :|||||||	caucugggaacGUGCUGAGCCa	0.2737	-0.311
MIMAT0000080	hsa-miR-24-3p	NM_001193495	ADAR	circRNA	chr1	154583149	154583171	-	0	0	NA	7mer-m8	gacaaGGACG-ACUUGACUCGGu	||| | ||:|||||||	ugcgaCCUUCAGGAGCUGAGCCu	0.8141	0.077
MIMAT0000080	hsa-miR-24-3p	NM_001193495	ADAR	circRNA	chr1	154589879	154589900	-	5	0	AGO1-4,AGO2	8mer	gacaaggaCGACUUGACUCGGu	|| :|||||||	accagauaGCCAUGCUGAGCCa	0.0692	5.238
MIMAT0000080	hsa-miR-24-3p	NM_018489	ASH1L	circRNA	chr1	155409896	155409917	-	0	0	NA	8mer	gacaagGACGACUUGACUCGGu	||| :| | |: |||||||	cugggaUUACAGGUCUGAGCCa	1.0976	0.222
MIMAT0000080	hsa-miR-24-3p	NM_018489	ASH1L	circRNA	chr1	155478079	155478102	-	7	0	AGO1-4,AGO2	8mer	gacAAG-GACGACU-UGACUCGGu	||| || | | |||||||	ggaUUCACUCCCAACUCUGAGCCa	0.8891	2.952
MIMAT0000080	hsa-miR-24-3p	NM_018489	ASH1L	circRNA	chr1	155480599	155480620	-	0	0	NA	8mer	gacaaggacgacuuGACUCGGu	| | |||||||	aucaaauaguaauuCUGAGCCa	0.0986	1.886
MIMAT0000080	hsa-miR-24-3p	NR_036564	CCT3	circRNA	chr1	156309139	156309161	-	6	0	AGO1,AGO2	8mer	gaCA-AGGACGACUUGACUCGGu	|| ||| :| |||||||	gaGUCUCCCCUUUUCCUGAGCCa	0.9678	0.745
MIMAT0000080	hsa-miR-24-3p	NM_005920	MEF2D	circRNA	chr1	156468149	156468171	-	1	0	AGO2	7mer-m8	gacaagGAC-GACUUGACUCGGu	||| | | |||||||	ucccagCUGCCCGCCCUGAGCCu	0.5209	2.344
MIMAT0000080	hsa-miR-24-3p	NM_006617	NES	circRNA	chr1	156669703	156669726	-	0	0	NA	7mer-m8	gaCAAGGAC--GACUUGACUCGGu	|| || | | | :|||||||	gaGUCCCAGGACAGUGCUGAGCCu	0.9279	0.173
MIMAT0000080	hsa-miR-24-3p	NM_006617	NES	circRNA	chr1	156670891	156670914	-	3	0	AGO2	8mer	gaCA-AGGACG-ACUUGACUCGGu	|| | |||| ||:|||||||	gaGUCUGCUGCGGGAGCUGAGCCa	1.3958	-1.68
MIMAT0000080	hsa-miR-24-3p	NM_006617	NES	circRNA	chr1	156671131	156671152	-	0	0	NA	7mer-m8	gacaaggacgacuuGACUCGGu	| | |||||||	gcacccagagagccCUGAGCCc	0.0107	0.186
MIMAT0000080	hsa-miR-24-3p	NM_006617	NES	circRNA	chr1	156673130	156673152	-	0	0	NA	7mer-m8	gacAAGGA-CGACUUGACUCGGu	|| || | | |||||||	ucuUUGCUCCCAGUCCUGAGCCc	0.7959	1.129
MIMAT0000080	hsa-miR-24-3p	NM_005973	PRCC	circRNA	chr1	156767806	156767828	+	0	0	NA	7mer-m8	gacaaGGACGACU-UGACUCGGu	| || | ||| :|||||||	gcgagCCGGAUGAGGCUGAGCCc	1.1042	2.93
MIMAT0000080	hsa-miR-24-3p	NM_005973	PRCC	circRNA	chr1	156786924	156786946	+	1	0	AGO2	8mer	gacAAGGACGACU-UGACUCGGu	| | |||| | :|||||||	cccUCCCUGAAAAGGCUGAGCCa	1.1242	3.259
MIMAT0000080	hsa-miR-24-3p	NM_003564	TAGLN2	circRNA	chr1	159920475	159920499	-	6	1	AGO1,AGO2	7mer-m8	gacaaGGACG---ACUUGACUCGGu	| ||||| ||: |||||||	ggggaCCUGCAUAUGGCCUGAGCCg	1.1578	3.728
MIMAT0000080	hsa-miR-24-3p	NM_003768	PEA15	circRNA	chr1	160214157	160214178	+	2	0	AGO2	7mer-m8	gacaaGGACGACUUGACUCGGu	| | ||: ||||||||	gggaaCAUGUACCACUGAGCCu	0.8182	1.066
MIMAT0000080	hsa-miR-24-3p	NR_028103	DCAF8	circRNA	chr1	160262336	160262355	-	1	0	AGO2	7mer-m8	gacaaggaCGACUUGACUCGGu	| |||| |||||||	ggaagcggGCUG--CUGAGCCu	0.6589	1.461
MIMAT0000080	hsa-miR-24-3p	NR_028103	DCAF8	circRNA	chr1	160262966	160262985	-	0	0	NA	7mer-m8	gacaAGGACGACUUGACUCGGu	| || ||| ||||||||	caccUCAAGCU--ACUGAGCCc	0.98	0.016
MIMAT0000080	hsa-miR-24-3p	NR_028103	DCAF8	circRNA	chr1	160267588	160267609	-	0	0	NA	7mer-m8	gacaaggaCGACUUGACUCGGu	| | |:|| ||||||||	aggcugacGUUGCACUGAGCCg	0.9213	-0.013
MIMAT0000080	hsa-miR-24-3p	NR_028103	DCAF8	circRNA	chr1	160272095	160272116	-	0	0	NA	7mer-m8	gacaaggacgacuUGACUCGGu	| :|||||||	gcaacagaccaauGCUGAGCCc	-0.1957	0.423
MIMAT0000080	hsa-miR-24-3p	NR_028103	DCAF8	circRNA	chr1	160278935	160278954	-	2	0	AGO2	7mer-m8	gacaAGGACGACUUGACUCGGu	||: | || |||||||	ucucUCUAGGUG--CUGAGCCc	0.705	0.617
MIMAT0000080	hsa-miR-24-3p	NM_015331	NCSTN	circRNA	chr1	160355699	160355720	+	1	0	AGO2	7mer-m8	gacaAGGACGACUUGACUCGGu	||| | ::|||||||	gcuaUCCCGAAUGGCUGAGCCc	0.7794	2.176
MIMAT0000080	hsa-miR-24-3p	NM_015331	NCSTN	circRNA	chr1	160358723	160358743	+	0	0	NA	7mer-m8	gacaaGGACGACUUGACUCGGu	| :|| |||::|||||||	gggcaUCU-CUGGGCUGAGCCu	1.0909	0.357
MIMAT0000080	hsa-miR-24-3p	NM_032998	DEDD	circRNA	chr1	161124468	161124489	-	2	0	AGO2	7mer-m8	gacaagGACGACUUGACUCGGu	:||| | |||||||	aaagcaUUGCGUACCUGAGCCc	0.5476	1.098
MIMAT0000080	hsa-miR-24-3p	NM_012474	UCK2	circRNA	chr1	165885816	165885840	+	0	0	NA	7mer-m8	gaCAAGGACGACUU---GACUCGGu	| || | :| || |||||||	gaGAUCAUUUUAAAGUGCUGAGCCc	0.8747	-0.082
MIMAT0000080	hsa-miR-24-3p	NM_012474	UCK2	circRNA	chr1	165890264	165890286	+	0	0	NA	8mer	gacaaggACGACU-UGACUCGGu	| || | | |||||||	aagcaggUGGUCAUCCUGAGCCa	0.5576	5.376
MIMAT0000080	hsa-miR-24-3p	NM_012474	UCK2	circRNA	chr1	165909959	165909981	+	2	0	AGO2	7mer-m8	gacaAGGACGACU--UGACUCGGu	|||| || | |||||||	ggacUCCU-CUCAUCUCUGAGCCu	0.9079	1.163
MIMAT0000080	hsa-miR-24-3p	NM_003851	CREG1	circRNA	chr1	167541854	167541876	-	2	1	AGO2	7mer-m8	gacaAGGA--CGACUUGACUCGGu	|||| |||| |||||||	ugccUCCUGAGCUG-CCUGAGCCu	1.1641	-0.205
MIMAT0000080	hsa-miR-24-3p	NM_015172	PRRC2C	circRNA	chr1	171523241	171523266	+	0	0	NA	7mer-m8	gacaAGGACG-ACUU---GACUCGGu	| |||| | ||:: |||||||	caccUCCUUCAUGGGCCUCUGAGCCu	1.154	3.555
MIMAT0000080	hsa-miR-24-3p	NM_015172	PRRC2C	circRNA	chr1	171537366	171537384	+	3	0	AGO1,AGO1-4,AGO2	7mer-m8	gacAAGGACGACUUGACUCGGu	|||| :| |||||||	aauUUCCCUUU---CUGAGCCu	0.806	2.073
MIMAT0000080	hsa-miR-24-3p	NM_015172	PRRC2C	circRNA	chr1	171537407	171537426	+	1	0	AGO2	7mer-m8	gacaAGGACGACUUGACUCGGu	| |||| || |||||||	ccuaUCCUCAUG--CUGAGCCu	1.0709	3.252
MIMAT0000080	hsa-miR-24-3p	NM_018122	DARS2	circRNA	chr1	173853541	173853561	+	1	0	AGO2	7mer-m8	gacaAGGACGACUUGACUCGGu	| ||||| | ||||||||	caucUCCUG-UACACUGAGCCc	1.3463	2.596
MIMAT0000080	hsa-miR-24-3p	NM_172071	RC3H1	circRNA	chr1	173933582	173933603	-	3	0	AGO1,AGO2	8mer	gacaAGGACGACUUGACUCGGu	|:: ||| |||||||	ucaaUUUAGCUUUUCUGAGCCa	0.7982	0.863
MIMAT0000080	hsa-miR-24-3p	NM_022371	TOR3A	circRNA	chr1	179082174	179082197	+	3	0	AGO2	7mer-m8	gaCAAGG--ACGACUUGACUCGGu	||| ||| || : |||||||	cuGCUCCCGGGCGCGCCUGAGCCc	1.235	-0.19
MIMAT0000080	hsa-miR-24-3p	NM_005819	STX6	circRNA	chr1	180975433	180975454	-	3	0	AGO2	8mer	gacaaggacgacUUGACUCGGu	||| |||||||||	cugcagucaaauAACUGAGCCa	0.4678	1.208
MIMAT0000080	hsa-miR-24-3p	NM_002293	LAMC1	circRNA	chr1	183133507	183133528	+	2	1	AGO1,AGO2	7mer-m8	gacaaggaCGACUUGACUCGGu	| ||| |:|||||||	ccagcgugGCUCAGCUGAGCCc	0.628	3.286
MIMAT0000080	hsa-miR-24-3p	NM_002293	LAMC1	circRNA	chr1	183143374	183143396	+	0	0	NA	8mer	gacaaggacgaCU-UGACUCGGu	|| ||||||||	uaugaguguagGACACUGAGCCa	-0.2707	0.956
MIMAT0000080	hsa-miR-24-3p	NM_024529	CDC73	circRNA	chr1	193251027	193251048	+	3	0	AGO1,AGO2	8mer	gacaaggacgacuuGACUCGGu	| | |||||||	gauuauaaggcucuCUGAGCCa	0.1685	2.364
MIMAT0000080	hsa-miR-24-3p	NM_016456	TMEM9	circRNA	chr1	201134956	201134978	-	3	5	AGO2	8mer	gaCAAGGACGAC-UUGACUCGGu	| || :| | | ||||||||	caGUGUCCACAGUCACUGAGCCa	1.0188	-0.167
MIMAT0000080	hsa-miR-24-3p	NM_016456	TMEM9	circRNA	chr1	201135120	201135145	-	0	0	NA	7mer-m8	gacaaggaCGACUU----GACUCGGu	|| ||||:: |||||||	augggagaGCUGGGCCCCCUGAGCCc	0.7797	-0.419
MIMAT0000080	hsa-miR-24-3p	NM_016456	TMEM9	circRNA	chr1	201158635	201158654	-	0	0	NA	7mer-m8	gacaaGGACGACUUGACUCGGu	||| || ||||||||	uccacCCU-CU-CACUGAGCCc	0.7608	-0.01
MIMAT0000080	hsa-miR-24-3p	NM_016456	TMEM9	circRNA	chr1	201160667	201160688	-	0	0	NA	8mer	gacaagGACGACUUGACUCGGu	||| :| | |: |||||||	cugggaUUACAGGCCUGAGCCa	1.0976	-0.074
MIMAT0000080	hsa-miR-24-3p	NM_016456	TMEM9	circRNA	chr1	201167284	201167307	-	0	0	NA	7mer-m8	gacaagGACGACU--UGACUCGGu	|| || | |||||||	gaaaaaCUCCUAACCUCUGAGCCu	0.4011	0.004
MIMAT0000080	hsa-miR-24-3p	NM_020443	NAV1	circRNA	chr1	201822843	201822866	+	3	0	AGO1-4,AGO2	7mer-m8	gacaagGACGACUU--GACUCGGu	| |||| ||| |||||||	uggcaaCUGCAGAAGGCUGAGCCu	1.1829	1.276
MIMAT0000080	hsa-miR-24-3p	NM_006618	KDM5B	circRNA	chr1	202729879	202729900	-	2	1	AGO2	8mer	gacaaggacgacUUGACUCGGu	|||||||||	agaagaaaaucaAACUGAGCCa	-0.3182	3.503
MIMAT0000080	hsa-miR-24-3p	NM_006618	KDM5B	circRNA	chr1	202796745	202796765	-	0	0	NA	7mer-m8	gaCAAGGACGACUUGACUCGGu	|||||| :||: |||||||	gaGUUCCU-UUGGCCUGAGCCc	1.7308	0.175
MIMAT0000080	hsa-miR-24-3p	NM_006763	BTG2	circRNA	chr1	203305573	203305592	+	4	0	AGO2	7mer-m8	gacaaGGACGACUUGACUCGGu	| ||| || ||||||||	cgagaCCU-CU-CACUGAGCCc	0.9534	-0.638
MIMAT0000080	hsa-miR-24-3p	NM_018208	ETNK2	circRNA	chr1	204131775	204131795	-	1	0	AGO2	7mer-m8	gacaAGGACGACUUGACUCGGu	||| | || |||||||	uaccUCCAG-UGCCCUGAGCCu	0.8625	1.427
MIMAT0000080	hsa-miR-24-3p	NM_030952	NUAK2	circRNA	chr1	205302513	205302534	-	17	0	AGO1-4,AGO2	7mer-m8	gacaaggacGACUUGACUCGGu	| |||: |||||||	ccuccaaacCUGGCCUGAGCCu	0.4085	0.506
MIMAT0000080	hsa-miR-24-3p	NM_030952	NUAK2	circRNA	chr1	205307920	205307941	-	0	0	NA	7mer-m8	gacaaggacgacUUGACUCGGu	| | | ::|||||||	caacuagcacguGGCUGAGCCu	0.4867	-0.228
MIMAT0000080	hsa-miR-24-3p	NM_001042758	SRGAP2	circRNA	chr1	206454917	206454938	+	1	0	AGO1	8mer	gacaaggacgacuuGACUCGGu	| | |||||||	gauugaggucauuuCUGAGCCa	0.1123	3.839
MIMAT0000080	hsa-miR-24-3p	NM_015326	SRGAP2	circRNA	chr1	206454917	206454938	+	1	0	AGO1	8mer	gacaaggacgacuuGACUCGGu	| | |||||||	gauugaggucauuuCUGAGCCa	0.1123	3.839
MIMAT0000080	hsa-miR-24-3p	NM_004759	MAPKAPK2	circRNA	chr1	206732702	206732722	+	0	0	NA	8mer	gaCAAGGACGACUUGACUCGGu	| | ||: || ||||||||	cgGCUCUGGC-CCACUGAGCCa	1.1208	2.996
MIMAT0000080	hsa-miR-24-3p	NM_032960	MAPKAPK2	circRNA	chr1	206732702	206732722	+	0	0	NA	8mer	gaCAAGGACGACUUGACUCGGu	| | ||: || ||||||||	cgGCUCUGGC-CCACUGAGCCa	1.1208	2.996
MIMAT0000080	hsa-miR-24-3p	NM_004759	MAPKAPK2	circRNA	chr1	206733428	206733450	+	2	0	AGO1,AGO1-4	7mer-m8	gacaaGGACGACU-UGACUCGGu	||||| | ||||||||	ucugcCCUGCCCAUACUGAGCCu	1.044	-0.014
MIMAT0000080	hsa-miR-24-3p	NM_032960	MAPKAPK2	circRNA	chr1	206733428	206733450	+	2	0	AGO1,AGO1-4	7mer-m8	gacaaGGACGACU-UGACUCGGu	||||| | ||||||||	ucugcCCUGCCCAUACUGAGCCu	1.044	-0.014
MIMAT0000080	hsa-miR-24-3p	NM_018566	YOD1	circRNA	chr1	207047207	207047228	-	6	0	AGO1,AGO2	7mer-m8	gacAAGGACGACUUGACUCGGu	||:|| :| ||||||||	aguUUUCUAUUUUACUGAGCCu	1.0687	2.292
MIMAT0000080	hsa-miR-24-3p	NM_001017402	LAMB3	circRNA	chr1	209615093	209615115	-	1	0	AGO2	8mer	gaCAAGGACGACUU-GACUCGGu	| | | |||||: |||||||	gaGCUGCAGCUGAGCCUGAGCCa	1.425	0.08
MIMAT0000080	hsa-miR-24-3p	NM_002763	PROX1	circRNA	chr1	213998118	213998139	+	3	0	AGO2	8mer	gacaaggacgacUUGACUCGGu	|| | |||||||	ugucaucucaccACCUGAGCCa	0.175	4.862
MIMAT0000080	hsa-miR-24-3p	NM_012414	RAB3GAP2	circRNA	chr1	220170935	220170956	-	1	0	AGO2	8mer	gacaAG-GACGACUUGACUCGGu	| || |||| | :|||||||	gucaUCACUGCAG-GCUGAGCCa	1.3049	1.988
MIMAT0000080	hsa-miR-24-3p	NM_024709	C1orf115	circRNA	chr1	220698888	220698910	+	4	0	AGO2	7mer-m8	gacaaggacGACUU-GACUCGGu	| | | || || |||||||	cagaugucaCUCAACCUGAGCCg	0.8868	-0.76
MIMAT0000080	hsa-miR-24-3p	TCONS_l2_00001808	TCONS_l2_00001808	circRNA	chr1	222480324	222480344	-	0	0	NA	7mer-m8	gaCAAGGACGACUUGACUCGGu	| |||| || | |||||||	agGAUCCUCCU-ACCUGAGCCu	1.3049	0.07
MIMAT0000080	hsa-miR-24-3p	TCONS_l2_00001808	TCONS_l2_00001808	circRNA	chr1	222488523	222488544	-	0	0	NA	7mer-m8	gacaaggacgaCUUGACUCGGu	| |::|||||||	ggccgggcgggGGGCUGAGCCc	0.1225	0
MIMAT0000080	hsa-miR-24-3p	TCONS_l2_00001808	TCONS_l2_00001808	circRNA	chr1	222494881	222494904	-	0	0	NA	7mer-m8	gacaAGGACGA-C-UUGACUCGGu	|:: ||| | |||||||||	gccaUUUAGCUAGCAACUGAGCCu	1.0255	-0.279
MIMAT0000080	hsa-miR-24-3p	TCONS_l2_00001808	TCONS_l2_00001808	circRNA	chr1	222504384	222504405	-	0	0	NA	7mer-m8	gacaaggacgacUUGACUCGGu	| | | |||||||	ggaccucaacacACCUGAGCCc	0.1973	-0.027
MIMAT0000080	hsa-miR-24-3p	TCONS_l2_00001808	TCONS_l2_00001808	circRNA	chr1	222515242	222515263	-	0	0	NA	7mer-m8	gacaaggacgacuUGACUCGGu	| || ||||||||	acaggcaugagccACUGAGCCc	0.4748	0.024
MIMAT0000080	hsa-miR-24-3p	TCONS_l2_00001808	TCONS_l2_00001808	circRNA	chr1	222518653	222518672	-	0	0	NA	8mer	gacaagGACGACUUGACUCGGu	|| ||| |||||||	acugagCU-CUG-UCUGAGCCa	0.5586	0.146
MIMAT0000080	hsa-miR-24-3p	TCONS_l2_00001808	TCONS_l2_00001808	circRNA	chr1	222529925	222529946	-	0	0	NA	7mer-m8	gacaaGGACGACUUGACUCGGu	| ::| : || |||||||	aggcaUUUUUAGAUCUGAGCCu	0.8825	0.119
MIMAT0000080	hsa-miR-24-3p	TCONS_l2_00001808	TCONS_l2_00001808	circRNA	chr1	222540239	222540261	-	0	0	NA	8mer	gacaAGGACGAC-UUGACUCGGu	||| :|| |||||||	acaaUCCAUUUGUUUCUGAGCCa	0.7527	3.083
MIMAT0000080	hsa-miR-24-3p	TCONS_l2_00001808	TCONS_l2_00001808	circRNA	chr1	222544211	222544233	-	0	0	NA	7mer-m8	gacaaggacGACU-UGACUCGGu	|| |||| :|||||||	guggcagguCUGAUGCUGAGCCu	0.8768	-0.248
MIMAT0000080	hsa-miR-24-3p	TCONS_l2_00001808	TCONS_l2_00001808	circRNA	chr1	222546740	222546761	-	0	0	NA	7mer-m8	gacaaggacgacUUGACUCGGu	|:|||||||	ggagagaauuacAGCUGAGCCu	-0.3636	-0.096
MIMAT0000080	hsa-miR-24-3p	TCONS_l2_00001808	TCONS_l2_00001808	circRNA	chr1	222546822	222546841	-	0	0	NA	7mer-m8	gacaagGACGACUUGACUCGGu	| |||:| |||||||	gcgccaCUGUU--CCUGAGCCu	0.7605	-0.464
MIMAT0000080	hsa-miR-24-3p	TCONS_l2_00001808	TCONS_l2_00001808	circRNA	chr1	222556354	222556377	-	0	0	NA	8mer	gacAAGGACG--ACUUGACUCGGu	| | ||| ||:|||||||	gacUACAUGCAGAGAGCUGAGCCa	0.9612	-0.24
MIMAT0000080	hsa-miR-24-3p	TCONS_l2_00001808	TCONS_l2_00001808	circRNA	chr1	222589382	222589404	-	0	0	NA	8mer	gacaaggACGACUU-GACUCGGu	||| || |||||||	gcagagaUGCAAAAUCUGAGCCa	0.465	-0.241
MIMAT0000080	hsa-miR-24-3p	TCONS_l2_00001808	TCONS_l2_00001808	circRNA	chr1	222601294	222601315	-	0	0	NA	7mer-m8	gacaaggacGACUUGACUCGGu	|| :|||||||||||	ugguggaauUUGAACUGAGCCu	0.9734	-0.05
MIMAT0000080	hsa-miR-24-3p	TCONS_l2_00001808	TCONS_l2_00001808	circRNA	chr1	222619130	222619151	-	0	0	NA	7mer-m8	gacaaGGACGACUUGACUCGGu	| |:| :| | |||||||	auaacCUUCUUCAUCUGAGCCu	0.857	-0.214
MIMAT0000080	hsa-miR-24-3p	TCONS_l2_00001808	TCONS_l2_00001808	circRNA	chr1	222621469	222621490	-	0	0	NA	7mer-m8	gacaaggaCGACUUGACUCGGu	| ||| :|||||||	uucagaagGCUCUGCUGAGCCc	0.5664	-0.019
MIMAT0000080	hsa-miR-24-3p	TCONS_l2_00001808	TCONS_l2_00001808	circRNA	chr1	222626406	222626429	-	0	0	NA	8mer	gacaAGGACGACU--UGACUCGGu	|| ||| | |||||||	uccaUCAUGCACACUUCUGAGCCa	0.7073	-0.025
MIMAT0000080	hsa-miR-24-3p	TCONS_l2_00001808	TCONS_l2_00001808	circRNA	chr1	222628876	222628897	-	0	0	NA	8mer	gacaaggacgacuuGACUCGGu	| |||||||	ugcagauucacucuCUGAGCCa	-0.2035	-0.138
MIMAT0000080	hsa-miR-24-3p	TCONS_l2_00001808	TCONS_l2_00001808	circRNA	chr1	222633944	222633965	-	0	0	NA	7mer-m8	gacaaggaCGACUUGACUCGGu	| | : |||||||	agcaggagGAUCGCCUGAGCCc	0.0315	0.142
MIMAT0000080	hsa-miR-24-3p	TCONS_l2_00001808	TCONS_l2_00001808	circRNA	chr1	222637785	222637806	-	0	0	NA	7mer-m8	gacaaggaCGACUUGACUCGGu	| | | |||||||	gguaggagGAUCACCUGAGCCc	0.077	0.155
MIMAT0000080	hsa-miR-24-3p	TCONS_l2_00001808	TCONS_l2_00001808	circRNA	chr1	222670743	222670762	-	0	0	NA	8mer	gacaAGGACGACUUGACUCGGu	|::| | |:|||||||	aacaUUUUCC--AGCUGAGCCa	0.694	0.106
MIMAT0000080	hsa-miR-24-3p	TCONS_l2_00001808	TCONS_l2_00001808	circRNA	chr1	222673674	222673694	-	0	0	NA	7mer-m8	gacaAGGACGACUUGACUCGGu	|:|| ||| |||||||	gccaUUCUCCUG-CCUGAGCCu	0.9534	-0.03
MIMAT0000080	hsa-miR-24-3p	TCONS_l2_00001808	TCONS_l2_00001808	circRNA	chr1	222701328	222701349	-	0	0	NA	8mer	gacaaggacgacuuGACUCGGu	| | | |||||||	gagguauaggacuuCUGAGCCa	0.3836	-0.053
MIMAT0000080	hsa-miR-24-3p	TCONS_l2_00001808	TCONS_l2_00001808	circRNA	chr1	222710907	222710927	-	2	0	AGO1	8mer	gacaaGGACGACUUGACUCGGu	|| | || |||||||	aaaaaCCCG-UGCUCUGAGCCa	0.6034	-0.149
MIMAT0000080	hsa-miR-24-3p	TCONS_l2_00001808	TCONS_l2_00001808	circRNA	chr1	222749808	222749828	-	0	0	NA	7mer-m8	gacAAGGACGACUUGACUCGGu	||: || | |||||||	uacUUUAAGC-AAUCUGAGCCu	0.7771	0.096
[truncated: 3,339 more rows]

## Sheet: miR-24-3p-lncRNA
#please cite:
#Zhou KR, Liu S, Li B, Liu SR, Zheng WJ, Cai L, et al. An encyclopedia of RNA interactomes in ENCORI.
[truncated: 82 more rows]

## Sheet: miR-130a-3p-circRNA
#please cite:
[truncated: 3,239 more rows]

## Sheet: miR-130a-3p-lncRNA
#please cite:
[truncated: 54 more rows]

## Sheet: miR-324-5p-circRNA
#please cite:
[truncated: 1,056 more rows]

[truncated: 3 more sheets: miR-324-5p-lncRNA, miR-497-5p-circRNA, miR-497-5p-lncRNA]
