# Supplementary material for: Exploration of a miRNA-mRNA network shared between acute pancreatitis and Epstein-Barr virus infection by integrated bioinformatics analysis
Source: PLoS One. 2024 Nov 15;19(11):e0311130. doi: 10.1371/journal.pone.0311130 (PMC11567522; doi:10.1371/journal.pone.0311130)
Supplement: S8 Table — (XLSX) [file pone.0311130.s008.xlsx]

## Sheet: Sheet1
Rank	Score	Type	ID	Name	Description	CMap Class	Target	MOA
8552	-99.58	cp	BRD-K50836978	purvalanol-a	CDK inhibitor		CDK1, CDK2, CDK4, CDK5, CCND1, CCNE1, CSNK1G3, RPS6KA1, SRC	CDK inhibitor, DYRK inhibitor
8544	-99.15	cp	BRD-K08502430	angiogenesis-inhibitor	Angiogenesis inhibitor		EGFR	Angiogenesis inhibitor
8537	-98.87	cp	BRD-K69840642	ISOX	HDAC inhibitor		HDAC6	HDAC inhibitor
8536	-98.84	cp	BRD-K07762753	aminopurvalanol-a	Tyrosine kinase inhibitor		CDK1, CDK2, CDK5, CDK6	Tyrosine kinase inhibitor, CDK inhibitor
8531	-98.56	cp	BRD-K64606589	apicidin	HDAC inhibitor		HDAC1, HDAC10, HDAC11, HDAC2, HDAC3, HDAC4, HDAC5, HDAC6, HDAC7, HDAC8, HDAC9	HDAC inhibitor
8530	-98.41	cp	BRD-K04546108	JAK3-inhibitor-VI	JAK inhibitor		JAK3	JAK inhibitor
8529	-98.24	cp	BRD-K49669041	BX-912	Pyruvate dehydrogenase kinase inhibitor		PDPK1, AKT2, CDK2, CHEK1, GSK3B, KDR, PDK1	Pyruvate dehydrogenase kinase inhibitor
8526	-98.17	cp	BRD-K22503835	scriptaid	HDAC inhibitor		HDAC1, HDAC2, HDAC3, HDAC4, HDAC5, HDAC6, HDAC7, HDAC8, HDAC9	HDAC inhibitor
8523	-98.09	cp	BRD-K77908580	entinostat	HDAC inhibitor		HDAC1, HDAC2, HDAC3, HDAC9	HDAC inhibitor
8510	-97.67	cp	BRD-K12867552	THM-I-94	HDAC inhibitor		HDAC1, HDAC10, HDAC2, HDAC3, HDAC6, HDAC8	HDAC inhibitor
8509	-97.66	cp	BRD-K11663430	pyroxamide	HDAC inhibitor		HDAC1	HDAC inhibitor
8508	-97.39	cp	BRD-K81418486	vorinostat	HDAC inhibitor		HDAC1, HDAC2, HDAC3, HDAC6, HDAC8, HDAC10, HDAC11, HDAC5, HDAC9	HDAC inhibitor
8506	-97.35	cp	BRD-K02130563	panobinostat	HDAC inhibitor		HDAC1, HDAC2, HDAC3, HDAC4, HDAC6, HDAC7, HDAC8, HDAC9	HDAC inhibitor
8503	-97.32	cp	BRD-K64800655	PHA-793887	CDK inhibitor		CDK1, CDK2, CDK4, CDK5, CCND1, CCNE1, CDK7, CDK9	CDK inhibitor
8501	-97.15	cp	BRD-K67868012	PI-103	MTOR inhibitor		PIK3CA, PIK3CG, MTOR, PIK3CB, PIK3CD, PRKDC	MTOR inhibitor, PI3K inhibitor
8502	-97.15	cp	BRD-K92991072	PAC-1	Caspase activator		CASP3	Caspase activator
8500	-97.11	cp	BRD-K69328504	L-690488	Inositol monophosphatase inhibitor		IMPA1	Inositol monophosphatase inhibitor
8499	-97.02	cp	BRD-K02113016	olaparib	PARP inhibitor		PARP1, PARP2, PARP3	PARP inhibitor
8497	-96.86	cp	BRD-K56957086	dacinostat	HDAC inhibitor		HDAC1, HDAC2, HDAC3, HDAC4, HDAC5, HDAC6, HDAC7, HDAC8, HDAC9	HDAC inhibitor
8495	-96.83	cp	BRD-K12502280	TG-101348	FLT3 inhibitor		JAK2, FLT3, BRD4, JAK1, JAK3, RET, TYK2	FLT3 inhibitor, JAK inhibitor
8492	-96.67	cp	BRD-U51951544	ZG-10	JNK inhibitor		MAPK8	JNK inhibitor
8488	-96.3	cp	BRD-K19894101	MST-312	Telomerase inhibitor		TERT	Telomerase inhibitor
8484	-96.05	cp	BRD-K74761218	WT-171	HDAC inhibitor		HDAC6	HDAC inhibitor
8485	-96.05	cp	BRD-K47983010	BX-795	IKK inhibitor		PDPK1, CDK2, CHEK1, GSK3B, IKBKE, KDR, PDK1, TBK1	IKK inhibitor
8483	-95.98	cp	BRD-K65503129	HSP90-inhibitor	HSP inhibitor		HSP90AA1, HSP90AB1	HSP inhibitor
8479	-95.5	cp	BRD-K23192422	lestaurtinib	FLT3 inhibitor		FLT3, NTRK1, JAK2, NTRK2, NTRK3	FLT3 inhibitor, Growth factor receptor inhibitor, JAK inhibitor
8478	-95.22	cp	BRD-K17953061	staurosporine	PKC inhibitor		CDK2, GSK3B, CAMK2B, CDK1, CDK5, CHEK1, CHRM1, CHRM2, CHRM4, CSK, DAPK1, GPR35, IKBKB, ITK, LCK, LRRK2, MAP2K4, MAP2K6, MAPKAPK2, PAK2, PDPK1, PHKG2, PIK3CG, PIM1, PKN1, PRKACB, PRKCI, PRKCQ, RPS6KA1, STK3, SYK, TNIK, ZAP70	PKC inhibitor
8477	-95.17	cp	BRD-K09499853	KU-0060648	DNA dependent protein kinase inhibitor		PIK3CA, PIK3CB, PIK3CD, PIK3CG, PRKDC	DNA dependent protein kinase inhibitor, PI3K inhibitor
8474	-94.92	cp	BRD-K52522949	NCH-51	HDAC inhibitor		HDAC1, HDAC10, HDAC11, HDAC2, HDAC3, HDAC4, HDAC5, HDAC6, HDAC7, HDAC8, HDAC9	HDAC inhibitor
8472	-94.77	cp	BRD-K36198571	WAY-170523	Metalloproteinase inhibitor		MMP13	Metalloproteinase inhibitor
8470	-94.64	cp	BRD-K28360340	TW-37	BCL inhibitor		BCL2, BCL2L1, MCL1	BCL inhibitor
8468	-94.54	cp	BRD-K20755323	SA-792728	Sphingosine kinase inhibitor		SPHK1, VCP	Sphingosine kinase inhibitor
8467	-94.52	cp	BRD-K76805682	SB-415286	Glycogen synthase kinase inhibitor		GSK3B, GSK3A, RPS6KB1	Glycogen synthase kinase inhibitor
8465	-94.4	cp	BRD-K68202742	trichostatin-a	HDAC inhibitor		HDAC7, HDAC8, HDAC1, HDAC10, HDAC2, HDAC3, HDAC4, HDAC5, HDAC6, HDAC9	HDAC inhibitor, CDK activator, ID1 inhibitor
8461	-94.26	cp	BRD-K07691486	roscovitine	CDK inhibitor		CDK2, CDK9, CDK7, CDK1, CDK5	CDK inhibitor
8459	-94.23	cp	BRD-K00337317	NU-7441	DNA dependent protein kinase inhibitor		PRKDC, ABCB1	DNA dependent protein kinase inhibitor, P-glycoprotein inhibitor
8460	-94.23	cp	BRD-K60623809	SU-11652	Tyrosine kinase inhibitor		KDR, PDGFRB, CAMK1G, FGF2, FGFR1, FLT1, KIT, PDGFRA	Tyrosine kinase inhibitor
8451	-93.66	cp	BRD-K69932463	AZD-8055	MTOR inhibitor		MTOR	MTOR inhibitor
8450	-93.62	cp	BRD-A11678676	wortmannin	PI3K inhibitor		PIK3CA, PIK3CG, PLK1, ATM, ATR, MTOR, PI4KA, PI4KB, PIK3CD, PIK3R1, PLK3, PRKDC	PI3K inhibitor
8449	-93.59	cp	BRD-K74733595	APHA-compound-8	HDAC inhibitor		HDAC8	HDAC inhibitor
8448	-93.57	cp	BRD-K37691127	hinokitiol	Tyrosinase inhibitor		TYR	Tyrosinase inhibitor
8447	-93.54	cp	BRD-K57011718	UK-356618	Metalloproteinase inhibitor		MMP3, MMP13, MMP14, MMP2, MMP9	Metalloproteinase inhibitor
8441	-93.16	cp	BRD-U82589721	HG-5-113-01	Protein kinase inhibitor		ABL1, LTK, STK10	Protein kinase inhibitor
8442	-93.16	cp	BRD-K51313569	palbociclib	CDK inhibitor		CDK4, CDK6, CCND3	CDK inhibitor
8440	-93.15	cp	BRD-K12184916	dactolisib	MTOR inhibitor		MTOR, PIK3CA, PIK3CG, PIK3CD, ATR, PIK3CB	MTOR inhibitor, PI3K inhibitor, Protein kinase inhibitor
8437	-93	cp	BRD-K16485616	mocetinostat	HDAC inhibitor		HDAC1, HDAC2, HDAC3, HDAC11	HDAC inhibitor
8438	-93	cp	BRD-A19248578	latrunculin-b	Actin polymerization inhibitor		ACTA1, MKL1, SPIRE2	Actin polymerization inhibitor, Unidentified pharmacological activity
8434	-92.85	cp	BRD-K13514097	everolimus	MTOR inhibitor		MTOR, CYP3A5, FKBP1A	MTOR inhibitor
8432	-92.64	cp	BRD-K58299615	RO-90-7501	Beta amyloid inhibitor		APP	Beta amyloid inhibitor
8425	-92.11	cp	BRD-K54233340	dorsomorphin	AMPK inhibitor		ACVR1, BMPR1A, BMPR1B, EPHA2, FKBP1A, FLT1, FLT3, KDR, LCK, MKNK1, PRKAA1, RPS6KA1, SRC	AMPK inhibitor
8415	-91.62	cp	BRD-A39646320	HC-toxin	HDAC inhibitor		HDAC1	HDAC inhibitor
8413	-91.53	cp	BRD-K44432556	VU-0418946-1	HIF modulator		HIF1A	HIF modulator
8404	-91.17	cp	BRD-K04887706	AKT-inhibitor-1-2	AKT inhibitor		AKT1, AKT2, AKT3	AKT inhibitor
8403	-91.12	cp	BRD-K37798499	etoposide	Topoisomerase inhibitor		TOP2A, CYP2E1, CYP3A5, TOP2B	Topoisomerase inhibitor
8400	-90.97	cp	BRD-K85985071	ellipticine	Topoisomerase inhibitor		TOP2A, TOP2B	Topoisomerase inhibitor
8399	-90.71	cp	BRD-A35588707	teniposide	Topoisomerase inhibitor		TOP2A, CYP3A5	Topoisomerase inhibitor
8396	-90.6	cp	BRD-K68488863	ENMD-2076	FLT3 inhibitor		AURKA, FLT3, KDR, PDGFRA, SRC, CSF1R, EPHA1, FGFR1, FGFR2, FGFR3, FLT4, KIT, PTK2	FLT3 inhibitor, VEGFR inhibitor, Aurora kinase inhibitor
8395	-90.56	cp	BRD-K70577657	H-9	PKA inhibitor		PRKACA	PKA inhibitor
8392	-90.3	cp	BRD-K04853698	LDN-193189	Serine/threonine kinase inhibitor		ACVR1, BMPR1A	Serine/threonine kinase inhibitor
8386	-89.85	cp	BRD-K50140147	NVP-TAE684	ALK inhibitor		ALK, INSR	ALK inhibitor
8372	-89.33	cp	BRD-K89930444	AG-592	Tyrosine kinase inhibitor			Tyrosine kinase inhibitor
8368	-88.94	cp	BRD-K17140735	SCH-79797	Proteasome inhibitor		F2R	Proteasome inhibitor
8367	-88.93	cp	BRD-A25687296	emetine	Protein synthesis inhibitor		RPS2	Protein synthesis inhibitor
8365	-88.81	cp	BRD-K14618467	IKK-16	IKK inhibitor		IKBKB	IKK inhibitor
8361	-88.61	cp	BRD-K17743125	belinostat	HDAC inhibitor		HDAC1, HDAC2, HDAC3, HDAC4, HDAC5, HDAC6, HDAC7, HDAC8, HDAC9	HDAC inhibitor
8358	-88.53	cp	BRD-A26002865	verrucarin-a	Protein synthesis inhibitor			Protein synthesis inhibitor
8353	-88.07	cp	BRD-K93034159	cladribine	Adenosine deaminase inhibitor		ADA, PNP, POLA1, POLE, POLE2, POLE3, POLE4, RRM1, RRM2, RRM2B	Adenosine deaminase inhibitor, Ribonucleoside reductase inhibitor
8352	-87.95	cp	BRD-K12906962	dichlorobenzamil	Sodium/calcium exchange inhibitor			Sodium/calcium exchange inhibitor
8350	-87.7	cp	BRD-K76907295	VU-0418947-2	HIF modulator			HIF modulator
8348	-87.54	cp	BRD-K06750613	GSK-1059615	PI3K inhibitor		PIK3CA, PIK3CG	PI3K inhibitor
8345	-87.16	cp	BRD-K04466929	Merck60	HDAC inhibitor		HDAC1, HDAC2	HDAC inhibitor
8344	-87.08	cp	BRD-K06543683	bisindolylmaleimide-ix	CDK inhibitor		SIRT1, AKT1, GSK3B, LCK, LRRK2, MAPK1, MAPK11, MAPK12, MAPK14, MAPK8, PRKCA, ROCK1, RPS6KB1, SIRT2	CDK inhibitor, PKC inhibitor
8336	-86.63	cp	BRD-K95901403	XL-147	PI3K inhibitor		PIK3CA, PIK3CD, PIK3CG	PI3K inhibitor
8335	-86.62	cp	BRD-K78599730	manumycin-a	Farnesyltransferase inhibitor		FNTA, IKBKB	Farnesyltransferase inhibitor, NFkB pathway inhibitor
8333	-86.61	cp	BRD-K14821540	FCCP	Mitochondrial oxidative phosphorylation uncoupler			Mitochondrial oxidative phosphorylation uncoupler
8332	-86.56	cp	BRD-A45498368	WYE-125132	MTOR inhibitor		MTOR, PIK3CA	MTOR inhibitor
8329	-86.45	cp	BRD-A58564983	selamectin	Nematocide			Nematocide
8327	-86.37	cp	BRD-A82371568	clofarabine	Ribonucleoside reductase inhibitor		RRM1, POLA1, RRM2, SLC22A8	Ribonucleoside reductase inhibitor
8322	-86.26	cp	BRD-K64890080	BI-2536	PLK inhibitor		PLK1, BRD4, PLK2, PLK3	PLK inhibitor
8316	-86.05	cp	BRD-K67566344	KU-0063794	MTOR inhibitor		MTOR	MTOR inhibitor
8315	-86	cp	BRD-K28907958	CD-437	Retinoid receptor agonist		RARG	Retinoid receptor agonist
8311	-85.78	cp	BRD-K07881437	danusertib	Aurora kinase inhibitor		AURKA, AURKB, AURKC, FGFR1, NTRK1, RET, BCR, SLK	Aurora kinase inhibitor, Growth factor receptor inhibitor
8308	-85.63	cp	BRD-K73395020	SA-1478088	-666		MMP12, MMP14, MMP2, MMP8, MMP9	-666
8291	-84.56	cp	BRD-K13049116	BMS-754807	IGF-1 inhibitor		IGF1R, AKT1	IGF-1 inhibitor
8285	-84.03	cp	BRD-A62025033	temsirolimus	MTOR inhibitor		MTOR, PTEN	MTOR inhibitor
8282	-84	cp	BRD-A48570745	ivermectin	GABA receptor agonist		CHRNA7, GABRB3, GLRA3, P2RX7	GABA receptor agonist
8281	-83.92	cp	BRD-A39747742	estradiol-valerate	Estrogen receptor agonist		ESR1	Estrogen receptor agonist
8279	-83.86	cp	BRD-K74305673	IKK-2-inhibitor-V	IKK inhibitor		IKBKB	IKK inhibitor, NFkB pathway inhibitor
8277	-83.83	cp	BRD-M86331534	pyrvinium-pamoate	AKT inhibitor		AR	AKT inhibitor
8274	-83.6	cp	BRD-K40175214	torin-1	MTOR inhibitor		MTOR, PIK3CA	MTOR inhibitor, PI3K inhibitor
8272	-83.43	cp	BRD-A08003242	rhodomyrtoxin-b	sodium fluorescein uptake inhibitor			sodium fluorescein uptake inhibitor
8267	-83.27	cp	BRD-K64517075	heliomycin	ATP synthase inhibitor			ATP synthase inhibitor
8266	-83.2	cp	BRD-K77008974	WYE-354	MTOR inhibitor		MTOR	MTOR inhibitor
8265	-83.16	cp	BRD-K76304753	phenazopyridine	Local anesthetic		SCN1A	Local anesthetic
8264	-83.12	cp	BRD-A28970875	puromycin	Protein synthesis inhibitor		NHP2L1, RPL10L, RPL11, RPL13A, RPL15, RPL19, RPL23, RPL23A, RPL26L1, RPL3, RPL37, RPL8, RSL24D1	Protein synthesis inhibitor
8263	-83.05	cp	BRD-K78126613	menadione	Mitochondrial DNA polymerase inhibitor		AOX1, BGLAP, F10, F2, F7, F9, GGCX, NQO1, NQO2, PKM, PROC, PROS1, PROZ, VKORC1, VKORC1L1	Mitochondrial DNA polymerase inhibitor, Phosphatase inhibitor
8259	-82.84	cp	BRD-K60219430	serdemetan	MDM inhibitor		MDM2	MDM inhibitor
8258	-82.81	cp	BRD-K26664453	cytochalasin-b	Microtubule inhibitor		ACTB	Microtubule inhibitor
8255	-82.75	cp	BRD-K51816706	oxindole-I	VEGFR inhibitor		AKT1, KDR, PDPK1, RET	VEGFR inhibitor
8249	-82.48	cp	BRD-A64297288	amlodipine	Calcium channel blocker		CACNA1C, CACNA1D, CACNA2D1, ABCG2, CA1, CACNA1B, CACNA1S, CACNA2D3, CACNB1, CACNB2, SMPD1	Calcium channel blocker
8239	-82.17	cp	BRD-A81772229	simvastatin	HMGCR inhibitor		HMGCR, CYP2C8, CYP3A4, CYP3A5, ITGB2	HMGCR inhibitor
8237	-82.04	cp	BRD-K01436366	XMD-1150	Leucine rich repeat kinase inhibitor		LRRK2	Leucine rich repeat kinase inhibitor
8236	-82.01	cp	BRD-K15616905	CCCP	Mitochondrial oxidative phosphorylation uncoupler			Mitochondrial oxidative phosphorylation uncoupler
8234	-81.84	cp	BRD-K07403598	CAY-10470	NFkB pathway inhibitor		NFKB1, TNF	NFkB pathway inhibitor
8232	-81.61	cp	BRD-K67537649	PQ-401	IGF-1 inhibitor		IGF1R	IGF-1 inhibitor, IGF-1R inhibitor
8229	-81.48	cp	BRD-K78431006	crizotinib	ALK inhibitor		ALK, MET, CYP2B6, CYP3A5, MST1R, ROS1	ALK inhibitor
8230	-81.48	cp	BRD-K05151076	ZK-164015	Estrogen receptor antagonist		ESR1, ESR2	Estrogen receptor antagonist
8224	-81.34	cp	BRD-K17075857	chloroxine	Opioid receptor antagonist		OPRK1	Opioid receptor antagonist
8225	-81.34	cp	BRD-K25504083	cytochalasin-d	Actin polymerization inhibitor		ACTB	Actin polymerization inhibitor
8222	-81.33	cp	BRD-A60245366	AS-601245	JNK inhibitor		GSK3B, MAPK10, MAPK8, MAPK9, PIM1	JNK inhibitor
8223	-81.33	cp	BRD-K12994359	valdecoxib	Cyclooxygenase inhibitor		PTGS2, CA12, CYP2C19	Cyclooxygenase inhibitor
8219	-81.22	cp	BRD-K08219523	5-nonyloxytryptamine	Serotonin receptor agonist		HTR1B, HTR1D	Serotonin receptor agonist
8217	-81.14	cp	BRD-A19633847	perhexiline	Carnitine palmitoyltransferase inhibitor		CPT1A, CPT2	Carnitine palmitoyltransferase inhibitor
8215	-81.09	cp	BRD-K49810818	sorafenib	FLT3 inhibitor		RET, BRAF, FLT3, KDR, RAF1, FLT1, FLT4, KIT, DDR2, FGFR1, PDGFRB, CYP2B6, CYP2C8, CYP3A5, PDGFB, SLCO1B3	FLT3 inhibitor, KIT inhibitor, PDGFR receptor inhibitor, RAF inhibitor, VEGFR inhibitor, RET tyrosine kinase inhibitor
8213	-81.04	cp	BRD-A22713669	BVT-948	Tyrosine phosphatase inhibitor		PTPN1, PTPN11, PTPN2	Tyrosine phosphatase inhibitor
8211	-80.95	cp	BRD-K43796186	benzyl-quinazolin-4-yl-amine	EGFR inhibitor		EGFR	EGFR inhibitor
8208	-80.8	cp	BRD-K38477985	malonoben	Protein tyrosine kinase inhibitor		EGFR	Protein tyrosine kinase inhibitor
8202	-80.42	cp	BRD-K13810148	givinostat	HDAC inhibitor		HDAC2, HDAC1, HDAC3, HDAC4, HDAC5, HDAC6, HDAC7, HDAC8, HDAC9, IL1B, IL1R2, IL6R, TNF	HDAC inhibitor
8201	-80.41	cp	BRD-K18787491	U-0126	MEK inhibitor		AKT1, CHEK1, GSK3B, JAK2, LCK, MAP2K1, MAP2K2, MAP2K7, MAPK1, MAPK11, MAPK12, MAPK14, MAPK8, PRKCA, RAF1, ROCK1, RPS6KB1, SGK1	MEK inhibitor
8197	-80.07	cp	BRD-A35989968	megestrol	Progesterone receptor agonist		PGR	Progesterone receptor agonist
8194	-79.88	cp	BRD-K08417745	SID-26681509	Cathepsin inhibitor		CTSL	Cathepsin inhibitor
8193	-79.86	cp	BRD-K57080016	selumetinib	MEK inhibitor		MAP2K1, MAP2K2	MEK inhibitor
8192	-79.78	cp	BRD-K82216340	medroxyprogesterone	progesterone receptor agonist		PGR, ESR1	progesterone receptor agonist
8188	-79.63	cp	BRD-K59456551	methotrexate	Dihydrofolate reductase inhibitor		DHFR, AOX1, FOLR1, TYMS	Dihydrofolate reductase inhibitor
8185	-79.6	cp	BRD-U37049823	HG-6-64-01	RAF inhibitor		ABL1, BRAF, CSF1R, EGFR, FGFR1, FLT3, KIT, MAPK11, PDGFRB, RET	RAF inhibitor
8178	-79.24	cp	BRD-K56334280	amonafide	Topoisomerase inhibitor		TOP2A, TOP2B	Topoisomerase inhibitor
8172	-78.92	cp	BRD-K98490050	amsacrine	Topoisomerase inhibitor		TOP2A, KCNH2	Topoisomerase inhibitor
8168	-78.69	cp	BRD-K19220233	JNK-9L	JNK inhibitor		MAPK8	JNK inhibitor
8167	-78.67	cp	BRD-K59419204	AM-281	Cannabinoid receptor antagonist		CNR1, CNR2, GPR55	Cannabinoid receptor antagonist
8166	-78.66	cp	BRD-K15409150	penfluridol	T-type calcium channel blocker		CACNA1G, DRD1, DRD2	T-type calcium channel blocker
8165	-78.6	cp	BRD-K05653692	DL-PDMP	Glucosyltransferase inhibitor		ASAH1, UGCG	Glucosyltransferase inhibitor
8162	-78.5	cp	BRD-K80431395	triciribine	AKT inhibitor		AKT1, AKT2, AKT3	AKT inhibitor
8152	-77.83	cp	BRD-K97365803	PI-828	PI3K inhibitor			PI3K inhibitor
8150	-77.55	cp	BRD-K99545815	PF-562271	Focal adhesion kinase inhibitor		PTK2, PTK2B	Focal adhesion kinase inhibitor
8147	-77.5	cp	BRD-K15108141	gemcitabine	Ribonucleotide reductase inhibitor		RRM1, CMPK1, RRM2, TYMS	Ribonucleotide reductase inhibitor
8144	-77.24	cp	BRD-K78122587	NNC-55-0396	T-type calcium channel blocker		CATSPER1, CATSPER2, CATSPER3, CATSPER4	T-type calcium channel blocker
8135	-76.75	cp	BRD-K91370081	anisomycin	DNA synthesis inhibitor		NHP2L1, RPL10L, RPL11, RPL13A, RPL15, RPL19, RPL23, RPL23A, RPL26L1, RPL3, RPL37, RPL8, RSL24D1	DNA synthesis inhibitor
8129	-76.38	cp	BRD-A13122391	triptolide	RNA polymerase inhibitor		CYP2C19, RELA	RNA polymerase inhibitor
8125	-76.21	cp	BRD-M64432851	sunitinib	FLT3 inhibitor		FLT3, KDR, KIT, FLT4, FLT1, PDGFRA, PDGFRB, RET, CSF1R, FGFR1	FLT3 inhibitor, KIT inhibitor, PDGFR receptor inhibitor, RET tyrosine kinase inhibitor, VEGFR inhibitor
8120	-76.02	cp	BRD-K82577285	dipropyl-dopamine	Dopamine receptor agonist			Dopamine receptor agonist
8119	-75.97	cp	BRD-K17705806	JTC-801	Opioid receptor antagonist		OPRL1	Opioid receptor antagonist
8117	-75.76	cp	BRD-A89337244	PD-102807	Acetylcholine receptor antagonist		CHRM4	Acetylcholine receptor antagonist
8114	-75.42	cp	BRD-A59985574	topotecan	Topoisomerase inhibitor		TOP1, TOP1MT	Topoisomerase inhibitor
8104	-75.06	cp	BRD-K40990712	hexamethyleneamiloride	Sodium/hydrogen antiport inhibitor		GNRHR, ADRA2A, GNRH1, PLAU, SLC9A1	Sodium/hydrogen antiport inhibitor
8098	-74.57	cp	BRD-K59469039	AG-879	Angiogenesis inhibitor		ERBB2, KDR, NTRK1	Angiogenesis inhibitor, Tyrosine kinase inhibitor, VEGFR inhibitor
8097	-74.52	cp	BRD-A15079084	phorbol-12-myristate-13-acetate	PKC activator		CD4, KCNT2, PRKCA, TRPV4	PKC activator
8088	-73.93	cp	BRD-K31912990	CGP-71683	Neuropeptide receptor antagonist		NPY5R	Neuropeptide receptor antagonist
8083	-73.63	cp	BRD-K79090631	CGP-60474	CDK inhibitor		CDK1, CDK2	CDK inhibitor
8081	-73.3	cp	BRD-K33106058	cytarabine	Ribonucleotide reductase inhibitor		POLB, POLA1	Ribonucleotide reductase inhibitor
8080	-73.26	cp	BRD-K28168037	fenretinide	Apoptosis stimulant		CYP2C8, CYP3A5, RARA, RARG	Apoptosis stimulant, Retinoid receptor agonist
8078	-73.11	cp	BRD-K39120595	bithionol	Autotaxin inhibitor		ESR1, ESR2, MCL1	Autotaxin inhibitor
8077	-73.1	cp	BRD-K33882852	ZK-93423	Benzodiazepine receptor agonist		GABRA1, GABRA2, GABRA3, GABRA5, GABRB2, GABRG2	Benzodiazepine receptor agonist
8068	-72.67	cp	BRD-K34581968	BMS-536924	IGF-1 inhibitor		IGF1R, AKT1, CCNE1, CDK2, CYP3A4, ERBB2, INSR, KDR, LCK, MAPK1, MET, PDGFRA, PDGFRB	IGF-1 inhibitor
8067	-72.58	cp	BRD-K97399794	quercetin	Polar auxin transport inhibitor		PIK3CG, AKR1B1, ATP5A1, ATP5B, ATP5C1, CYP2C8, EGFR, GAA, HCK, HIBCH, MAOA, PIM1, PTPN1, SCN5A, SIRT1, STK17B, UGT3A1, XDH	Polar auxin transport inhibitor
8064	-72.28	cp	BRD-K79602928	metformin	Insulin sensitizer		ACACB, INS, PRKAB1	Insulin sensitizer
8063	-72.22	cp	BRD-K93480852	KN-93	Calcium-calmodulin dependent protein kinase inhibitor		CAMK2A	Calcium-calmodulin dependent protein kinase inhibitor
8060	-71.95	cp	BRD-K18036262	L-168049	Glucagon receptor antagonist		GCGR	Glucagon receptor antagonist
8057	-71.74	cp	BRD-K32330832	VER-155008	HSP inhibitor		HSPA1A	HSP inhibitor
8058	-71.74	cp	BRD-K11911061	GR-127935	Serotonin receptor antagonist		HTR1B, HTR1D, HTR1A, HTR2A, HTR2C, HTR1E, HTR1F, HTR2B, HTR6	Serotonin receptor antagonist
8054	-71.48	cp	BRD-K05434375	HA-1004	Calcium channel blocker			Calcium channel blocker
8047	-71.08	cp	BRD-K13664374	dichloroacetic-acid	Pyruvate dehydrogenase kinase inhibitor		PDK1	Pyruvate dehydrogenase kinase inhibitor
8045	-71.02	cp	BRD-K03109492	NSC-663284	CDC inhibitor		CDC25A, CDC25B, CDC25C	CDC inhibitor
8042	-70.94	cp	BRD-K07265709	razoxane	Chelating agent		TOP2A, TOP2B	Chelating agent, Topoisomerase inhibitor
8037	-70.82	cp	BRD-K15600710	obatoclax	BCL inhibitor		BCL2, BCL2L1, MCL1	BCL inhibitor
8035	-70.61	cp	BRD-K35960502	niclosamide	DNA replication inhibitor		STAT3	DNA replication inhibitor, STAT inhibitor
8028	-70.3	cp	BRD-U25771771	WZ-4-145	EGFR inhibitor		CSF1R, DDR1, EGFR, PDGFRA, TIE1	EGFR inhibitor
8017	-69.7	cp	BRD-K19796430	erismodegib	Smoothened receptor antagonist		SMO	Smoothened receptor antagonist
8016	-69.67	cp	BRD-K15567136	papaverine	Phosphodiesterase inhibitor		PDE10A, PDE4B, PDE5A	Phosphodiesterase inhibitor
8015	-69.64	cp	BRD-K81169441	cerivastatin	HMGCR inhibitor		HMGCR, CYP2C8, CYP3A5	HMGCR inhibitor
8011	-69.37	cp	BRD-K38615104	A-443644	AKT inhibitor		AKT1, AKT2, AKT3, CDC42BPB, GSK3B, PHKG1, PKIA, PRKACA	AKT inhibitor
8005	-69.08	cp	BRD-K27665173	D-64406	PDGFR receptor inhibitor		FLT3, PDGFRA, PDGFRB	PDGFR receptor inhibitor
8003	-69.06	cp	BRD-K11636097	JNJ-7706621	CDK inhibitor		CDK1, CDK2, AURKA, AURKB	CDK inhibitor
7996	-68.84	cp	BRD-K84895041	BMY-45778	IP1 prostacyclin receptor agonist		PTGIR	IP1 prostacyclin receptor agonist
7994	-68.71	cp	BRD-A80502530	cinobufagin	ATPase inhibitor		ATP1A1, ATP1A2, ATP1A3, ATP1A4, ATP1B1, ATP1B2, ATP1B3, ATP1B4, FXYD2	ATPase inhibitor
7989	-68.6	cp	BRD-A69960130	bromocriptine	Dopamine receptor agonist		DRD2, ADRA2A, ADRA2B, ADRA2C, DRD1, DRD3, DRD4, DRD5, HTR1A, HTR1B, HTR1D, HTR2A, HTR2B, HTR2C, ADRA1A, ADRA1B, ADRA1D, HTR6, HTR7, PRL	Dopamine receptor agonist
7975	-67.99	cp	BRD-K76840893	RS-17053	Adrenergic receptor antagonist		ADRA1A, ADRA1D	Adrenergic receptor antagonist
7971	-67.75	cp	BRD-K09549677	mibefradil	T-type calcium channel blocker		CACNA1G, CACNA1H, CACNA1C, CACNA1I, ANO1, CACNA1D, CACNA1F, CACNA1S, CACNB1, CACNB2, CACNB3, CACNB4, CATSPER1, CATSPER2, CATSPER3, CATSPER4, CYP3A5, CYP3A7, SCN2A, SCN4A, SCN5A, SCN9A	T-type calcium channel blocker
7966	-67.72	cp	BRD-K66792149	quinoclamine	Algicide			Algicide
7965	-67.48	cp	BRD-A65767837	hydrocortisone	Glucocorticoid receptor agonist		ANXA1, NOS2, NR3C1, NR3C2	Glucocorticoid receptor agonist
7964	-67.46	cp	BRD-K01649396	indatraline	Norepinephrine transporter inhibitor		SLC6A2, SLC6A3, SLC6A4	Norepinephrine transporter inhibitor
7962	-67.4	cp	BRD-K50168500	canertinib	EGFR inhibitor		EGFR, ERBB2, ERBB4, AKT1	EGFR inhibitor
7952	-66.79	cp	BRD-K52911425	GDC-0941	PI3K inhibitor		PIK3CG, PIK3CA, PIK3CB, PIK3CD	PI3K inhibitor
7946	-66.38	cp	BRD-K61829047	7b-cis	Exportin antagonist		XPO1	Exportin antagonist
7943	-66.28	cp	BRD-K13169950	NSC-3852	HDAC inhibitor		HDAC1	HDAC inhibitor
7931	-65.46	cp	BRD-K81528515	nilotinib	ABL inhibitor		ABL1, KIT, BCR, CYP2B6, CYP2C8, DDR1, DDR2, PDGFRA	ABL inhibitor, BCR-ABL kinase inhibitor
7920	-65.13	cp	BRD-K18518344	digitoxigenin	ATPase inhibitor		ATP1A1	ATPase inhibitor
7918	-65.04	cp	BRD-K22385716	LY-303511	Casein kinase inhibitor		CSNK2A1, CSNK2A2, CSNK2B, MTOR	Casein kinase inhibitor, MTOR inhibitor, PI3K inhibitor
7916	-64.79	cp	BRD-K21806131	tegaserod	Serotonin receptor partial agonist		HTR4, HTR2B, HTR2A, HTR2C	Serotonin receptor partial agonist
7914	-64.77	cp	BRD-A16934955	nalbuphine	Opioid receptor agonist		OPRD1, OPRK1, OPRM1	Opioid receptor agonist, Opioid receptor antagonist
7911	-64.7	cp	BRD-A15010982	HU-211	Glutamate receptor antagonist		CNR1, CNR2, GLRA1, GLRA2, GLRA3, GPR55, GRIN1, NFKB1	Glutamate receptor antagonist
7912	-64.7	cp	BRD-A30437061	camptothecin	Topoisomerase inhibitor		TOP1, HIF1A	Topoisomerase inhibitor
7909	-64.6	cp	BRD-K24132293	piperlongumine	Glutathione transferase inhibitor			Glutathione transferase inhibitor
7906	-64.46	cp	BRD-A95696066	nisoxetine	Norepinephrine reuptake inhibitor		SLC6A2, SLC6A3, SLC6A4	Norepinephrine reuptake inhibitor
7905	-64.45	cp	BRD-K37561857	zardaverine	Phosphodiesterase inhibitor		PDE4D, PDE3A, PDE4A, PDE4B, PDE4C	Phosphodiesterase inhibitor
7903	-64.33	cp	BRD-K21680192	mitoxantrone	Topoisomerase inhibitor		TOP2A, PIM1	Topoisomerase inhibitor
7900	-64.24	cp	BRD-K63343048	orlistat	Lipase inhibitor		PNLIP, DAGLA, FASN, LIPF, CNR1, DAGLB	Lipase inhibitor
7893	-63.64	cp	BRD-K10870738	CDC	Lipoxygenase inhibitor		ALOX12, ALOX5	Lipoxygenase inhibitor
7877	-62.98	cp	BRD-A99449986	MT-21	Caspase activator		CYCS, SLC25A4	Caspase activator
7874	-62.82	cp	BRD-K67977190	eprosartan	Angiotensin receptor antagonist		AGTR1	Angiotensin receptor antagonist
7871	-62.57	cp	BRD-K15563106	phloretin	Sodium/glucose cotransporter inhibitor		AQP9, CLCN3, SLC23A1	Sodium/glucose cotransporter inhibitor
7869	-62.53	cp	BRD-K78373679	RO-3306	CDK inhibitor		CDK1	CDK inhibitor
7868	-62.51	cp	BRD-K69650333	idarubicin	Topoisomerase inhibitor		TOP2A	Topoisomerase inhibitor
7866	-62.46	cp	BRD-K11630072	carmofur	Thymidylate synthase inhibitor		TYMS	Thymidylate synthase inhibitor
7864	-62.29	cp	BRD-A73909368	dactinomycin	RNA polymerase inhibitor		POLR2A	RNA polymerase inhibitor
7858	-61.86	cp	BRD-K56429665	calcipotriol	Vitamin D receptor agonist		VDR	Vitamin D receptor agonist
7849	-61.47	cp	BRD-M16762496	PIK-75	DNA protein kinase inhibitor		PIK3CA, PIK3CB, PIK3CD, PIK3CG, PRKDC	DNA protein kinase inhibitor, PI3K inhibitor
7847	-61.33	cp	BRD-A36630025	SN-38	Topoisomerase inhibitor		TOP1	Topoisomerase inhibitor
7844	-61.09	cp	BRD-K41731458	triclosan	Enoyl-[acyl-carrier-protein] reductase [NADH] inhibitor		DNMT1	Enoyl-[acyl-carrier-protein] reductase [NADH] inhibitor
7840	-61.03	cp	BRD-K10573841	tunicamycin	GLCNAC phosphotransferase inhibitor		GNPTAB	GLCNAC phosphotransferase inhibitor
7837	-60.92	cp	BRD-K88625236	nonoxynol-9	Membrane integrity inhibitor			Membrane integrity inhibitor
7836	-60.87	cp	BRD-A55756846	H-7	PKA inhibitor		PKIA, PRKACA, PRKAR1A	PKA inhibitor
7829	-60.7	cp	BRD-K13646352	midostaurin	FLT3 inhibitor		FLT3, KIT, CCNB1, FLT1, KDR, PDGFRB, PRKCA, PRKCG, VEGFA	FLT3 inhibitor, KIT inhibitor, PKC inhibitor
7824	-60.43	cp	BRD-K51018020	VAMA-37	DNA dependent protein kinase inhibitor		PRKDC	DNA dependent protein kinase inhibitor
7818	-60.27	cp	BRD-K10860596	granisetron	Serotonin receptor antagonist		HTR3A, CYP3A5	Serotonin receptor antagonist
7817	-60.22	cp	BRD-K94832621	Y-134	Estrogen receptor antagonist		ESR1, ESR2	Estrogen receptor antagonist
7814	-60.09	cp	BRD-K93331255	lypressin	Vasopressin receptor agonist		AVPR1A, AVPR1B, AVPR2	Vasopressin receptor agonist
7813	-60.06	cp	BRD-A44448661	pentobarbital	Barbiturate antiepileptic		GABRA1, CHRNA4, CHRNA7, GABRA2, GABRA3, GABRA4, GABRA5, GABRA6, GABRB1, GABRB2, GABRB3, GABRD, GABRE, GABRG1, GABRG2, GABRG3, GABRP, GABRQ, GRIA2, GRIK2, GRIN1, GRIN2A, GRIN2B, GRIN2C, GRIN2D, GRIN3A, GRIN3B	Barbiturate antiepileptic, GABA receptor modulator
7810	-59.82	cp	BRD-A55594068	vinblastine	Microtubule inhibitor		TUBB, JUN, TUBA1A, TUBD1, TUBE1, TUBG1	Microtubule inhibitor, Tubulin inhibitor
7798	-59.28	cp	BRD-A16665823	butoconazole	Bacterial cell wall synthesis inhibitor			Bacterial cell wall synthesis inhibitor
7793	-59	cp	BRD-A11702965	chromomycin-a3	DNA binding agent			DNA binding agent
7787	-58.74	cp	BRD-K68997413	PF-3845	FAAH inhibitor		FAAH	FAAH inhibitor
7785	-58.68	cp	BRD-K05350981	oligomycin-c	ATPase inhibitor		ATP5A1	ATPase inhibitor, ATP synthase inhibitor
7784	-58.66	cp	BRD-A47513740	calyculin	Protein phosphatase inhibitor		PPP1CA, PPP1CC, PPP2CA	Protein phosphatase inhibitor
7780	-58.49	cp	BRD-K52313696	tacedinaline	HDAC inhibitor		HDAC1	HDAC inhibitor
7774	-58.14	cp	BRD-A06352418	terfenadine	Histamine receptor antagonist		HRH1, KCNH2, CHRM1, CHRM2, CHRM3, CHRM4, CHRM5, KCNH1	Histamine receptor antagonist
7770	-58.01	cp	BRD-K50464341	berbamine	Calmodulin antagonist		CALM1	Calmodulin antagonist
7762	-57.35	cp	BRD-K32501161	vanoxerine	Dopamine uptake inhibitor		SLC6A3, MAOA, MAOB	Dopamine uptake inhibitor
7761	-57.31	cp	BRD-K30677119	PP-30	RAF inhibitor		RAF1	RAF inhibitor
7759	-57.07	cp	BRD-K10705233	GW-405833	Cannabinoid receptor agonist		CNR2	Cannabinoid receptor agonist
7751	-56.89	cp	BRD-K92093830	doxorubicin	Topoisomerase inhibitor		TOP2A	Topoisomerase inhibitor
7745	-56.64	cp	BRD-K13390322	AT-7519	CDK inhibitor		CDK2, CDK5, CDK1, CDK4, CDK6, CDK9	CDK inhibitor, Cell cycle inhibitor
7744	-56.62	cp	BRD-A48257147	PHCCC	Glutamate receptor agonist		GRM1, GRM4	Glutamate receptor agonist
7738	-56.36	cp	BRD-K32292990	CGP-53353	EGFR inhibitor		EGFR, PRKCB	EGFR inhibitor, PKC inhibitor
7731	-56.03	cp	BRD-K51575138	TPCA-1	IKK inhibitor		IKBKB	IKK inhibitor
7723	-55.79	cp	BRD-K43389675	daunorubicin	RNA synthesis inhibitor		TOP2A, TOP2B	RNA synthesis inhibitor, Topoisomerase inhibitor
7720	-55.71	cp	BRD-K20995441	U-54494A	Opioid receptor agonist			Opioid receptor agonist
7718	-55.64	cp	BRD-A18497530	5-iodotubercidin	Adenosine kinase inhibitor		MAPK3, ADK, CSNK1G2, GSG2, LRRK2	Adenosine kinase inhibitor
7717	-55.55	cp	BRD-K94441233	mevastatin	HMGCR inhibitor		HMGCR	HMGCR inhibitor
7715	-55.54	cp	BRD-K68873215	phosphodiesterase-V-inhibitor-II	Phosphodiesterase inhibitor		PDE5A	Phosphodiesterase inhibitor
7710	-55.28	cp	BRD-A96107863	nisoldipine	Calcium channel blocker		CACNA1C, CACNA1D, CACNA1S, CACNA2D1, CACNB2, CYP3A5	Calcium channel blocker
7694	-54.46	cp	BRD-A34205397	suloctidil	Adrenergic receptor antagonist			Adrenergic receptor antagonist
7689	-54.12	cp	BRD-K15592317	CP466722	ATM kinase inhibitor		ATM	ATM kinase inhibitor
7682	-53.96	cp	BRD-K62289640	lylamine	Cannabinoid receptor agonist		CNR1	Cannabinoid receptor agonist
7679	-53.74	cp	BRD-K64746805	MBCQ	Phosphodiesterase inhibitor		PDE5A	Phosphodiesterase inhibitor
7678	-53.73	cp	BRD-A72711497	lasalocid	Bacterial permeability inducer			Bacterial permeability inducer
7673	-53.57	cp	BRD-K36740062	GSK-1070916	Aurora kinase inhibitor		AURKB, AURKC, AURKA, CYP2D6, CYP3A4	Aurora kinase inhibitor
7671	-53.53	cp	BRD-K92138166	mammea-a	other antibiotic			other antibiotic
7668	-53.39	cp	BRD-K13087974	4,5-dianilinophthalimide	EGFR inhibitor		EGFR	EGFR inhibitor
7664	-53	cp	BRD-K13642330	cosmosiin	Cytochrome P450 inhibitor			Cytochrome P450 inhibitor
7662	-52.94	cp	BRD-K37080523	isoreserpine	Vesicular monoamine transporter inhibitor		SLC18A2, SLC18A1, SIAH1	Vesicular monoamine transporter inhibitor
7658	-52.86	cp	BRD-K03816923	rottlerin	MAP kinase inhibitor		KCNH2, PRKCD, TGM2	MAP kinase inhibitor, Protein kinase inhibitor
7640	-52	cp	BRD-K63945320	dihydrosamidin	Phospholipase inhibitor			Phospholipase inhibitor, Nitric oxide production inhibitor, Platelet activating factor receptor antagonist
7637	-51.97	cp	BRD-A70649075	sulconazole	Sterol demethylase inhibitor			Sterol demethylase inhibitor
7633	-51.81	cp	BRD-U68942961	JW-7-24-1	LCK Inhibitor		LCK	LCK Inhibitor
7620	-51.4	cp	BRD-K16406336	methylene-blue	Guanylyl cyclase inhibitor		ACHE, MAPT	Guanylyl cyclase inhibitor, Monoamine oxidase inhibitor, Nitric oxide production inhibitor, Tau aggregation inhibitor
7618	-51.32	cp	BRD-K13566078	BMS-345541	IKK inhibitor		IKBKB, CHUK	IKK inhibitor
7606	-51	cp	BRD-K63606607	bufalin	ATPase inhibitor		ATP1A1	ATPase inhibitor
7603	-50.84	cp	BRD-K06792661	narciclasine	Coflilin signaling pathway activator		RHOA	Coflilin signaling pathway activator, LIM kinase activator, Rho associated kinase activator
7602	-50.82	cp	BRD-K89732114	trifluoperazine	Dopamine receptor antagonist		DRD2, ABCG2, ADRA1A, CALM1, CALY, CAMK2A, DRD4, HRH1, HTR2A, HTR2C, S100A4, SCN4A, SCN9A, TNNC1	Dopamine receptor antagonist
7601	-50.81	cp	BRD-K76674262	homoharringtonine	Protein synthesis inhibitor		RPL3	Protein synthesis inhibitor
7598	-50.64	cp	BRD-K04548931	pidorubicine	Topoisomerase inhibitor		TOP2A	Topoisomerase inhibitor
7596	-50.56	cp	BRD-K63430059	methoxsalen	DNA synthesis inhibitor		ACHE, CYP1A2	DNA synthesis inhibitor
7588	-50.33	cp	BRD-K17415526	tyrphostin-AG-835	Protein tyrosine kinase inhibitor		EGFR	Protein tyrosine kinase inhibitor
7585	-50.16	cp	BRD-K11558771	droxinostat	HDAC inhibitor		HDAC6, HDAC8	HDAC inhibitor
7576	-49.87	cp	BRD-K20152659	gamma-homolinolenic-acid	Cholesterol inhibitor		PTGS1, PTGS2	Cholesterol inhibitor, Platelet aggregation inhibitor, Prostanoid receptor agonist, Prostanoid receptor stimulant
7574	-49.7	cp	BRD-K24681473	YM-155	Survivin inhibitor		BIRC5	Survivin inhibitor
7575	-49.7	cp	BRD-K68143200	SA-792541	CDC inhibitor		CASP3, CDC25A, CDC25B	CDC inhibitor
7569	-49.56	cp	BRD-K18059238	gamma-linolenic-acid	Cyclooxygenase inhibitor		TBXAS1	Cyclooxygenase inhibitor, Prostanoid receptor agonist
7551	-48.6	cp	BRD-K13211965	L-741742	Dopamine receptor antagonist		DRD4, DRD3, SCN1A, SCN3A	Dopamine receptor antagonist
7548	-48.54	cp	BRD-K87909389	alvocidib	CDK inhibitor		CDK2, CDK4, CDK1, CDK6, CDK7, CDK9, CDK5, CDK8, EGFR, PYGM, BCL2, BIRC5, CCNT1, MCL1, XIAP	CDK inhibitor
7546	-48.5	cp	BRD-K88677950	PD-198306	MAP kinase inhibitor		MAP2K1, MAP2K2, MAPK1, MAPK3	MAP kinase inhibitor, MEK inhibitor
7543	-48.39	cp	BRD-A98283014	calmidazolium	Calcium channel blocker		ATP2B1, PDE1A	Calcium channel blocker, Calmodulin antagonist
7542	-48.35	cp	BRD-K66296774	fluvastatin	HMGCR inhibitor		HMGCR, CYP2C8	HMGCR inhibitor
7538	-48.19	cp	BRD-K82823804	SA-792987	PKC inhibitor		WEE1	PKC inhibitor
7526	-47.72	cp	BRD-K05977823	tenovins	SIRT inhibitor		SIRT1, SIRT2	SIRT inhibitor, TP53 activator
7523	-47.65	cp	BRD-K06426971	ryuvidine	Histone lysine methyltransferase inhibitor		CDK4, CDK2	Histone lysine methyltransferase inhibitor
7517	-47.17	cp	BRD-K83289131	CAY-10618	NAMPT inhibitor		NAMPT	NAMPT inhibitor
7507	-46.72	cp	BRD-K80639402	SB-258585	Serotonin receptor antagonist		HTR6	Serotonin receptor antagonist
7506	-46.71	cp	BRD-K32821942	azathioprine	Dehydrogenase inhibitor		HPRT1, IMPDH1, PPAT	Dehydrogenase inhibitor
7498	-46.56	cp	BRD-A55913614	primaquine	Antimalarial		KRT7, NQO2	Antimalarial, DNA inhibitor
7484	-46.11	cp	BRD-K74133369	oligomycin-a	ATP synthase inhibitor		ATP5A1	ATP synthase inhibitor, ATPase inhibitor
7483	-46.08	cp	BRD-K88568253	iproniazid	Monoamine oxidase inhibitor		MAOA, MAOB	Monoamine oxidase inhibitor
7482	-46.07	cp	BRD-K11927976	ER-27319	Mediator release inhibitor		SYK	Mediator release inhibitor, SYK inhibitor
7481	-45.99	cp	BRD-K53414658	tivozanib	VEGFR inhibitor		FLT1, FLT4, KDR, KIT, PDGFRA, PDGFRB	VEGFR inhibitor
7465	-45.44	cp	BRD-A79465854	auranofin	NFkB pathway inhibitor		IKBKB, PRDX5, TRPA1, TXNRD1, TXNRD2	NFkB pathway inhibitor
7463	-45.21	cp	BRD-K07237224	moclobemide	Monoamine oxidase inhibitor		MAOA, CYP2C19, MAOB	Monoamine oxidase inhibitor
7449	-44.7	cp	BRD-K05737787	isoeugenol	Nitric oxide production inhibitor			Nitric oxide production inhibitor
7447	-44.65	cp	BRD-A32836748	leu-enkephalin	Opioid receptor agonist		OPRD1, OPRM1	Opioid receptor agonist
7443	-44.41	cp	BRD-K20742498	RS-39604	Serotonin receptor antagonist		HTR4	Serotonin receptor antagonist
7441	-44.34	cp	BRD-K32318651	acyclovir	DNA polymerase inhibitor		PNP	DNA polymerase inhibitor
7435	-44.21	cp	BRD-A94756469	digoxin	ATPase inhibitor		ATP1A1, ABCB1, RORC, SLCO1B3	ATPase inhibitor
7433	-44.17	cp	BRD-A83695761	chromanol	Potassium channel blocker			Potassium channel blocker
7432	-44.11	cp	BRD-K44067360	flufenamic-acid	Chloride channel blocker		AKR1C3, AR, PTGS1, PTGS2, ANO1, GJA1, GJA10, GJA3, GJA4, GJA5, GJA8, GJA9, GJB1, GJB2, GJB3, GJB4, GJB5, GJB6, GJB7, GJC1, GJC2, GJC3, GJD2, GJD3, GJD4, GJE1, PANX1, PANX2, PANX3, PKD2L1, TRPC5, TRPM2, TRPM5	Chloride channel blocker
7428	-43.98	cp	BRD-A89434049	sarmentogenin	ATPase inhibitor		ATP1A1	ATPase inhibitor
7422	-43.69	cp	BRD-A78360835	cercosporin	Photoactivated toxin			Photoactivated toxin
7416	-43.42	cp	BRD-K99964838	bosutinib	ABL inhibitor		ABL1, SRC, BCR, CAMK2G, LYN, CAMK1D, CDK2, FRK, FYN, HCK, MAP2K1, MAP2K2, MAP3K2, MAP4K5, STK10, STK24, STK4, TNK2, TXK	ABL inhibitor, BCR-ABL kinase inhibitor, SRC inhibitor
7409	-43.15	cp	BRD-K08589866	linsitinib	IGF-1 inhibitor		IGF1R, INSR, INSRR	IGF-1 inhibitor
7400	-42.82	cp	BRD-K72895815	SSR-69071	Leukocyte elastase inhibitor		ELANE	Leukocyte elastase inhibitor
7398	-42.67	cp	BRD-K05181084	NGB-2904	Dopamine receptor antagonist		DRD3	Dopamine receptor antagonist
7392	-42.46	cp	BRD-A88774919	doxycycline	Bacterial 30S ribosomal subunit inhibitor		MMP8, MMP1	Bacterial 30S ribosomal subunit inhibitor, Metalloproteinase inhibitor
7387	-42.3	cp	BRD-A38749782	fludrocortisone	Glucocorticoid receptor agonist		NR3C2, AR, NR3C1	Glucocorticoid receptor agonist, Mineralocorticoid receptor agonist
7373	-41.8	cp	BRD-A99571536	dubinidine	Anti-epileptic			Anti-epileptic
7371	-41.76	cp	BRD-K56001384	antimycin-a	ATP synthase inhibitor		CYCS	ATP synthase inhibitor
7356	-41.2	cp	BRD-K08206212	entecavir	Reverse transcriptase inhibitor			Reverse transcriptase inhibitor, DNA replication inhibitor
7353	-41.1	cp	BRD-K96778649	tyrphostin-47	EGFR inhibitor		EGFR	EGFR inhibitor
7340	-40.54	cp	BRD-K90574421	ipsapirone	Serotonin receptor agonist		HTR1A	Serotonin receptor agonist
7338	-40.47	cp	BRD-A84702196	penicillin	Bacterial cell wall synthesis inhibitor			Bacterial cell wall synthesis inhibitor
7332	-40.34	cp	BRD-K35687265	ON-01910	PLK inhibitor		CDK1, FLT1, FYN, MCL1, PDGFRA, PLK1, PLK2, SRC	PLK inhibitor
7321	-40.13	cp	BRD-K83972459	JWE-035	Aurora kinase inhibitor		AURKA	Aurora kinase inhibitor
7317	-40.02	cp	BRD-K06198550	isorotenone	Mitochondrial complex I inhibitor		MT-ND1	Mitochondrial complex I inhibitor, NADH-ubiquinone oxidoreductase (Complex I) inhibitor
7311	-39.85	cp	BRD-A52660433	tetrindole	Monoamine oxidase inhibitor		MAOA	Monoamine oxidase inhibitor
7305	-39.68	cp	BRD-K67860401	AR-A014418	Glycogen synthase kinase inhibitor		GSK3B	Glycogen synthase kinase inhibitor
7307	-39.68	cp	BRD-A63998256	helveticoside	ATPase inhibitor		ATP1A1	ATPase inhibitor
7300	-39.49	cp	BRD-A80960055	celastrol	Anti-inflammatory		IL1B, TNF	Anti-inflammatory, Antioxidant, NFkB pathway inhibitor, HSP inhibitor, Topoisomerase inhibitor
7292	-39.25	cp	BRD-A09062839	amylocaine	Local anesthetic			Local anesthetic
7290	-39.17	cp	BRD-A41519720	ezetimibe	Niemann-Pick C1-like 1 protein antagonist		NPC1L1, ANPEP, SOAT1	Niemann-Pick C1-like 1 protein antagonist, Cholesterol inhibitor
7283	-38.92	cp	BRD-K70490179	rimcazole	Sigma receptor antagonist		SIGMAR1	Sigma receptor antagonist
7280	-38.86	cp	BRD-K68065987	MK-2206	AKT inhibitor		AKT1, AKT2, AKT3	AKT inhibitor
7275	-38.63	cp	BRD-K79353516	indolophenanthridine	CALY activator		CALY, DRD1	CALY activator
7274	-38.61	cp	BRD-A85472596	L-670596	Prostanoid receptor antagonist			Prostanoid receptor antagonist
7266	-38.36	cp	BRD-A20697603	thiostrepton	FOXM1 inhibitor		FOXM1	FOXM1 inhibitor, Protein synthesis inhibitor
7264	-38.29	cp	BRD-A09828896	SKF-81297	Dopamine receptor agonist		DRD1, DRD5	Dopamine receptor agonist
7263	-38.28	cp	BRD-A03623303	metoprolol	Adrenergic receptor antagonist		ADRB1, ADRB2	Adrenergic receptor antagonist
7260	-38	cp	BRD-K37206356	rhamnetin	HDAC inhibitor		ALOX5, MAPK8	HDAC inhibitor
7246	-37.29	cp	BRD-A99833829	bethanechol	Acetylcholine receptor agonist		CHRM2, CHRM1, CHRM3, CHRM4	Acetylcholine receptor agonist
7241	-37.14	cp	BRD-A66435872	HTMT	Histamine receptor agonist		HRH4	Histamine receptor agonist
7235	-36.96	cp	BRD-K43068349	AMG-9810	TRPV antagonist		TRPV1	TRPV antagonist
7234	-36.92	cp	BRD-K82036761	sertraline	Serotonin receptor antagonist		SLC6A4, CYP2C19, SLC6A3	Serotonin receptor antagonist
7230	-36.78	cp	BRD-A49046702	SKF-89976A	GABA uptake inhibitor		SLC6A1	GABA uptake inhibitor
7229	-36.72	cp	BRD-K14807180	SB-221284	Serotonin receptor antagonist		HTR2B, HTR2C, HTR2A	Serotonin receptor antagonist
7225	-36.56	cp	BRD-A92161634	scopoline	Acetylcholine receptor antagonist			Acetylcholine receptor antagonist
7222	-36.51	cp	BRD-A32349859	methyl-angolensate	Apoptosis inhibitor		HTR2B	Apoptosis inhibitor
7219	-36.42	cp	BRD-K70881766	solanine	Acetylcholinesterase inhibitor			Acetylcholinesterase inhibitor
7218	-36.24	cp	BRD-K06593056	LE-135	Retinoid receptor agonist		RARB	Retinoid receptor agonist
7212	-36.17	cp	BRD-K00486786	RO-08-2750	NGF binding inhibitor		NGFR, NGF	NGF binding inhibitor
7211	-36.15	cp	BRD-A50737080	CGK-733	ATR kinase inhibitor		ATM, ATR	ATR kinase inhibitor
7204	-35.82	cp	BRD-A07824748	flavanone	11-beta-HSD1 inhibitor		ADORA3, HSD11B1	11-beta-HSD1 inhibitor
7186	-35.28	cp	BRD-K65814004	diphenyleneiodonium	Nitric oxide synthase inhibitor		ALDH1A2, ALDH2, ALDH5A1, ALDH7A1, NOX3, XDH	Nitric oxide synthase inhibitor
7185	-35.27	cp	BRD-K26669427	WR-216174	PFMRK inhibitor			PFMRK inhibitor
7184	-35.23	cp	BRD-A61470182	n-formylmethionylalanine	macrophage activator			macrophage activator
7181	-35.13	cp	BRD-K60184833	tyrphostin-46	Tyrosine kinase inhibitor		EGFR	Tyrosine kinase inhibitor
7177	-35.08	cp	BRD-K97509413	coumestrol	Estrogen receptor agonist		ESR1, ESR2	Estrogen receptor agonist
7176	-35.06	cp	BRD-A16754160	ampicillin	Bacterial cell wall synthesis inhibitor		SLC15A1	Bacterial cell wall synthesis inhibitor
7174	-34.96	cp	BRD-A54927599	KF-38789	P-selectin inhibitor		SELP	P-selectin inhibitor
7173	-34.92	cp	BRD-K63068307	ZSTK-474	PI3K inhibitor		PIK3CG, PIK3CA, PIK3CB, PIK3CD	PI3K inhibitor
7169	-34.83	cp	BRD-K83794624	pirarubicin	Topoisomerase inhibitor		TOP2A	Topoisomerase inhibitor
7168	-34.81	cp	BRD-K57546357	prunetin	Breast cancer resistance protein inhibitor		ABCG2, ALDH2	Breast cancer resistance protein inhibitor
7157	-34.5	cp	BRD-A01346607	flumetasone	Glucocorticoid receptor agonist		NR3C1, PLA2G1B	Glucocorticoid receptor agonist
7155	-34.46	cp	BRD-K32398298	alprazolam	Benzodiazepine receptor agonist		GABRA1, GABRA2, GABRA3, GABRA5, CYP3A5, GABRA4, GABRA6, GABRB1, GABRB2, GABRB3, GABRD, GABRE, GABRG1, GABRG2, GABRG3, GABRP, GABRQ	Benzodiazepine receptor agonist
7154	-34.39	cp	BRD-K11373525	ZD-7155	Angiotensin receptor antagonist		AGTR1	Angiotensin receptor antagonist
7150	-34.36	cp	BRD-K37792168	denbufylline	Phosphodiesterase inhibitor		PDE4A, PDE4B, PDE4D	Phosphodiesterase inhibitor
7142	-34.07	cp	BRD-A18202423	CPCCOEt	Glutamate receptor antagonist		GRM1	Glutamate receptor antagonist
7139	-34	cp	BRD-K29458283	chlorambucil	DNA inhibitor			DNA inhibitor
7134	-33.78	cp	BRD-A67748489	K3644	Kinesin-like spindle protein inhibitor		KIF11	Kinesin-like spindle protein inhibitor
7133	-33.67	cp	BRD-A29901043	KIN001-127	ITK inhibitor		ITK	ITK inhibitor
7131	-33.62	cp	BRD-K43330982	JTE-013	Lysophospholipid receptor antagonist		S1PR2, P2RY10	Lysophospholipid receptor antagonist
7121	-33.42	cp	BRD-K28912512	nicotinamide	Protein synthesis stimulant		PARP1, AOX1, BST1, CYP2E1, LDHA, SIRT5	Protein synthesis stimulant
7118	-33.4	cp	BRD-A48237631	mitomycin-c	DNA alkylating agent			DNA alkylating agent, DNA inhibitor, DNA synthesis inhibitor
7115	-33.28	cp	BRD-K53959060	indirubin	CDK inhibitor		CDK1, CDK5, CCNE1, CDK2, CDK4, CDK5R1, CDK9, GSK3A, GSK3B, LCK, LRRK1, LRRK2	CDK inhibitor, Glycogen synthase kinase inhibitor, Leucine rich repeat kinase inhibitor, SRC inhibitor, Serum/glucocorticoid regulated kinase inhibitor
7113	-33.26	cp	BRD-A06352508	SB-218078	CHK inhibitor		CHEK1	CHK inhibitor
7111	-33.23	cp	BRD-K70914287	BIBX-1382	EGFR inhibitor		EGFR, ERBB2	EGFR inhibitor, Tyrosine kinase inhibitor
7110	-33.14	cp	BRD-K28143534	cyproheptadine	Histamine receptor antagonist		HRH1, ADRA1A, ADRA1B, ADRA1D, CHRM1, CHRM2, CHRM3, HTR2A, HTR2B, HTR2C, HTR6, HTR7	Histamine receptor antagonist
7109	-33.11	cp	BRD-A02333338	cyclopamine	Smoothened receptor antagonist		SMO, DHH, IHH, PTCH1	Smoothened receptor antagonist
7106	-33.06	cp	BRD-K12102668	nialamide	Monoamine oxidase inhibitor		COMT, MAOA, MAOB	Monoamine oxidase inhibitor
7104	-32.98	cp	BRD-K96720755	relcovaptan	Vasopressin receptor antagonist		AVPR1A, AVPR1B, AVPR2, OXTR	Vasopressin receptor antagonist
7094	-32.83	cp	BRD-K07303502	arachidonyl-trifluoro-methane	Cytosolic phospholipase inhibitor		PLA2G4A	Cytosolic phospholipase inhibitor
7088	-32.74	cp	BRD-K47869605	podophyllotoxin	Microtubule inhibitor		IGF1R, CASP3, TOP2A, TUBA4A, TUBB	Microtubule inhibitor, Tubulin inhibitor
7085	-32.73	cp	BRD-K82381502	acetylcholine	Acetylcholine receptor agonist		ACHE, CHRM1, CHRM2, CHRM3, CHRM4, CHRM5, CHRNA2	Acetylcholine receptor agonist
7081	-32.67	cp	BRD-K75478907	GS-39783	GABA receptor modulator		GABBR1	GABA receptor modulator
7079	-32.61	cp	BRD-A75479906	rimantadine	Antiviral			Antiviral, RNA synthesis inhibitor
7077	-32.53	cp	BRD-K13725475	rhodomyrtoxin	Cytotoxic agent			Cytotoxic agent, DNA intercalator
7073	-32.46	cp	BRD-A53077924	tianeptine	Selective serotonin reuptake enhancer (SSRE)		SLC6A4	Selective serotonin reuptake enhancer (SSRE)
7070	-32.39	cp	BRD-K68174511	torin-2	MTOR inhibitor		MTOR	MTOR inhibitor
7067	-32.21	cp	BRD-K85606544	neratinib	EGFR inhibitor		EGFR, ERBB2, ERBB4, KDR	EGFR inhibitor
7065	-32.14	cp	BRD-K99946902	hexylresorcinol	Local anesthetic		TYR	Local anesthetic
7061	-32.07	cp	BRD-K46742498	alosetron	Serotonin receptor antagonist		HTR3A	Serotonin receptor antagonist
7058	-32.02	cp	BRD-K76617868	fasudil	Rho associated kinase inhibitor		ROCK1, ROCK2, PKIA, PRKACA	Rho associated kinase inhibitor
7055	-31.85	cp	BRD-K26818574	BIX-01294	Histone lysine methyltransferase inhibitor		EHMT1, EHMT2	Histone lysine methyltransferase inhibitor, DNA methyltransferase inhibitor
7047	-31.47	cp	BRD-K15502390	nevirapine	Reverse transcriptase inhibitor		CYP2B6, CYP2C19, CYP3A4	Reverse transcriptase inhibitor
7046	-31.43	cp	BRD-A74904029	EI-231	Casein kinase inhibitor		CSNK2A1, CSNK2A2, CSNK2B	Casein kinase inhibitor
7040	-31.34	cp	BRD-A77118605	BML-ST330	Phospholipase inhibitor			Phospholipase inhibitor
7041	-31.34	cp	BRD-K62965247	tipifarnib-P2	farnesyltransferase inhibitor		FNTA, FNTB	farnesyltransferase inhibitor
7037	-31.19	cp	BRD-A13188892	doxazosin	Adrenergic receptor antagonist		ADRA1D, ADRA1A, ADRA1B, CYP2C19, KCNH2, KCNH6, KCNH7	Adrenergic receptor antagonist
7035	-31.09	cp	BRD-A95096829	PNU-96415E	Dopamine receptor antagonist			Dopamine receptor antagonist
7033	-31.06	cp	BRD-K40919711	BAPTA-AM	Potassium channel blocker		KCNA3, KCNA5, KCNH2	Potassium channel blocker
7029	-30.95	cp	BRD-K68402494	ML-9	Myosin light chain kinase inhibitor		MLCK, TRPC6, PKA, PKC	Myosin light chain kinase inhibitor
7023	-30.84	cp	BRD-K90259198	W-7	Calmodulin antagonist		CALM1, CALM2, KCNA5, KCNH2, TNNC1, TNNI3	Calmodulin antagonist, Potassium channel blocker
7024	-30.84	cp	BRD-A14798026	mestranol	Estrogen receptor agonist		ESR1	Estrogen receptor agonist
7025	-30.84	cp	BRD-K04210847	tamoxifen	Estrogen receptor antagonist		ESR1, ESR2, CYP3A5, EBP, GPER1, PRKCA, PRKCB, PRKCD, PRKCE, PRKCG, PRKCI, PRKCQ, PRKCZ	Estrogen receptor antagonist, Selective estrogen receptor modulator (SERM)
7016	-30.6	cp	BRD-K63675182	triflupromazine	Dopamine receptor antagonist		HTR2B, CHRM1, CHRM2, CHRNA7, DRD1, DRD2	Dopamine receptor antagonist
7013	-30.55	cp	BRD-K14200658	syrosingopine	Vesicular monoamine transporter inhibitor		SLC18A2, SLC18A1	Vesicular monoamine transporter inhibitor
7009	-30.53	cp	BRD-K31238592	devazepide	CCK receptor antagonist		CCKAR, CCKBR, GAST	CCK receptor antagonist
7004	-30.41	cp	BRD-K23383398	T-0901317	LXR agonist		NR1H3, NR1H2, ABCA1, NCOA1, NCOA2, NR1I2, RORA, RORC, RXRB	LXR agonist, ABC transporter expression enhancer, ROR inverse agonist
6996	-29.98	cp	BRD-K30296925	flavokavain-b	Antineoplastic		HIF1A	Antineoplastic
6990	-29.84	cp	BRD-K32744045	disulfiram	Aldehyde dehydrogenase inhibitor		ALDH2, ALDH1A2, ALDH5A1, ALDH7A1, CYP2E1, DBH, DNMT1, TRPA1	Aldehyde dehydrogenase inhibitor, TRPV agonist, DNA methyltransferase inhibitor
6988	-29.75	cp	BRD-K71512533	SNS-314	Aurora kinase inhibitor		AURKA, AURKB, AURKC	Aurora kinase inhibitor
6985	-29.66	cp	BRD-K80725632	lavendustin-c	EGFR inhibitor		CAMK2A, EGFR, SRC	EGFR inhibitor
6982	-29.6	cp	BRD-K04923131	GSK-3-inhibitor-IX	Glycogen synthase kinase inhibitor		ALOX5, GSK3A, GSK3B	Glycogen synthase kinase inhibitor, Lipoxygenase inhibitor
6963	-29.06	cp	BRD-K28296557	AKT-inhibitor-IV	AKT inhibitor		AKT1	AKT inhibitor
6957	-28.85	cp	BRD-K66788707	fludarabine	DNA synthesis inhibitor		ADA, DCK, POLA1, RRM1, RRM2	DNA synthesis inhibitor, DNA repair enzyme inhibitor, Purine antagonist
6948	-28.49	cp	BRD-K13571841	pepstatin	Aspartic protease inhibitor		CTSB, CTSD, CTSL, REN	Aspartic protease inhibitor
6943	-28.4	cp	BRD-A68589262	troxipide	Glucosamine synthetase stimulant			Glucosamine synthetase stimulant
6942	-28.37	cp	BRD-K55044200	amoxicillin	Penicillin binding protein inhibitor		SLC15A1	Penicillin binding protein inhibitor
6940	-28.34	cp	BRD-A55484088	BNTX	Opioid receptor antagonist		OPRD1, OPRK1, OPRM1	Opioid receptor antagonist
6930	-27.97	cp	BRD-K62221994	T-98475	Gonadotropin releasing factor hormone receptor antagonist		GNRH1, GNRHR	Gonadotropin releasing factor hormone receptor antagonist
6923	-27.74	cp	BRD-K67680372	CI-966	GAT inhibitor		SLC6A1	GAT inhibitor
6922	-27.69	cp	BRD-K15891719	tenofovir	Reverse transcriptase inhibitor			Reverse transcriptase inhibitor, Cytochrome P450 inhibitor, DNA polymerase inhibitor, HIV integrase inhibitor
6917	-27.57	cp	BRD-K95655893	MAZ-51	VEGFR inhibitor		FLT4	VEGFR inhibitor
6910	-27.48	cp	BRD-K02590140	O-2050	Cannabinoid receptor antagonist		CNR1	Cannabinoid receptor antagonist
6908	-27.45	cp	BRD-A30435184	metergoline	Dopamine receptor agonist		DRD2, HTR1A, HTR1B, HTR1D, HTR1E, HTR1F, HTR2A, HTR2B, HTR2C, HTR5A, HTR6, HTR7	Dopamine receptor agonist, Serotonin receptor antagonist
6905	-27.41	cp	BRD-K87510569	RS-504393	CC chemokine receptor antagonist		CCR2, CCL2	CC chemokine receptor antagonist
6904	-27.37	cp	BRD-K31542390	mycophenolic-acid	Dehydrogenase inhibitor		IMPDH1, IMPDH2	Dehydrogenase inhibitor, Inositol monophosphatase inhibitor
6898	-27.15	cp	BRD-K19227686	phenolphthalein	Indicator dye			Indicator dye
6897	-27.09	cp	BRD-A55946879	BW-B70C	Lipoxygenase inhibitor		ALOX5	Lipoxygenase inhibitor
6896	-27.07	cp	BRD-K55301415	abiraterone	17,20 lyase inhibitor		CYP17A1, CYP11B1	17,20 lyase inhibitor, Androgen biosynthesis inhibitor, Cytochrome P450 inhibitor, Steroid sulfatase inhibitor
6893	-27.04	cp	BRD-K49049886	CGS-15943	Adenosine receptor antagonist		ADORA1, ADORA2A, ADORA2B, ADORA3	Adenosine receptor antagonist
6891	-26.98	cp	BRD-K06753942	nobiletin	MEK inhibitor		ABCB1, MAP2K1, TYR	MEK inhibitor
6890	-26.97	cp	BRD-K95435023	PHA-665752	c-Met inhibitor		MET	c-Met inhibitor
6885	-26.89	cp	BRD-K09485525	GANT-61	GLI antagonist		DHH, IHH	GLI antagonist
6873	-26.48	cp	BRD-K14888893	minoxidil	KATP activator		KCNJ8, ABCC9, KCNJ1, KCNJ10, KCNJ11, PTGS1, REN	KATP activator, KIR6 channel (KATP) activator, Vasodilator
6866	-26.31	cp	BRD-K39987650	bisacodyl	Laxative			Laxative
6858	-26.09	cp	BRD-K96402602	farnesylthiotriazole	PPMTase inhibitor			PPMTase inhibitor
6854	-26.01	cp	BRD-K47278471	diphenhydramine	Histamine receptor antagonist		HRH1	Histamine receptor antagonist
6852	-25.99	cp	BRD-A38030642	cyclosporin-a	Calcineurin inhibitor		PPIA, ABCB11, CAMLG, CYP3A5, CYP3A7, FPR1, PPID, PPIF, PPP3CA, PPP3R2, SLC10A1, SLCO1B1, SLCO1B3	Calcineurin inhibitor
6848	-25.97	cp	BRD-K76133116	benzydamine	Membrane integrity inhibitor		PRSS1, PRSS2	Membrane integrity inhibitor, Prostanoid receptor antagonist, Prostanoid receptor inhibitor
6847	-25.95	cp	BRD-A44780397	mifepristone	Glucocorticoid receptor antagonist		PGR, NR3C1, AR, CYP2B6, CYP2C8, CYP3A5, CYP3A7, NR1I2	Glucocorticoid receptor antagonist, Progesterone receptor antagonist
6845	-25.89	cp	BRD-K39391626	ethylestrenol	Progesterone receptor agonist		AR	Progesterone receptor agonist
6843	-25.78	cp	BRD-K66707493	lawsone	Coloring agent			Coloring agent
6837	-25.62	cp	BRD-K34508425	KUC103898N	-666			-666
6832	-25.3	cp	BRD-A45333398	periplocymarin	Apoptosis stimulant			Apoptosis stimulant
6831	-25.29	cp	BRD-K31633810	DAU-5884	Acetylcholine receptor antagonist		CHRM1, CHRM3	Acetylcholine receptor antagonist
6826	-25.21	cp	BRD-A53576514	orphenadrine	Acetylcholine receptor antagonist		CYP2B6, GRIN1, GRIN2D, GRIN3A, GRIN3B, HRH1, SCN10A, SLC6A2	Acetylcholine receptor antagonist
6824	-25.19	cp	BRD-K00312224	PPT	Estrogen receptor agonist		ESR1	Estrogen receptor agonist
6822	-25.16	cp	BRD-K07212038	selinidin	Mast cell stabilizer			Mast cell stabilizer
6820	-25.08	cp	BRD-K71035033	masitinib	KIT inhibitor		KIT, FGFR3, LYN, PDGFRA, PDGFRB	KIT inhibitor, PDGFR receptor inhibitor, SRC inhibitor
6817	-25.02	cp	BRD-K67102207	phenylbutyrate	HDAC inhibitor		CYP3A5, HDAC1	HDAC inhibitor
6815	-25.01	cp	BRD-K90864987	cobalt(II)-chloride	HSP inducer		HIF1A	HSP inducer
6814	-25	cp	BRD-K84709232	caffeic-acid	Lipoxygenase inhibitor		ALOX5, MIF, RELA, TNF	Lipoxygenase inhibitor, HIV integrase inhibitor, NFkB pathway inhibitor, Nitric oxide production inhibitor, PPAR receptor modulator, TNF production inhibitor, Tumor necrosis factor production inhibitor
6813	-24.99	cp	BRD-A10715913	sulpiride	Dopamine receptor antagonist		DRD2, CA7, DRD3, CA1, CA12	Dopamine receptor antagonist
6808	-24.94	cp	BRD-K18855837	varenicline	Acetylcholine receptor agonist		CHRNA4, CHRNA3, CHRNA6, CHRNA7, CHRNB2	Acetylcholine receptor agonist
6809	-24.94	cp	BRD-K14765469	vesamicol	Acetylcholinesterase inhibitor		SLC18A3	Acetylcholinesterase inhibitor
6794	-24.39	cp	BRD-A62184259	cycloheximide	Protein synthesis inhibitor		GSK3B, RPL3	Protein synthesis inhibitor
6788	-24.17	cp	BRD-K59058766	chlorprothixene	Dopamine receptor antagonist		DRD2, CHRM1, CHRM2, CHRM3, CHRM4, CHRM5, DRD1, DRD3, HRH1, HTR2A, HTR2B, HTR2C	Dopamine receptor antagonist
6777	-23.82	cp	BRD-K99174507	cardiogenol-c	Cardiomyogenesis inducer			Cardiomyogenesis inducer
6770	-23.68	cp	BRD-K46056750	AZD-7762	CHK inhibitor		CHEK1, CHEK2	CHK inhibitor
6764	-23.54	cp	BRD-K63504947	semaxanib	VEGFR inhibitor		KDR, FLT1, KIT, PDGFRB, FGFR1, FLT3, MET, PDGFRA, RET	VEGFR inhibitor
6761	-23.41	cp	BRD-K65417056	meprylcaine	Local anesthetic			Local anesthetic
6759	-23.4	cp	BRD-K72783841	tyrphostin-AG-555	EGFR inhibitor		CDK2, EGFR	EGFR inhibitor
6750	-23.06	cp	BRD-K42500029	CGP-57380	MAP kinase inhibitor		AURKB, LCK, MKNK1, MKNK2, SGK1	MAP kinase inhibitor
6745	-22.95	cp	BRD-A43331270	niguldipine	Calcium channel blocker		ADRA1A, CACNA1C, ADRA1B, ADRA1D	Calcium channel blocker, Adrenergic receptor antagonist
6732	-22.59	cp	BRD-A24543851	nornicotine	Acetylcholine receptor agonist			Acetylcholine receptor agonist
6729	-22.54	cp	BRD-K52397688	amperozide	Dopamine receptor antagonist		HTR2A, DRD2, FAAH	Dopamine receptor antagonist
6728	-22.53	cp	BRD-K07507905	BRL-37344	Adrenergic receptor agonist		ADRB3, ADRB1, ADRB2	Adrenergic receptor agonist
6725	-22.48	cp	BRD-K18909381	CGS-12066B	Serotonin receptor agonist		HTR1B, HTR1A, HTR1D, HTR2A, HTR2B, HTR2C	Serotonin receptor agonist
6722	-22.45	cp	BRD-K79092138	nitrofural	Bacterial DNA inhibitor			Bacterial DNA inhibitor
6721	-22.4	cp	BRD-K97061094	azacyclonol	Histamine receptor antagonist		HRH1	Histamine receptor antagonist
6712	-22.19	cp	BRD-K06388322	pramipexole	Dopamine receptor agonist		DRD3, DRD2, ADRA2A, ADRA2B, ADRA2C, DRD1, DRD4, DRD5, HTR1A, HTR1B, HTR1D, HTR2A, HTR2B, HTR2C	Dopamine receptor agonist
6710	-22.13	cp	BRD-A83892713	rifampicin	RNA polymerase inhibitor		NR1I2, ABCB1, CYP2B6, CYP2C19, CYP2C8, CYP3A4, CYP3A5, SLCO1A2, SLCO1B1, SLCO1B3	RNA polymerase inhibitor
6709	-22.11	cp	BRD-A62057054	MDL-11939	Serotonin receptor antagonist		HTR2A, HTR2B, HTR2C	Serotonin receptor antagonist
6708	-22.08	cp	BRD-K67637637	olopatadine	Histamine receptor antagonist		HRH1, S100A1, S100A12, S100A13, S100A2, S100B	Histamine receptor antagonist
6703	-22	cp	BRD-A51820102	econazole	Bacterial cell wall synthesis inhibitor		CYP51A1, NPY1R, NPY2R, TRPM2, TRPV5	Bacterial cell wall synthesis inhibitor, Lanosterol demethylase inhibitor, Sterol demethylase inhibitor
6702	-21.99	cp	BRD-A19500257	geldanamycin	HSP inhibitor		HSP90AA1, HSP90AB1	HSP inhibitor
6697	-21.82	cp	BRD-K59962020	CHEMBL-374350	NFkB pathway inhibitor			NFkB pathway inhibitor
6696	-21.74	cp	BRD-A36471396	biperiden	Acetylcholine receptor antagonist		CHRM1, CHRM2, CHRM3, CHRM4, CHRM5, CHRNA2	Acetylcholine receptor antagonist
6691	-21.53	cp	BRD-K10065684	dantron	Laxative			Laxative
6689	-21.49	cp	BRD-K46424862	hymecromone	Monoamine oxidase inhibitor		MAOA	Monoamine oxidase inhibitor
6685	-21.33	cp	BRD-K53523901	arctigenin	MEK inhibitor		ADIPOR1, AHR, CHUK, MAP2K1	MEK inhibitor
6684	-21.25	cp	BRD-A66927094	nemonapride	Dopamine receptor antagonist		DRD2, DRD3, DRD4	Dopamine receptor antagonist
6680	-21.22	cp	BRD-A67981824	cefotaxime	Bacterial cell wall synthesis inhibitor			Bacterial cell wall synthesis inhibitor
6681	-21.22	cp	BRD-A44551378	LFM-A12	EGFR inhibitor		EGFR	EGFR inhibitor
6668	-21.07	cp	BRD-K50388907	fenofibrate	PPAR receptor agonist		PPARA, APOA1, CYP2C19, CYP2C8, MMP25	PPAR receptor agonist
6667	-21.03	cp	BRD-K60298136	ITE	Aryl hydrocarbon receptor agonist		AHR	Aryl hydrocarbon receptor agonist
6654	-20.81	cp	BRD-K26241953	piceatannol	SYK inhibitor		ATP5A1, ATP5B, ATP5C1, IRF3, PTGS2, SIRT1, SYK, TYR	SYK inhibitor
6650	-20.76	cp	BRD-K15519488	CS-110266	Dopamine receptor agonist		SLC6A3	Dopamine receptor agonist
6632	-20.56	cp	BRD-K52850071	JAK3-Inhibitor-II	JAK inhibitor		EGFR, ALK, JAK1, JAK2, JAK3	JAK inhibitor
6623	-20.38	cp	BRD-K09537769	NU-7026	DNA dependent protein kinase inhibitor		PRKDC	DNA dependent protein kinase inhibitor, MTOR inhibitor, PI3K inhibitor
6615	-20.28	cp	BRD-A87387433	cefpodoxime	Bacterial cell wall synthesis inhibitor			Bacterial cell wall synthesis inhibitor
6612	-20.23	cp	BRD-K36009368	NNC-63-0532	Opioid receptor agonist		OPRL1	Opioid receptor agonist
6611	-20.21	cp	BRD-A81866333	CGS-21680	Adenosine receptor agonist		ADORA2A, ADORA1, ADORA2B, ADORA3	Adenosine receptor agonist
6609	-20.17	cp	BRD-K46766488	S-14506	Serotonin receptor agonist		HTR1A, DRD2, HTR2C	Serotonin receptor agonist
6606	-20.11	cp	BRD-A68930007	ouabain	ATPase inhibitor		ATP1A1, ATP1A2, ATP1A3, ATP1A4, ATP1B1, ATP1B2, ATP1B3, ATP1B4, FXYD2	ATPase inhibitor
6601	-19.92	cp	BRD-K03440695	boldine	Acetylcholine receptor antagonist		CHRNA4, CHRNB2, DRD1, DRD2	Acetylcholine receptor antagonist, Dopamine receptor antagonist
6600	-19.9	cp	BRD-K75295174	alisertib	Aurora kinase inhibitor		AURKA	Aurora kinase inhibitor
6599	-19.89	cp	BRD-K81876028	CP-93129	Serotonin receptor agonist		HTR1A, HTR1B	Serotonin receptor agonist
6595	-19.85	cp	BRD-A92670106	tocainide	Sodium channel blocker		SCN5A	Sodium channel blocker
6593	-19.84	cp	BRD-A50675702	fipronil	GABA gated chloride channel blocker			GABA gated chloride channel blocker, Chloride channel blocker
6590	-19.8	cp	BRD-K14536225	piceid	Glucosidase inhibitor		GAA, XDH	Glucosidase inhibitor
6582	-19.46	cp	BRD-K34437622	BRD-K34437622	Thymidylate synthase inhibitor		TYMS	Thymidylate synthase inhibitor
6581	-19.45	cp	BRD-K72903603	zidovudine	Reverse transcriptase inhibitor		TERT	Reverse transcriptase inhibitor
6580	-19.4	cp	BRD-A00758722	noretynodrel	Progestogen hormone		PGR	Progestogen hormone
6577	-19.32	cp	BRD-K00615600	AG-14361	PARP inhibitor		PARP1	PARP inhibitor
6575	-19.24	cp	BRD-K96271548	coumaric-acid	Antioxidant			Antioxidant
6573	-19.21	cp	BRD-A34806832	proscillaridin	ATPase inhibitor		ATP1A1	ATPase inhibitor
6572	-19.2	cp	BRD-A62809825	thapsigargin	ATPase inhibitor		ATP2A1	ATPase inhibitor
6570	-19.12	cp	BRD-U44700465	HG-5-88-01	Protein kinase inhibitor		ADCK4, EGFR	Protein kinase inhibitor
6561	-18.76	cp	BRD-A61856038	tremulacin	Lipoxygenase inhibitor			Lipoxygenase inhibitor
6558	-18.69	cp	BRD-K54095730	CMPD-1	p38 MAPK inhibitor		GNRHR, MAPK14	p38 MAPK inhibitor
6554	-18.59	cp	BRD-K05181463	L-741626	Dopamine receptor antagonist		DRD2, DRD3, DRD4, HTR2A, HTR2B	Dopamine receptor antagonist
6553	-18.56	cp	BRD-K34820100	tebuthiuron	Photosynthesis inhibitor			Photosynthesis inhibitor
6552	-18.52	cp	BRD-K70281171	U-99194	Dopamine receptor antagonist		DRD3	Dopamine receptor antagonist
6545	-18.33	cp	BRD-K52172416	anastrozole	Aromatase inhibitor		CYP19A1	Aromatase inhibitor
6544	-18.3	cp	BRD-K64310881	MW-STK33-3B	Potassium channel activator			Potassium channel activator
6535	-18.2	cp	BRD-A51182606	chloramphenicol	Protein synthesis inhibitor		CD55, CYP2C19	Protein synthesis inhibitor, Bacterial 50S ribosomal subunit inhibitor
6528	-18.1	cp	BRD-A26711594	nicardipine	Calcium channel blocker		CACNA1C, ADORA3, ADRA1A, ADRA1B, ADRA1D, CACNA1D, CACNA2D1, CACNB2, CALM1, CHRM1, CHRM2, CHRM3, CHRM4, CHRM5, PDE1A, PDE1B	Calcium channel blocker
6521	-17.96	cp	BRD-A72988804	tiaprofenic-acid	Cyclooxygenase inhibitor		PTGS2, PTGS1	Cyclooxygenase inhibitor
6522	-17.96	cp	BRD-A47494775	dipivefrine	Adrenergic receptor agonist		ADRA1A, ACHE, ADRA2A, ADRB2, BCHE	Adrenergic receptor agonist
6518	-17.87	cp	BRD-K63641886	cefuroxime	Bacterial cell wall synthesis inhibitor			Bacterial cell wall synthesis inhibitor
6516	-17.85	cp	BRD-K89402695	L-655240	Thromboxane receptor antagonist		PTGES	Thromboxane receptor antagonist
6515	-17.83	cp	BRD-K55454768	TAS-301	Calcium-calmodulin dependent protein kinase inhibitor		CAMK2A	Calcium-calmodulin dependent protein kinase inhibitor
6512	-17.73	cp	BRD-K91263825	nortriptyline	Tricyclic antidepressant		KCNJ10, SLC6A2, SLC6A4, ADRA1A, ADRA1B, ADRA1D, ADRA2A, ADRA2B, ADRA2C, ADRB1, ADRB2, ADRB3, CHRM1, CHRM2, CHRM3, CHRM4, CHRM5, CYP2C19, DRD2, HRH1, HTR1A, HTR2A, HTR2C, HTR6, PGRMC1, PIK3CD, SIGMAR1	Tricyclic antidepressant
6504	-17.54	cp	BRD-A71262238	nafadotride	Dopamine receptor antagonist		DRD3, DRD2, HTR1A	Dopamine receptor antagonist
6497	-17.45	cp	BRD-K77793136	hydroxyfasudil	Rho associated kinase inhibitor		ROCK1, PKIA, PRKACA, ROCK2	Rho associated kinase inhibitor
6496	-17.44	cp	BRD-K41859756	NVP-AUY922	HSP inhibitor		HSP90AA1, HSP90AA2, HSP90AB1	HSP inhibitor
6492	-17.37	cp	BRD-K64994968	progesterone	Progesterone receptor agonist		PGR, CYP17A1, NR3C2, CATSPER1, CATSPER2, CATSPER3, CATSPER4, CYP2C19, ESR1, OPRK1, TRPC5	Progesterone receptor agonist
6489	-17.35	cp	BRD-K12079898	PD-160170	Neuropeptide receptor antagonist		NPY1R	Neuropeptide receptor antagonist
6488	-17.31	cp	BRD-K99411983	lumicolchicine	Colchicine isomer, non-binder of microtubules			Colchicine isomer, non-binder of microtubules
6487	-17.3	cp	BRD-K88679075	methandriol	Androgenic steroid			Androgenic steroid
6486	-17.27	cp	BRD-K59753853	MDL-29951	Glutamate receptor antagonist		FBP1, GPR17	Glutamate receptor antagonist
6485	-17.26	cp	BRD-A87848830	bimatoprost	Prostanoid receptor agonist		PTGFR, AKR1C3, PTGER1, PTGER3	Prostanoid receptor agonist
6483	-17.2	cp	BRD-K96809896	SKF-86002	p38 MAPK inhibitor		ALOX5, MAPK14	p38 MAPK inhibitor
6480	-17.12	cp	BRD-K17796732	JWH-015	Cannabinoid receptor agonist		CNR2, GPR55	Cannabinoid receptor agonist
6478	-17.05	cp	BRD-K02715688	hydrastine	Tyrosine hydroxylase inhibitor			Tyrosine hydroxylase inhibitor
6476	-17.03	cp	BRD-K91904471	SD-169	p38 MAPK inhibitor		MAPK14	p38 MAPK inhibitor
6474	-17.01	cp	BRD-K67847053	guanabenz	Adrenergic receptor agonist		ADRA2A, ADRA2B, ADRA2C	Adrenergic receptor agonist
6471	-16.99	cp	BRD-K18574842	nafcillin	Bacterial cell wall synthesis inhibitor		CYP3A4	Bacterial cell wall synthesis inhibitor
6469	-16.93	cp	BRD-K74514084	pazopanib	KIT inhibitor		KDR, KIT, FLT1, FLT4, PDGFRB, PDGFRA, BRAF, CSF1R, CYP2B6, CYP2C8, CYP2E1, DDR2, FGF1, FGFR1, FGFR3, ITK, SH2B3	KIT inhibitor, PDGFR receptor inhibitor, VEGFR inhibitor
6465	-16.88	cp	BRD-K49328571	dasatinib	BCR-ABL kinase inhibitor		ABL1, FYN, LCK, SRC, KIT, YES1, BCR, EPHA2, LYN, PDGFRB, ABL2, BTK, DDR1, DDR2, PDGFRA, STAT5B	BCR-ABL kinase inhibitor, Ephrin inhibitor, KIT inhibitor, PDGFR receptor inhibitor, SRC inhibitor, Tyrosine kinase inhibitor
6463	-16.81	cp	BRD-K51290057	SA-792709	Retinoid receptor agonist		RARA, RARB	Retinoid receptor agonist
6462	-16.8	cp	BRD-K96527333	dehydroisoandosterone	GABA receptor modulator			GABA receptor modulator
6461	-16.79	cp	BRD-A23359898	sibutramine	Serotonin reuptake inhibitor		SLC6A2, SLC6A4, SLC6A3, CYP2B6, CYP2C19, CYP3A5	Serotonin reuptake inhibitor
6452	-16.62	cp	BRD-K19136521	indirubin	CDK inhibitor		CDK1, CDK5, CCNE1, CDK2, CDK4, CDK5R1, CDK9, GSK3A, GSK3B, LCK, LRRK1, LRRK2	CDK inhibitor
6451	-16.59	cp	BRD-K51677086	erythromycin	NFkB pathway inhibitor		CYP3A4, MLNR	NFkB pathway inhibitor
6450	-16.57	cp	BRD-K32836707	CAY-10577	Casein kinase inhibitor			Casein kinase inhibitor
6448	-16.56	cp	BRD-K22878149	SB-205607	Delta 1 opioid receptor agonist		OPRD1, OPRK1, OPRM1	Delta 1 opioid receptor agonist
6443	-16.47	cp	BRD-A58157837	butabindide	Tripeptidyl peptidase inhibitor		TPP2	Tripeptidyl peptidase inhibitor
6439	-16.45	cp	BRD-K08556791	ethoprop	Acetylcholinesterase inhibitor		ACHE	Acetylcholinesterase inhibitor
6436	-16.44	cp	BRD-K92428153	mycophenolate-mofetil	Dehydrogenase inhibitor		IMPDH1, IMPDH2, HCAR2	Dehydrogenase inhibitor, Hydroxycarboxylic acid receptor agonist, Immunosuppressant, Inosine monophosphate dehydrogenase inhibitor, Inositol monophosphatase inhibitor
6433	-16.37	cp	BRD-K92413528	thiazolidinecarboxylic-acid	Reducing agent			Reducing agent
6431	-16.29	cp	BRD-A35519318	benidipine	Calcium channel blocker		CACNA1C, CACNA1G, CYP3A5	Calcium channel blocker
6428	-16.23	cp	BRD-K11717138	benzbromarone	Chloride channel blocker		ABCC1, SLC22A12	Chloride channel blocker
6424	-16.19	cp	BRD-K33226500	indinavir	HIV protease inhibitor		CYP3A5	HIV protease inhibitor
6425	-16.19	cp	BRD-K93080877	Ala-Ala-Phe-CMK	Tripeptidyl peptidase inhibitor		TPP2	Tripeptidyl peptidase inhibitor
6423	-16.16	cp	BRD-A19661776	mianserin	Serotonin receptor antagonist		HTR2A, HTR2C, ADRA1A, ADRA1B, ADRA1D, HRH1, HTR2B, HTR6, HTR7, ADRA2A, ADRA2B, ADRA2C, DRD1, DRD2, DRD3, DRD5, HRH2, HRH4, HTR1A, HTR1F, OPRK1, SLC6A2, SLC6A3, SLC6A4	Serotonin receptor antagonist
6420	-16.02	cp	BRD-K35573744	erbstatin-analog	EGFR inhibitor		EGFR	EGFR inhibitor
6418	-15.96	cp	BRD-K17674993	diflorasone	Corticosteroid agonist		NR3C1, PLA2G1B	Corticosteroid agonist, Glucocorticoid receptor agonist, Cytochrome P450 inhibitor, Immunosuppressant
6408	-15.78	cp	BRD-K86204871	terconazole	Sterol demethylase inhibitor			Sterol demethylase inhibitor
6403	-15.66	cp	BRD-K29555132	arachidonamide	Cannabinoid receptor agonist		CNR1, CNR2	Cannabinoid receptor agonist
6404	-15.66	cp	BRD-A39390670	rabeprazole	ATPase inhibitor		ATP4A, CYP2C19	ATPase inhibitor, Gastrin inhibitor
6400	-15.61	cp	BRD-K36153907	KU-C103885	Cystic fibrosis transmembrane conductance regulator inhibitor			Cystic fibrosis transmembrane conductance regulator inhibitor
6397	-15.55	cp	BRD-K92870997	pterostilbene	Cyclooxygenase inhibitor		FAAH, PPARA, PTGS1, PTGS2	Cyclooxygenase inhibitor, PPAR receptor agonist
6394	-15.45	cp	BRD-A39255369	DCPIB	Chloride channel blocker		SLC1A2	Chloride channel blocker, Gap junction modulator, Glutamate inhibitor
6391	-15.4	cp	BRD-A15415227	GW-1929	PPAR receptor agonist		INS, PPARG	PPAR receptor agonist, Insulin sensitizer
6389	-15.31	cp	BRD-A36074203	remacemide	Glutamate receptor antagonist		GRIN1	Glutamate receptor antagonist
6383	-15.15	cp	BRD-K27305650	LY-294002	MTOR inhibitor		MTOR, PIK3CD, PIK3CG, PIK3CA, PIK3CB, PLK1, PRKDC, AKT1, CHEK1, GSK3B, LCK, MAPK1, MAPK11, MAPK12, MAPK14, MAPK8, PDE2A, PRKCA, ROCK1, RPS6KB1, SGK1	MTOR inhibitor, PI3K inhibitor, DNA dependent protein kinase inhibitor, Phosphodiesterase inhibitor, PLK inhibitor
6376	-15.04	cp	BRD-A64933752	CV-1808	Adenosine receptor agonist		ADORA2A, ADORA2B	Adenosine receptor agonist
6374	-15.03	cp	BRD-A95445494	maackiain	Sodium/glucose cotransporter inhibitor		SLC5A2	Sodium/glucose cotransporter inhibitor
6371	-14.95	cp	BRD-K34014345	naproxol	Anti-inflammatory		PTGS1, PTGS2	Anti-inflammatory
6370	-14.89	cp	BRD-K56047318	RHC-80267	Triacylglycerol lipase inhibitor		DAGLA, DAGLB, LIPC, LIPE, LIPG	Triacylglycerol lipase inhibitor
6369	-14.88	cp	BRD-K18799075	BAY-59-3074	Cannabinoid receptor partial agonist		CNR1, CNR2	Cannabinoid receptor partial agonist
6356	-14.7	cp	BRD-K86191271	cytosporone-b	NUR77 receptor agonist		NR4A1	NUR77 receptor agonist
6357	-14.7	cp	BRD-K87226815	cycloserine	Bacterial cell wall synthesis inhibitor		GRIN1	Bacterial cell wall synthesis inhibitor
6351	-14.66	cp	BRD-K27737647	H-89	PKA inhibitor		PRKACA, GSG2, KCNA2, KCNA3, KCNA5, KCNAB2, KCNC1, KCNC2, KCNC3, KCNE1, KCNE2, KCNE3, KCNE4, KCNH1, KCNH2, KCNQ1, KCNQ2, KCNQ3, KCNQ5, KCNS3, PKIA	PKA inhibitor
6350	-14.65	cp	BRD-K90733503	cefalexin	Bacterial cell wall synthesis inhibitor			Bacterial cell wall synthesis inhibitor
6348	-14.58	cp	BRD-A12560204	nitrendipine	Calcium channel blocker		CACNA1C, CACNA1D, CACNA2D1, CACNA1H, CACNA1S, CACNA2D2, CACNB2, CACNG1, KCNN4	Calcium channel blocker
6346	-14.55	cp	BRD-K37289225	clozapine	Dopamine receptor antagonist		DRD2, DRD4, ADRA1A, ADRA1B, CHRM1, DRD1, DRD3, HRH1, HRH4, HTR1A, HTR1B, HTR1D, HTR1E, HTR2A, HTR2C, HTR6, HTR7, ADRA1D, ADRA2A, ADRA2B, ADRA2C, CALY, CHRM2, CHRM3, CHRM4, CHRM5, CYP2C19, DRD5, HTR1F, HTR2B, HTR3A, HTR5A	Dopamine receptor antagonist, Serotonin receptor antagonist
6345	-14.53	cp	BRD-K69600043	thiethylperazine	Dopamine receptor antagonist		DRD1, DRD2, DRD4	Dopamine receptor antagonist
6344	-14.52	cp	BRD-K73196317	urapidil	Adrenergic receptor antagonist		HTR1A	Adrenergic receptor antagonist
6340	-14.47	cp	BRD-K78084463	W-12	Calmodulin antagonist			Calmodulin antagonist
6335	-14.36	cp	BRD-K87142802	veliparib	PARP inhibitor		PARP1, PARP2	PARP inhibitor
6333	-14.27	cp	BRD-K30097969	pitavastatin	HMGCR inhibitor		HMGCR, APOA1, CYP2C8	HMGCR inhibitor
6331	-14.22	cp	BRD-K72222507	quinapril	ACE inhibitor		ACE	ACE inhibitor
6326	-14.16	cp	BRD-A77299732	salubrinal	Eukaryotic translation initiation factor inhibitor		EIF2S1, SLC6A9	Eukaryotic translation initiation factor inhibitor
6324	-14.15	cp	BRD-K13800121	parecoxib	Cyclooxygenase inhibitor		LTF, PTGS2	Cyclooxygenase inhibitor
6325	-14.15	cp	BRD-K87932577	CDK1-5-inhibitor	CDK inhibitor		CDK1, CDK5, GSK3B	CDK inhibitor, Glycogen synthase kinase inhibitor
6317	-13.96	cp	BRD-K85030058	benactyzine	Acetylcholine receptor antagonist			Acetylcholine receptor antagonist
6314	-13.93	cp	BRD-K09963420	saquinavir	HIV protease inhibitor		CYP3A4, CYP3A5	HIV protease inhibitor
6313	-13.89	cp	BRD-A92177080	betamethasone	Glucocorticoid receptor agonist		NR3C1	Glucocorticoid receptor agonist
6310	-13.83	cp	BRD-K45479396	BP-554	Serotonin receptor agonist		HTR1A	Serotonin receptor agonist
6308	-13.8	cp	BRD-K29178788	dictamnine	Furoquinoline alkaloid			Furoquinoline alkaloid
6307	-13.79	cp	BRD-K41410256	balsalazide	Cyclooxygenase inhibitor		PTGS1, PTGS2, ALOX5, PPARG	Cyclooxygenase inhibitor
6304	-13.77	cp	BRD-A56987319	SQ-22536	Adenylyl cyclase inhibitor		ADCY1, ADCY5	Adenylyl cyclase inhibitor
6301	-13.74	cp	BRD-K80348542	cephaeline	Protein synthesis inhibitor		RPS2	Protein synthesis inhibitor
6296	-13.7	cp	BRD-K02581333	protein-tyrosine-phosphatase-inhibitor-IV	Tyrosine phosphatase inhibitor		PTPN1, PTPN11	Tyrosine phosphatase inhibitor
6295	-13.68	cp	BRD-K61323504	SB-225002	CC chemokine receptor antagonist		CXCR2	CC chemokine receptor antagonist
6292	-13.65	cp	BRD-K81209159	herniarin	Acetylcholinesterase inhibitor		ACHE, CA1, CA12, CA14, CA4, CA6, CA9	Acetylcholinesterase inhibitor
6294	-13.65	cp	BRD-K79404599	enzastaurin	PKC inhibitor		PRKCB, AKT1, GSK3B, PRKCA, PRKCD, PRKCG	PKC inhibitor
6290	-13.63	cp	BRD-K57886322	fluocinonide	Glucocorticoid receptor agonist		NR3C1, SERPINA6, SMO	Glucocorticoid receptor agonist
6288	-13.58	cp	BRD-K31792052	pifithrin	Interleukin receptor antagonist			Interleukin receptor antagonist
6287	-13.57	cp	BRD-K39983086	loteprednol	Glucocorticoid receptor agonist		NR3C1	Glucocorticoid receptor agonist, Phospholipase inhibitor
6283	-13.5	cp	BRD-K74402642	NSC-632839	Ubiquitin specific protease inhibitor		USP2, USP7, SENP2, USP1	Ubiquitin specific protease inhibitor
6282	-13.49	cp	BRD-M41783010	acamprosate	Glutamate receptor antagonist		GABRA1, GABRA2, GABRA3, GABRA4, GABRA5, GABRA6, GABRB1, GABRB2, GABRB3, GABRD, GABRE, GABRG1, GABRG2, GABRG3, GABRP, GABRQ, GRIN1, GRIN2A, GRIN2B, GRIN2C, GRIN2D, GRIN3A, GRIN3B, GRM5	Glutamate receptor antagonist
6276	-13.42	cp	BRD-K48029790	OBAA	Phospholipase inhibitor		PLA2G1B	Phospholipase inhibitor
6277	-13.42	cp	BRD-K57304726	PRE-084	Sigma receptor agonist		SIGMAR1	Sigma receptor agonist
6275	-13.41	cp	BRD-K34533029	tyrphostin-AG-494	EGFR inhibitor		EGFR	EGFR inhibitor
6274	-13.4	cp	BRD-K49372556	mofezolac	Cyclooxygenase inhibitor			Cyclooxygenase inhibitor
6264	-13.29	cp	BRD-A65076780	dihydroergocristine	Adrenergic receptor antagonist		HTR2A, ADRA1A, ADRB1, DRD1, DRD2, DRD3, DRD4, DRD5, HTR1A, HTR3A, HTR4, HTR5A, HTR6, HTR7	Adrenergic receptor antagonist, Prolactin inhibitor
6263	-13.25	cp	BRD-K27721098	clopidogrel	Purinergic receptor antagonist		P2RY12, CYP2B6, CYP2C19, CYP3A5	Purinergic receptor antagonist
6255	-13.14	cp	BRD-A81795050	U-18666A	Oxidosqualene cyclase inhibitor			Oxidosqualene cyclase inhibitor
6248	-12.98	cp	BRD-A17453586	MDL-72832	Serotonin receptor agonist		HTR1A	Serotonin receptor agonist
6245	-12.96	cp	BRD-A99411506	esculin	Antioxidant			Antioxidant
6244	-12.92	cp	BRD-K64835161	BRD-K64835161	-666		CLK1, CLK4, DYRK1B	-666
6242	-12.87	cp	BRD-K18619710	digoxigenin	Steroid		ATP1A1	Steroid
6240	-12.85	cp	BRD-A75935363	atracurium	Acetylcholine receptor antagonist		CHRNA2	Acetylcholine receptor antagonist
6239	-12.84	cp	BRD-K52751261	TAK-715	p38 MAPK inhibitor		MAPK14, TNF	p38 MAPK inhibitor
6231	-12.75	cp	BRD-A63546914	RO-04-5595	Glutamate receptor antagonist			Glutamate receptor antagonist
6226	-12.71	cp	BRD-K99818283	PIK-90	PI3K inhibitor			PI3K inhibitor
6227	-12.71	cp	BRD-K66782112	BRD-K66782112	Histamine receptor antagonist		HRH2	Histamine receptor antagonist
6225	-12.67	cp	BRD-K86958018	olvanil	TRPV agonist		TRPV1, CNR1, GPR119	TRPV agonist
6217	-12.53	cp	BRD-K20655524	mefexamide	Psychoactive drug			Psychoactive drug
6213	-12.52	cp	BRD-K14920963	erythrosine	Coloring agent			Coloring agent
6209	-12.49	cp	BRD-K81128206	edrophonium	Acetylcholinesterase inhibitor		ACHE, BCHE	Acetylcholinesterase inhibitor
6206	-12.42	cp	BRD-A43940795	tetrahydropalmatine	Serotonin release inhibitor			Serotonin release inhibitor
6205	-12.4	cp	BRD-K70557564	zosuquidar	P-glycoprotein inhibitor		ABCB1, ABCB4	P-glycoprotein inhibitor
6203	-12.37	cp	BRD-K94512704	spiramide	Dopamine receptor antagonist		DRD2, HTR1A, HTR2A, HTR2B, HTR2C	Dopamine receptor antagonist, Serotonin receptor antagonist
6201	-12.31	cp	BRD-A31521121	methocarbamol	Muscle relaxant		CA1	Muscle relaxant
6200	-12.3	cp	BRD-K93460210	lamotrigine	Serotonin receptor antagonist		SCN1A, SCN2A, SCN3A	Serotonin receptor antagonist, Sodium channel blocker
6197	-12.28	cp	BRD-K60160658	tiagabine	GABA uptake inhibitor		SLC6A1, CYP2C19	GABA uptake inhibitor
6192	-12.21	cp	BRD-A80638690	floxuridine	DNA synthesis inhibitor		TYMS	DNA synthesis inhibitor
6191	-12.19	cp	BRD-K50938287	sumatriptan	Serotonin receptor agonist		HTR1D, HTR1B, HTR1A, HTR1F, HTR1E, HTR5A, HTR6, HTR7	Serotonin receptor agonist
6190	-12.17	cp	BRD-A26032986	zaldaride	Calmodulin antagonist		CALM1	Calmodulin antagonist
6187	-12.15	cp	BRD-K08890269	CO-102862	Sodium channel blocker		SCN2A, SCN4A, SCN9A	Sodium channel blocker
6183	-12.08	cp	BRD-K14880289	GW-501516	PPAR receptor agonist		PPARD, INS, PPARA	PPAR receptor agonist, Insulin sensitizer
6180	-12.05	cp	BRD-A18917088	estradiol	Contraceptive agent		ESR1, ESR2, NR1I2, CYP2B6, CYP2C19, CYP2C8, CYP2E1, CYP3A5, CYP3A7, GPER1, KCNMA1	Contraceptive agent, Estrogen receptor agonist
6174	-11.96	cp	BRD-K51662849	ilomastat	Matrix metalloprotease inhibitor		ACAN, ADAM28, MMP1, MMP12, MMP13, MMP14, MMP2, MMP3, MMP8, MMP9	Matrix metalloprotease inhibitor
6169	-11.92	cp	BRD-K19462402	buflomedil	Adrenergic receptor antagonist		CACNA1C	Adrenergic receptor antagonist, Calcium channel blocker
6170	-11.92	cp	BRD-K71860425	CDK2-5-inhibitor	CDK inhibitor		CDK2, CDK5	CDK inhibitor
6168	-11.87	cp	BRD-A70407468	PSB-36	Adenosine receptor antagonist		ADORA1, ADORA2A, ADORA2B, ADORA3	Adenosine receptor antagonist
6163	-11.81	cp	BRD-K71499074	diclofenamide	Carbonic anhydrase inhibitor		CA1, CA2, CA4, CA12, CA7	Carbonic anhydrase inhibitor
6161	-11.8	cp	BRD-K61401890	deguelin	NADH-ubiquinone oxidoreductase (Complex I) inhibitor		AKT1, PTGS2	NADH-ubiquinone oxidoreductase (Complex I) inhibitor
6155	-11.73	cp	BRD-K09778810	FGIN-1-27	Inositol monophosphatase inhibitor		TSPO	Inositol monophosphatase inhibitor
6150	-11.68	cp	BRD-K70358946	aripiprazole	Serotonin receptor agonist		DRD2, HTR1A, HTR2A, HRH1, HTR1B, HTR1D, HTR2C, ADRA1A, ADRA1B, ADRA2A, ADRA2B, ADRA2C, CHRM1, CHRM2, CHRM3, CHRM4, CHRM5, DRD1, DRD3, DRD4, DRD5, HTR1E, HTR3A, HTR6, HTR7	Serotonin receptor agonist, Serotonin receptor antagonist
6145	-11.65	cp	BRD-K63195589	tipifarnib	Farnesyltransferase inhibitor		FNTA, FNTB	Farnesyltransferase inhibitor
6143	-11.59	cp	BRD-K82688027	RG-13022	PDGFR receptor inhibitor		EGFR, PDGFRA, PDGFRB	PDGFR receptor inhibitor
6141	-11.52	cp	BRD-K00603606	ticlopidine	Purinergic receptor antagonist		P2RY12, CYP2B6, CYP2C19	Purinergic receptor antagonist
6140	-11.51	cp	BRD-K12357156	AG-490	EGFR inhibitor		JAK2, JAK3, EGFR, STAT3	EGFR inhibitor, ErbB2 inhibitor, JAK inhibitor
6139	-11.5	cp	BRD-K86887724	dofetilide	Potassium channel blocker		KCNH2, KCNH1, KCNJ12, KCNK2	Potassium channel blocker
6138	-11.45	cp	BRD-A65440446	cimaterol	Adrenergic receptor agonist			Adrenergic receptor agonist
6127	-11.3	cp	BRD-K26573499	DMAB-anabaseine	Adrenergic receptor agonist		CHRNA7	Adrenergic receptor agonist
6120	-11.22	cp	BRD-A96799240	4-hydroxyretinoic-acid	Retinoid receptor binder			Retinoid receptor binder
6118	-11.21	cp	BRD-A69512159	carbidopa	Aromatic L-amino acid decarboxylase inhibitor		DDC	Aromatic L-amino acid decarboxylase inhibitor
6116	-11.19	cp	BRD-A93236127	digitoxin	ATPase inhibitor		ATP1A1	ATPase inhibitor
6113	-11.14	cp	BRD-A27887842	prednisolone	Glucocorticoid receptor agonist		NR3C1, NR3C2, SERPINA6	Glucocorticoid receptor agonist
6110	-11.1	cp	BRD-K94887716	TFMPP	Serotonin receptor agonist			Serotonin receptor agonist, Serotonin receptor antagonist
6106	-11.03	cp	BRD-K48932581	cetraxate	Mucus protecting agent		GAST	Mucus protecting agent
6105	-10.97	cp	BRD-K01292756	pimozide	Dopamine receptor antagonist		DRD2, DRD3, CACNA1I, CALM1, HRH1, HTR1A, HTR2A, KCNA10, KCNH2	Dopamine receptor antagonist
6104	-10.96	cp	BRD-A65145453	ATPA	Glutamate receptor agonist		GRIK1, GRIA2	Glutamate receptor agonist
6091	-10.78	cp	BRD-K22010301	JLK-6	Gamma secretase inhibitor		PSEN1	Gamma secretase inhibitor, Anti-amyloidogenic
6090	-10.77	cp	BRD-K37991163	paroxetine	Selective serotonin reuptake inhibitor (SSRI)		SLC6A4, CHRM1, CHRM2, CHRM3, CHRM4, CHRM5, HTR2A, SLC6A2	Selective serotonin reuptake inhibitor (SSRI)
6087	-10.73	cp	BRD-K39621635	artemether	Antimalarial		ATP1A1, CYP2B6, CYP2C19, CYP3A5	Antimalarial
6089	-10.73	cp	BRD-K22193694	dioxybenzone	Topical sunscreen agent			Topical sunscreen agent
6085	-10.71	cp	BRD-K21283037	riluzole	Glutamate inhibitor		KCND3, KCNK10, KCNK2, KCNK4, KCNN4, SCN5A, SLC7A11	Glutamate inhibitor
6081	-10.68	cp	BRD-K76534306	enrofloxacin	Bacterial DNA gyrase inhibitor			Bacterial DNA gyrase inhibitor
6076	-10.62	cp	BRD-K49668410	clarithromycin	Bacterial 50S ribosomal subunit inhibitor		CYP2C19, CYP3A4, CYP3A5, CYP3A7	Bacterial 50S ribosomal subunit inhibitor
6075	-10.61	cp	BRD-K09668667	benzo(a)pyrene	Carcinogen			Carcinogen
6072	-10.54	cp	BRD-K62792802	LY-83583	Guanylyl cyclase inhibitor		GUCY1A2	Guanylyl cyclase inhibitor
6069	-10.5	cp	BRD-K93658967	aloisine	CDK inhibitor		CDK2, CDK5, CDK1, CDK5R1, CFTR, PTK2B, ZAP70	CDK inhibitor, CFTR channel agonist, Glycogen synthase kinase inhibitor
6059	-10.39	cp	BRD-A00100033	nifurtimox	DNA inhibitor			DNA inhibitor
6053	-10.25	cp	BRD-K27141178	SB-203186	Serotonin receptor antagonist		HTR4	Serotonin receptor antagonist
6048	-10.17	cp	BRD-K25186396	tangeritin	Cell cycle inhibitor			Cell cycle inhibitor
6038	-10.04	cp	BRD-A81402010	KU-C103443N	CDC inhibitor			CDC inhibitor, Rho associated kinase inhibitor
6030	-9.9	cp	BRD-K54316499	tolterodine	Acetylcholine receptor antagonist		CHRM2, CHRM3, CHRM1, CHRM4, CHRM5	Acetylcholine receptor antagonist
6022	-9.76	cp	BRD-K15086322	JNJ-10191584	Histamine receptor antagonist		HRH4	Histamine receptor antagonist
6021	-9.68	cp	BRD-K42142750	retrorsine	Antimitotic			Antimitotic, Cytotoxic agent, Mutagenic
6019	-9.64	cp	BRD-A82656074	naltrindole	Opioid receptor antagonist		OPRD1, OPRK1, OPRM1	Opioid receptor antagonist
6017	-9.62	cp	BRD-A17535965	gelsemine	Acetylcholine receptor antagonist		GLRA3	Acetylcholine receptor antagonist, Glycine receptor antagonist
6018	-9.62	cp	BRD-A47144777	dihydro-7-desacetyldeoxygedunin	HSP inhibitor		HSP90AA1	HSP inhibitor
6014	-9.55	cp	BRD-K11399644	phenformin	AMPK activator		KCNJ8, PRKAA1	AMPK activator
6015	-9.55	cp	BRD-K31611373	fluprostenol	Prostanoid receptor agonist		PTGER3, PTGFR, TBXA2R	Prostanoid receptor agonist
6009	-9.46	cp	BRD-K43290182	Ro-04-6790	Serotonin receptor antagonist		HTR6	Serotonin receptor antagonist
6006	-9.43	cp	BRD-K02526760	QS-11	ARFGAP inhibitor		ARFGAP1	ARFGAP inhibitor
6007	-9.43	cp	BRD-K86727142	embelin	HCV inhibitor		XIAP	HCV inhibitor, XIAP inhibitor
6004	-9.38	cp	BRD-K17497770	butein	EGFR inhibitor		ACE, CXCL8, IL6, SIRT1, SRD5A1, SRD5A2, TNF	EGFR inhibitor, SRC inhibitor
6002	-9.37	cp	BRD-K85266041	DNQX	Glutamate receptor antagonist		GRIA1, GRIA2, GRIK1, GRIN1, GRIN2A, GRIN2B	Glutamate receptor antagonist
5998	-9.29	cp	BRD-K23204545	busulfan	DNA inhibitor			DNA inhibitor
5994	-9.22	cp	BRD-K47631482	bromhexine	Mucolytic agent			Mucolytic agent
5991	-9.2	cp	BRD-A15034104	bergenin	Interleukin inhibitor		PTPN1	Interleukin inhibitor
5988	-9.16	cp	BRD-K55430733	WAY-629	Serotonin receptor agonist		HTR2C	Serotonin receptor agonist
5986	-9.15	cp	BRD-A18620900	estriol	Estrogen receptor agonist		ESR1, ESR2	Estrogen receptor agonist
5981	-9.1	cp	BRD-K87990216	piretanide	Glucocorticoid receptor agonist		SLC12A1, SLC12A2	Glucocorticoid receptor agonist
5980	-9.09	cp	BRD-A00267231	hemado	Adenosine receptor agonist		ADORA3, ADORA1, ADORA2A, ADORA2B	Adenosine receptor agonist
5977	-9.06	cp	BRD-K57718010	pentylenetetrazol	GABA receptor antagonist			GABA receptor antagonist
5978	-9.06	cp	BRD-A55416093	colforsin	Adenylyl cyclase activator		ADCY2, ADCY5, GNAS	Adenylyl cyclase activator, Adenylate cyclase stimulant
5976	-9.04	cp	BRD-K32584078	BML-257	AKT inhibitor		AKT1	AKT inhibitor, HCV inhibitor
5974	-9.02	cp	BRD-K49294207	BIBU-1361	EGFR inhibitor		EGFR	EGFR inhibitor
5972	-9.01	cp	BRD-A51410489	yohimbine	Adrenergic receptor antagonist		ADRA2A, ADRA2C, ADRA2B, HTR1A, HTR1B, HTR1D, HTR2B, DRD2, DRD3, HTR1E, HTR1F, HTR2A, HTR2C, HTR5A, HTR7, KCNJ1, KCNJ10, KCNJ11, KCNJ12, KCNJ14, KCNJ15, KCNJ8	Adrenergic receptor antagonist
5973	-9.01	cp	BRD-A49734948	foliosidine	Plant alkaloid			Plant alkaloid
5969	-8.96	cp	BRD-A94709349	metaxalone	Muscle relaxant			Muscle relaxant
5968	-8.95	cp	BRD-K20285085	fostamatinib	SYK inhibitor		SYK, FLT3, RET	SYK inhibitor
5963	-8.88	cp	BRD-K97752965	nicorandil	Nitric oxide donor		ABCC9, KCNJ11, KCNJ8	Nitric oxide donor, Potassium channel activator
5958	-8.84	cp	BRD-K08554278	bisbenzimide	DNA binding agent		BCL2L1, TOP1	DNA binding agent
5954	-8.8	cp	BRD-A45889380	mepacrine	Cytokine production inhibitor		TP53, AKT1, MTOR, NFKB1, PLA2G1B, PLA2G2A, PLA2G2D, PLA2G4A, PLA2G6, PLCL1	Cytokine production inhibitor, NFkB pathway inhibitor, TP53 activator
5951	-8.77	cp	BRD-K06335600	tizanidine	Adrenergic receptor agonist		ADRA2A, ADRA2B, ADRA2C, CYP1A2, NISCH	Adrenergic receptor agonist
5944	-8.7	cp	BRD-A37492983	iocetamic-acid	Radiopaque medium			Radiopaque medium
5942	-8.69	cp	BRD-K93201660	ML-7	Myosin light chain kinase inhibitor		MYLK	Myosin light chain kinase inhibitor
5941	-8.67	cp	BRD-K24526313	levcromakalim	Potassium channel activator		KCNJ8, ABCC9, KCNJ5	Potassium channel activator
5937	-8.63	cp	BRD-A10070317	propranolol	Adrenergic receptor antagonist		ADRB2, ADRB3, ADRB1, CYP2C19, HTR1A, HTR1B	Adrenergic receptor antagonist
5938	-8.63	cp	BRD-K73999723	telmisartan	Angiotensin receptor antagonist		AGTR1, PPARG, CYP2C19, CYP2J2, PPARA	Angiotensin receptor antagonist
5934	-8.62	cp	BRD-K96471533	nitazoxanide	Pyruvate ferredoxin oxidoreductase inhibitor			Pyruvate ferredoxin oxidoreductase inhibitor
5936	-8.62	cp	BRD-K03406345	azacitidine	DNA methyltransferase inhibitor		DNMT1	DNA methyltransferase inhibitor
5931	-8.6	cp	BRD-K96084870	DMBI	PDGFR receptor inhibitor		PDGFRB	PDGFR receptor inhibitor, VEGFR inhibitor
5928	-8.58	cp	BRD-K24576554	AT-9283	JAK inhibitor		AURKA, AURKB, ABL1, BCR, FLT3, JAK2, JAK3, RPS6KA6, STK17A	JAK inhibitor, Aurora kinase inhibitor, ABL inhibitor, BCR-ABL kinase inhibitor, FLT3 inhibitor, Mitotic inhibitor, Protein kinase inhibitor
5929	-8.58	cp	BRD-K17896185	FIT	Opioid receptor agonist		OPRD1	Opioid receptor agonist
5921	-8.49	cp	BRD-A95939040	sertaconazole	Sterol demethylase inhibitor			Sterol demethylase inhibitor
5917	-8.46	cp	BRD-A72758037	asiatic-acid	Apoptosis stimulant		PYGM	Apoptosis stimulant
5916	-8.45	cp	BRD-A84134924	pancuronium	Acetylcholine receptor antagonist		CHRM2, CHRM3, CHRNA1, CHRNA2	Acetylcholine receptor antagonist
5915	-8.43	cp	BRD-K59574735	ubenimex	Leukotriene inhibitor		LTA4H, ANPEP, RNPEP	Leukotriene inhibitor
5913	-8.42	cp	BRD-A96485169	EBPC	Aldose reductase inhibitor		AKR1B1	Aldose reductase inhibitor
5911	-8.41	cp	BRD-K47717570	NBQX	Glutamate receptor antagonist		GRIA1, GRIA2, GRIA3, GRIA4, GRIK1, GRIN1, GRIN2A, GRIN2B	Glutamate receptor antagonist
5912	-8.41	cp	BRD-K93880783	stavudine	DNA directed DNA polymerase inhibitor			DNA directed DNA polymerase inhibitor, Reverse transcriptase inhibitor
5909	-8.37	cp	BRD-K32526544	DCEBIO	Potassium channel activator		KCNN2, KCNN3, KCNN4	Potassium channel activator
5907	-8.36	cp	BRD-A80928489	1-monopalmitin	P-glycoprotein inhibitor		ABCB1	P-glycoprotein inhibitor
5908	-8.36	cp	BRD-A49765801	fludroxycortide	Glucocorticoid receptor agonist		NR3C1, SERPINA6	Glucocorticoid receptor agonist
5906	-8.35	cp	BRD-A30205217	ethotoin	Hydantoin antiepileptic		SCN5A	Hydantoin antiepileptic
5904	-8.31	cp	BRD-A52172093	VU-0413807-2	Calcium channel blocker		CACNA1G, CACNA1H, CACNA1I	Calcium channel blocker
5905	-8.31	cp	BRD-K66615216	moxifloxacin	Bacterial DNA gyrase inhibitor		TOP2A	Bacterial DNA gyrase inhibitor
5898	-8.23	cp	BRD-K35483542	alitretinoin	Retinoid receptor agonist		RARG, RARA, RARB, RXRA, RXRG, ABCA1, CYP2C8, CYP3A7, RXRB, VKORC1	Retinoid receptor agonist
5896	-8.22	cp	BRD-A68281735	REV-5901	Leukotriene receptor antagonist		ALOX5	Leukotriene receptor antagonist, Lipoxygenase inhibitor
5894	-8.18	cp	BRD-A29082194	gitoxigenin	ATPase inhibitor		ATP1A1	ATPase inhibitor
5892	-8.14	cp	BRD-K09416995	lovastatin	HMGCR inhibitor		HMGCR, CYP3A5, HDAC2, ITGAL, NR1I2	HMGCR inhibitor
5888	-8.07	cp	BRD-A39052811	mosapride	Serotonin receptor agonist		HTR4, HTR3A	Serotonin receptor agonist
5887	-8.06	cp	BRD-K66175015	afatinib	EGFR inhibitor		EGFR, ERBB2, ERBB4	EGFR inhibitor
5879	-8	cp	BRD-K31471398	dihydrexidine	Dopamine receptor agonist		DRD1, DRD2, DRD3, DRD4, DRD5	Dopamine receptor agonist
5876	-7.96	cp	BRD-K77286328	reversine	Aurora kinase inhibitor		AURKB, ADORA3, AURKA, INCENP, MAP2K1	Aurora kinase inhibitor
5871	-7.94	cp	BRD-K20141153	atomoxetine	Norepinephrine transporter inhibitor		SLC6A2, SLC6A3, SLC6A4, GRIN1, GRIN2A, GRIN2B, GRIN2C, GRIN2D, GRIN3A, GRIN3B	Norepinephrine transporter inhibitor
5863	-7.91	cp	BRD-A31801025	formestane	Aromatase inhibitor		CYP19A1	Aromatase inhibitor
5864	-7.91	cp	BRD-K74501079	azithromycin	Bacterial 50S ribosomal subunit inhibitor		MLNR	Bacterial 50S ribosomal subunit inhibitor
5859	-7.89	cp	BRD-A75402480	desoxycorticosterone	Mineralocorticoid receptor agonist			Mineralocorticoid receptor agonist
5860	-7.89	cp	BRD-K02123250	JNJ-38877605	Tyrosine kinase inhibitor		MET	Tyrosine kinase inhibitor
5858	-7.88	cp	BRD-K28863208	PNU-282987	Cholinergic receptor agonist		CHRNA7	Cholinergic receptor agonist
5857	-7.87	cp	BRD-K30649484	mafenide	Carbonic anhydrase inhibitor		CA6, CA12, CA14, CA2, CA4, CA9	Carbonic anhydrase inhibitor
5855	-7.86	cp	BRD-K34415467	trimethobenzamide	Histamine receptor antagonist		DRD2	Histamine receptor antagonist
5853	-7.81	cp	BRD-K33864865	LY-225910	CCK receptor antagonist		CCKBR	CCK receptor antagonist
5852	-7.77	cp	BRD-K98157055	SIB-1757	Glutamate receptor antagonist		GRM5	Glutamate receptor antagonist
5851	-7.76	cp	BRD-A09539288	homatropine	Acetylcholine receptor antagonist		CES1, CHRM1	Acetylcholine receptor antagonist
5844	-7.72	cp	BRD-A56892734	esomeprazole	ATPase inhibitor		ATP4A, CYP2C19, CYP3A4	ATPase inhibitor
5845	-7.72	cp	BRD-K16621777	enobosarm	Androgen receptor modulator		AR	Androgen receptor modulator
5846	-7.72	cp	BRD-K37618799	MRS-1220	Adenosine receptor antagonist		ADORA2B, ADORA3	Adenosine receptor antagonist
5838	-7.67	cp	BRD-K77677632	SB-200646	Serotonin receptor antagonist		HTR2B, HTR2C	Serotonin receptor antagonist
5839	-7.67	cp	BRD-A43671941	oxprenolol	Adrenergic receptor antagonist		ADRB1, ADRB2	Adrenergic receptor antagonist
5834	-7.62	cp	BRD-U33728988	QL-X-138	MTOR inhibitor		BTK, JAK3, MKNK2, MTOR, PRKDC	MTOR inhibitor
5833	-7.61	cp	BRD-K88429204	pyrimethamine	Dihydrofolate reductase inhibitor		DHFR, DHFRP1, HEXA, SLC47A1, STAT3	Dihydrofolate reductase inhibitor
5832	-7.6	cp	BRD-K77987382	mebendazole	Tubulin inhibitor		TUBA1A, TUBB, TUBB4B	Tubulin inhibitor
5829	-7.57	cp	BRD-A16444946	acarbose	Glucosidase inhibitor		GAA, MGAM, AMY2A, SI	Glucosidase inhibitor
5824	-7.51	cp	BRD-K71534238	GW-9508	Free fatty acid receptor agonist		FFAR4, FFAR1	Free fatty acid receptor agonist, G protein-coupled receptor agonist
5825	-7.51	cp	BRD-A68929948	DAPT-GSI-IX	Gamma secretase inhibitor			Gamma secretase inhibitor
5822	-7.5	cp	BRD-K84595254	strophanthidin	ATPase inhibitor		ATP1A1, ATP1A2, ATP1A3, ATP1A4, ATP1B1, ATP1B2, ATP1B3, ATP1B4, FXYD2	ATPase inhibitor
5819	-7.48	cp	BRD-K21853356	RG-14620	EGFR inhibitor		EGFR	EGFR inhibitor
5816	-7.43	cp	BRD-K43405658	tyrphostin-AG-527	Protein tyrosine kinase inhibitor		EGFR	Protein tyrosine kinase inhibitor
5812	-7.35	cp	BRD-K48168960	propylthiouracil	Thyroid peroxidase inhibitor		TPO, DIO1	Thyroid peroxidase inhibitor
5807	-7.3	cp	BRD-K85871428	SC-68376	p38 MAPK inhibitor		MAPK14	p38 MAPK inhibitor
5805	-7.29	cp	BRD-K30240666	clemastine	Histamine receptor antagonist		HRH1	Histamine receptor antagonist
5803	-7.28	cp	BRD-K06854232	AM-580	Retinoid receptor agonist		RARA	Retinoid receptor agonist
5800	-7.23	cp	BRD-K45435259	SCH-23390	Dopamine receptor antagonist		DRD1, DRD5, HTR2C, KCNJ4, KCNJ6	Dopamine receptor antagonist
5797	-7.22	cp	BRD-K93618743	ipriflavone	Bone resorption inhibitor			Bone resorption inhibitor
5795	-7.21	cp	BRD-K14441456	tyrphostin-AG-556	EGFR inhibitor		EGFR	EGFR inhibitor
5794	-7.19	cp	BRD-K59637651	NSC-119889	Protein synthesis inhibitor			Protein synthesis inhibitor
5790	-7.15	cp	BRD-K60230970	MG-132	Proteasome inhibitor		PSMB1	Proteasome inhibitor
5791	-7.15	cp	BRD-K78692225	leflunomide	Dihydroorotate dehydrogenase inhibitor		DHODH, AHR, CYP2C19, JAK3, PTK2B, STAT6	Dihydroorotate dehydrogenase inhibitor, PDGFR receptor inhibitor
5783	-7.08	cp	BRD-K08115555	tyrphostin-AG-1288	TNF production inhibitor		COMT	TNF production inhibitor
5779	-7	cp	BRD-A39415247	norethisterone	Progesterone receptor agonist		PGR	Progesterone receptor agonist
5778	-6.99	cp	BRD-A93000692	ciglitazone	PPAR receptor agonist		PPARG, INS	PPAR receptor agonist
5772	-6.94	cp	BRD-K16336526	capsaicin	TRPV agonist		TRPV1, CFTR, ENOX2	TRPV agonist
5773	-6.94	cp	BRD-K40656405	L-165041	PPAR receptor agonist		PPARD	PPAR receptor agonist
5769	-6.92	cp	BRD-K44442813	pidotimod	Interferon receptor agonist			Interferon receptor agonist, Interleukin receptor agonist
5767	-6.88	cp	BRD-K18194590	mephentermine	Adrenergic receptor agonist		ADRA1A, ADRA1B, ADRA1D, ADRA2A, ADRA2B, ADRA2C, ADRB1, ADRB2, ADRB3	Adrenergic receptor agonist
5766	-6.87	cp	BRD-K72541103	JAK3-inhibitor-I	JAK inhibitor		JAK3	JAK inhibitor
5760	-6.8	cp	BRD-K91290917	amodiaquine	Histamine receptor agonist		HNMT, CYP2C8	Histamine receptor agonist
5761	-6.8	cp	BRD-A29260609	acebutolol	Adrenergic receptor antagonist		ADRB1, ADRB2	Adrenergic receptor antagonist
5759	-6.78	cp	BRD-K51918615	iodophenpropit	Histamine receptor antagonist		HRH3, HRH4, GRIN2B	Histamine receptor antagonist
5756	-6.76	cp	BRD-K18742343	H-8	PKA inhibitor		PKIA, PRKACA	PKA inhibitor
5754	-6.75	cp	BRD-K10852020	tolcapone	Catechol O methyltransferase inhibitor		COMT, TTR	Catechol O methyltransferase inhibitor
5751	-6.72	cp	BRD-K67352070	TC-2559	Acetylcholine receptor agonist		CHRNA4	Acetylcholine receptor agonist
5748	-6.69	cp	BRD-K06159959	CCMQ	Inhibitor of the binding of homoquinolinic acid to non-NMDA sensitive sites			Inhibitor of the binding of homoquinolinic acid to non-NMDA sensitive sites
5747	-6.67	cp	BRD-K54704028	BAY-36-7620	Glutamate receptor antagonist		GRM1	Glutamate receptor antagonist
5743	-6.66	cp	BRD-A59174698	ritodrine	Adrenergic receptor agonist		ADRB2	Adrenergic receptor agonist
5744	-6.66	cp	BRD-K30020243	aliskiren	Antihypertensive		REN	Antihypertensive, Peptidase inhibitor, Protease inhibitor, Renin inhibitor
5738	-6.62	cp	BRD-K66412701	pazufloxacin	Topoisomerase inhibitor			Topoisomerase inhibitor
5735	-6.6	cp	BRD-K10961822	latanoprost	Prostanoid receptor agonist		PTGFR	Prostanoid receptor agonist
5734	-6.59	cp	BRD-K98493452	honokiol	AKT inhibitor		ALOX5, PTGS1, PTGS2	AKT inhibitor
5727	-6.57	cp	BRD-M72442222	vicriviroc	CC chemokine receptor antagonist		CCR5	CC chemokine receptor antagonist
5719	-6.46	cp	BRD-A50928468	norgestrel	Progesterone receptor agonist		CYP2E1, PGR	Progesterone receptor agonist
5715	-6.38	cp	BRD-K73109821	diazoxide	Potassium channel activator		ATP1A1, CA1, CA2, KCNJ11, KCNMA1, SLC12A3	Potassium channel activator
5714	-6.34	cp	BRD-A74980173	gatifloxacin	Bacterial DNA gyrase inhibitor			Bacterial DNA gyrase inhibitor
5709	-6.31	cp	BRD-K50866992	tropisetron	Serotonin receptor antagonist		HTR3A, GLRA1, GLRA2, GLRB, HTR4	Serotonin receptor antagonist
5710	-6.31	cp	BRD-K32828673	chelidonine	Tubulin inhibitor			Tubulin inhibitor
5707	-6.27	cp	BRD-A18579359	wiskostatin	Neural Wiskott-Aldrich syndrome protein inhibitor		WAS, WASL	Neural Wiskott-Aldrich syndrome protein inhibitor
5706	-6.26	cp	BRD-K69837166	trap-101	Nociceptin/orphanin FQ (NOP) receptor antagonist		OPRL1	Nociceptin/orphanin FQ (NOP) receptor antagonist, Opioid receptor antagonist
5705	-6.25	cp	BRD-K12762134	XAV-939	Tankyrase inhibitor		TNKS, TNKS2	Tankyrase inhibitor
5702	-6.22	cp	BRD-A75368507	demeclocycline	Bacterial 30S ribosomal subunit inhibitor			Bacterial 30S ribosomal subunit inhibitor
5701	-6.21	cp	BRD-K92723993	imatinib	BCR-ABL kinase inhibitor		ABL1, KIT, PDGFRA, BCR, CSF1R, PDGFRB, ABCG2, CYP2C19, CYP2C8, CYP3A5, DDR1, NTRK1, RET	BCR-ABL kinase inhibitor, KIT inhibitor, PDGFR receptor inhibitor
5695	-6.17	cp	BRD-K24201553	SB-269970	Serotonin receptor antagonist		HTR7	Serotonin receptor antagonist
5690	-6.1	cp	BRD-A16332958	modafinil	Adrenergic receptor agonist		ADRA1B, CYP1A2, CYP2B6, CYP2C19, CYP3A4, CYP3A5, SLC6A3	Adrenergic receptor agonist
5688	-6.07	cp	BRD-K97158071	droperidol	Dopamine receptor antagonist		DRD2, ADRA1A	Dopamine receptor antagonist
5685	-6.03	cp	BRD-K18316707	O-1918	Cannabinoid receptor antagonist			Cannabinoid receptor antagonist
5680	-6	cp	BRD-K70330367	amantadine	Glutamate receptor antagonist		DRD2, GRIN1, GRIN2A, GRIN2B, GRIN2C, GRIN2D, GRIN3A	Glutamate receptor antagonist
5677	-5.99	cp	BRD-K85503079	perospirone	Dopamine receptor antagonist		DRD2, HTR2A, DRD3, DRD4, HTR2C	Dopamine receptor antagonist, Serotonin receptor antagonist
5672	-5.95	cp	BRD-K80672993	M2-PK-activator	-666		PKM	-666
5673	-5.95	cp	BRD-A41301928	bongkrek-acid	Mitochondrial ADP, ATP translocase inhibitor		SLC25A4	Mitochondrial ADP, ATP translocase inhibitor
5670	-5.92	cp	BRD-K20287671	SU-4312	PDGFR receptor inhibitor		KDR, PDGFRB	PDGFR receptor inhibitor, Tyrosine kinase inhibitor, VEGFR inhibitor
5669	-5.91	cp	BRD-K46137903	prednicarbate	Phospholipase activator		NR3C1, PLA2G1B	Phospholipase activator
5668	-5.9	cp	BRD-A10969569	ambelline	Plant alkaloid			Plant alkaloid
5656	-5.77	cp	BRD-K40992116	parachlorophenol	Anti-infective			Anti-infective
5655	-5.76	cp	BRD-A27554692	altrenogest	Progestogen hormone		PGR	Progestogen hormone
5648	-5.71	cp	BRD-K05528470	L-745870	Dopamine receptor antagonist		DRD4, DRD1, DRD2, DRD3, HTR1A, HTR2A, HTR6, HTR7	Dopamine receptor antagonist
5650	-5.71	cp	BRD-K64052750	gefitinib	EGFR inhibitor		EGFR, CYP2C19	EGFR inhibitor
5646	-5.64	cp	BRD-K28806945	L-750667	Dopamine receptor antagonist		DRD4	Dopamine receptor antagonist
5643	-5.6	cp	BRD-K81225797	SCH-58261	Adenosine receptor antagonist		ADORA2A, ADORA1, ADORA2B, ADORA3	Adenosine receptor antagonist
5644	-5.6	cp	BRD-A84481105	thioridazine	Dopamine receptor antagonist		DRD1, DRD2, HTR2A, ADRA1A, ADRA1B, CHRNA7, DRD5, HRH1, HTR1A, HTR2C, HTR6, HTR7, KCNH2, MALT1	Dopamine receptor antagonist
5641	-5.58	cp	BRD-K29359156	ebselen	H+/K+-ATPase inhibitor		ALB, LTB4R, NOX3	H+/K+-ATPase inhibitor, Cyclooxygenase inhibitor, Glutathione peroxidase agonist, Nitric oxide synthase inhibitor
5635	-5.54	cp	BRD-A73605923	mocimycin	Protein synthesis inhibitor			Protein synthesis inhibitor
5627	-5.46	cp	BRD-K40255344	tyrphostin-A9	Protein tyrosine kinase inhibitor			Protein tyrosine kinase inhibitor, Tyrosine kinase inhibitor
5623	-5.45	cp	BRD-K11696279	BU-239	Imidazoline receptor agonist			Imidazoline receptor agonist, Imidazoline receptor ligand
5618	-5.38	cp	BRD-A65550283	ginsenoside	Steroid hormone receptor agonist			Steroid hormone receptor agonist
5614	-5.37	cp	BRD-K90789829	nefazodone	Adrenergic inhibitor		HTR2A, SLC6A4, HTR2C, SLC6A2, ADRA1A, ADRA1B, ADRA2A, CYP3A4, CYP3A5, CYP3A7, HTR1A, SLC6A3	Adrenergic inhibitor, Norepinephrine reuptake inhibitor, Serotonin receptor antagonist, Serotonin reuptake inhibitor
5615	-5.37	cp	BRD-K47150025	KI-8751	VEGFR inhibitor		KDR	VEGFR inhibitor, KIT inhibitor, PDGFR receptor inhibitor
5609	-5.32	cp	BRD-K41567364	SB-334867	Orexin receptor antagonist		HCRTR1, HCRTR2	Orexin receptor antagonist
5610	-5.32	cp	BRD-K78485176	olmesartan	Angiotensin receptor antagonist		AGTR1	Angiotensin receptor antagonist
5596	-5.13	cp	BRD-K59273480	propentofylline	Adenosine reuptake inhibitor		ACHE	Adenosine reuptake inhibitor, Phosphodiesterase inhibitor
5594	-5.11	cp	BRD-K54210043	NS-1619	Calcium channel activator		KCNMA1, KCNT1, KCNT2, KCNU1	Calcium channel activator
5592	-5.1	cp	BRD-K99616396	motesanib	KIT inhibitor		FLT1, FLT4, KDR, KIT, PDGFRA, RET	KIT inhibitor, PDGFR receptor inhibitor, VEGFR inhibitor
5586	-5.07	cp	BRD-K53913732	SB-408124	Orexin receptor antagonist		HCRTR1, HCRTR2	Orexin receptor antagonist
5587	-5.07	cp	BRD-K90524085	MY-5445	Phosphodiesterase inhibitor		PDE5A	Phosphodiesterase inhibitor, Platelet aggregation inhibitor
5588	-5.07	cp	BRD-A60294240	tribenoside	Anti-inflammatory			Anti-inflammatory, Capillary stabilizing agent
5589	-5.07	cp	BRD-A85234536	N6-cyclopentyladenosine	Adenosine receptor agonist		ADORA1, ADORA2A, ADORA2B, ADORA3, SLC29A1	Adenosine receptor agonist
5590	-5.07	cp	BRD-K70327191	benzoxiquine	Anti-infective			Anti-infective
5585	-5.06	cp	BRD-K41707108	ceramide	Phosphoenolpyruvate carboxylase activator			Phosphoenolpyruvate carboxylase activator, Serine/threonine protein phosphatase activator
5582	-5.04	cp	BRD-K68336408	tyrphostin-AG-1478	EGFR inhibitor		EGFR, MAPK14	EGFR inhibitor
5580	-5.01	cp	BRD-K68392338	ZK-93426	Benzodiazepine receptor antagonist		GABRA1, GABRA2, GABRA3, GABRA5	Benzodiazepine receptor antagonist
5575	-4.97	cp	BRD-K37194137	III606050	Cytochrome P450 inhibitor			Cytochrome P450 inhibitor
5569	-4.91	cp	BRD-K56343971	vemurafenib	RAF inhibitor		BRAF, CYP2C19, CYP3A4, CYP3A5, RAF1	RAF inhibitor
5570	-4.91	cp	BRD-K47323024	methapyrilene	Histamine receptor antagonist			Histamine receptor antagonist
5567	-4.89	cp	BRD-K53737926	amitriptyline	Norepinephrine inhibitor		CHRM1, CHRM2, CHRM3, CHRM4, CHRM5, HRH1, HTR6, SLC6A2, SLC6A4, ADRA1A, ADRA1B, ADRA1D, ADRA2A, ADRB1, ADRB2, ADRB3, HRH2, HRH4, HTR1A, HTR1B, HTR1D, HTR2A, HTR2C, HTR7, KCNA1, KCND2, KCND3, KCNQ2, KCNQ3, NTRK1, NTRK2, OPRD1, OPRK1, OPRM1, SIGMAR1	Norepinephrine inhibitor, Norepinephrine reuptake inhibitor, Serotonin receptor antagonist, Serotonin reuptake inhibitor
5565	-4.88	cp	BRD-A39172021	ampiroxicam	Cyclooxygenase inhibitor		PTGS1, PTGS2	Cyclooxygenase inhibitor
5559	-4.82	cp	BRD-K79124250	ioxaglic-acid	Radiopaque medium			Radiopaque medium
5552	-4.75	cp	BRD-A48809242	IB-MECA	Adenosine receptor agonist		ADORA3, ADORA1, ADORA2A, ADORA2B	Adenosine receptor agonist
5549	-4.72	cp	BRD-K43736954	cortisone	Glucocorticoid receptor agonist		NR3C1	Glucocorticoid receptor agonist
5547	-4.7	cp	BRD-K02265150	amoxapine	Norepinephrine reuptake inhibitor		SLC6A2, SLC6A4, HTR2A, HTR6, ADRA1A, ADRA1B, ADRA1D, ADRA2A, ADRA2B, ADRA2C, CHRM1, CHRM2, CHRM3, CHRM4, CHRM5, DRD1, DRD2, DRD3, DRD4, GABRA1, GABRA2, GABRA3, GABRA4, GABRA5, GABRA6, GABRB1, GABRB2, GABRB3, GABRD, GABRE, GABRG1, GABRG2, GABRG3, GABRP, GABRQ, HRH1, HRH4, HTR1A, HTR1B, HTR2B, HTR2C, HTR3A, HTR7, SLC6A3	Norepinephrine reuptake inhibitor
5544	-4.65	cp	BRD-A93659613	GR-89696	Opioid receptor agonist		OPRK1	Opioid receptor agonist
5540	-4.62	cp	BRD-K10042277	desmethylclozapine	Acetylcholine receptor agonist		CHRM1, DRD2, DRD3, HTR2A	Acetylcholine receptor agonist
5538	-4.59	cp	BRD-K92000912	AM-251	Cannabinoid receptor antagonist		CNR1, GPR18, GPR55	Cannabinoid receptor antagonist
5530	-4.55	cp	BRD-K90976994	dehydrocholic-acid	Bile acid			Bile acid
5531	-4.55	cp	BRD-K10136726	tosyllysyl-chloromethyl-ketone	Chymotrypsin inhibitor			Chymotrypsin inhibitor
5526	-4.51	cp	BRD-K56614220	clofazimine	GK0582 inhibitor			GK0582 inhibitor
5522	-4.49	cp	BRD-K29173907	isoflupredone	Glucocorticoid receptor agonist		NR3C1	Glucocorticoid receptor agonist
5520	-4.48	cp	BRD-K33860217	CP-94253	Serotonin receptor agonist		HTR1B	Serotonin receptor agonist
5518	-4.47	cp	BRD-K17561142	amiodarone	Potassium channel blocker		KCNH2, ADRB1, CACNA1H, CACNA2D2, CHRM3, CYP2C8, KCNA7, SCN5A	Potassium channel blocker
5511	-4.44	cp	BRD-A52282606	lacidipine	Calcium channel blocker		CACNA1C	Calcium channel blocker
5512	-4.44	cp	BRD-K63533170	AM-630	Cannabinoid receptor antagonist		CNR2, CNR1	Cannabinoid receptor antagonist
5513	-4.44	cp	BRD-A72066420	mifobate	PPAR receptor antagonist		PPARG, REN	PPAR receptor antagonist
5508	-4.43	cp	BRD-K51066026	aminoindazole	Ionophore			Ionophore
5509	-4.43	cp	BRD-K21667562	AM-404	Cyclooxygenase inhibitor		TRPV1, CNR1, CNR2, FAAH	Cyclooxygenase inhibitor, FAAH inhibitor, TRPV antagonist
5502	-4.42	cp	BRD-A91452556	estradiol-cypionate	Estrogen receptor agonist		ESR1	Estrogen receptor agonist
5507	-4.42	cp	BRD-K61250553	loperamide	Opioid receptor agonist		OPRM1, OPRD1, CACNA1A, CALM1, CYP2B6, CYP2C8, NPR2, OPRK1, POMC	Opioid receptor agonist
5493	-4.36	cp	BRD-K70778732	trazodone	Adrenergic receptor antagonist		HTR2A, HTR2C, SLC6A4, ADRA1A, ADRA2A, HRH1, HTR1A, HTR2B	Adrenergic receptor antagonist, Serotonin receptor antagonist, Serotonin reuptake inhibitor
5486	-4.3	cp	BRD-K39944607	ochratoxin-a	Phenylalanyl tRNA synthetase inhibitor		SLC22A6	Phenylalanyl tRNA synthetase inhibitor
5488	-4.3	cp	BRD-K89152108	liothyronine	Thyroid hormone stimulant		THRA, THRB	Thyroid hormone stimulant
5483	-4.26	cp	BRD-K04414442	SB-222200	Tachykinin antagonist		TACR3	Tachykinin antagonist
5481	-4.25	cp	BRD-K99029477	prometon	Photosynthesis inhibitor			Photosynthesis inhibitor
5478	-4.23	cp	BRD-K97863768	prothionamide	Mycobacterium tuberculosis enoyl-[acyl-carrier-protein] reductase [NADH] (inhA) inhibitor			Mycobacterium tuberculosis enoyl-[acyl-carrier-protein] reductase [NADH] (inhA) inhibitor
5473	-4.21	cp	BRD-A26334849	propafenone	Antiarrhythmic		KCNH2, SCN5A, ADRB1, ADRB2, KCNA5, KCNK2, KCNK3	Antiarrhythmic
5470	-4.2	cp	BRD-K12260308	xanthoxyline	Antifungal			Antifungal
5466	-4.19	cp	BRD-A01317026	7,8-dihydro-L-biopterin	Dihydroneopterin aldolase inhibitor		NOS2, TPH1	Dihydroneopterin aldolase inhibitor
5467	-4.19	cp	BRD-K45401373	betulinic-acid	Apoptosis stimulant		CASP3, CASP8, GPBAR1, TOP1	Apoptosis stimulant, Caspase activator, Diacylglycerol O acyltransferase inhibitor, HIV integrase inhibitor, NFkB pathway activator, NFkB pathway inhibitor, SARS coronavirus 3C-like protease inhibitor, Topoisomerase inhibitor
5465	-4.18	cp	BRD-K27450477	EHNA	Adenosine deaminase inhibitor		ADA, PDE2A, ADORA2A	Adenosine deaminase inhibitor
5464	-4.16	cp	BRD-A16311756	profenamine	Butyrylcholinesterase inhibitor		CHRM1, BCHE, CHRM2, GRIN3A	Butyrylcholinesterase inhibitor, Cholinergic receptor antagonist
5462	-4.15	cp	BRD-K95202259	ML-3163	p38 MAPK inhibitor		CYP2D6, CYP3A4, MAPK11, MAPK12, MAPK14	p38 MAPK inhibitor
5453	-4.09	cp	BRD-K89626439	sirolimus	MTOR inhibitor		MTOR, FKBP1A, CCR5, FGF2	MTOR inhibitor
5444	-4.05	cp	BRD-K99749624	linifanib	PDGFR receptor inhibitor		CSF1R, KDR, PDGFRB, FLT1, FLT3, FLT4, CSF1, KIT, PDGFRA, RET, TEK	PDGFR receptor inhibitor, VEGFR inhibitor
5439	-4.02	cp	BRD-K06712146	YM-90709	IL5 inhibitor		CSF2RB, IL5RA	IL5 inhibitor
5430	-3.95	cp	BRD-K37447567	hydrocotarnine	Opioid receptor antagonist			Opioid receptor antagonist
5417	-3.88	cp	BRD-K65285700	BRD-K65285700	Cannabinoid receptor agonist		CNR2	Cannabinoid receptor agonist
5418	-3.88	cp	BRD-A56012032	thiorphan	Membrane metalloendopeptidase inhibitor		MME	Membrane metalloendopeptidase inhibitor
5415	-3.86	cp	BRD-K46384212	o-3M3FBS	phospholipase activator			phospholipase activator
5408	-3.81	cp	BRD-K51671335	sulpiride	Dopamine receptor antagonist		DRD2, CA7, DRD3, CA1, CA12	Dopamine receptor antagonist
5407	-3.8	cp	BRD-K33459542	ditolylguanidine	Sigma receptor agonist		GRIN1, GRIN2A, GRIN2B, SIGMAR1	Sigma receptor agonist
5406	-3.79	cp	BRD-A71459254	cymarin	ATPase inhibitor		ATP1A1	ATPase inhibitor
5403	-3.77	cp	BRD-K44779798	miglitol	Glucosidase inhibitor		GAA, MGAM, GANAB, GANC, SLC5A4	Glucosidase inhibitor
5397	-3.74	cp	BRD-K28849549	mesalazine	Cyclooxygenase inhibitor		PTGS1, PPARG, PTGS2, ALOX5, CHUK, CTNNB1, IKBKB, MPO, NAT1	Cyclooxygenase inhibitor, Lipoxygenase inhibitor, Prostanoid receptor antagonist
5393	-3.71	cp	BRD-K53263234	CITCO	CAR agonist		NR1I3	CAR agonist
5394	-3.71	cp	BRD-A68723818	brompheniramine	Histamine receptor antagonist		HRH1, CHRM1, CHRM2, CHRM3, CHRM4, CHRM5	Histamine receptor antagonist
5389	-3.7	cp	BRD-A51382177	fosinopril	ACE inhibitor		ACE, ABCG2	ACE inhibitor
5390	-3.7	cp	BRD-A50311610	meclozine	CAR agonist		NR1I3, HRH1	CAR agonist
5391	-3.7	cp	BRD-A65282128	cefazolin	Bacterial cell wall synthesis inhibitor		PON1, SLC22A8	Bacterial cell wall synthesis inhibitor
5383	-3.66	cp	BRD-K70401845	erlotinib	EGFR inhibitor		EGFR, NR1I2	EGFR inhibitor
5384	-3.66	cp	BRD-K22227508	targinine	Nitric oxide synthase inhibitor		NOS2, NOS3	Nitric oxide synthase inhibitor
5385	-3.66	cp	BRD-K09497549	kawain	Calcium channel modulator		MTOR	Calcium channel modulator, MTOR inhibitor, Sodium channel blocker
5381	-3.63	cp	BRD-A81177136	KN-62	Calcium-calmodulin dependent protein kinase inhibitor		AKT1, CAMK2A, CHEK1, LCK, MAPK1, MAPK11, MAPK12, MAPK14, MAPK8, P2RX7, PRKCA, ROCK1, RPS6KB1, SGK1	Calcium-calmodulin dependent protein kinase inhibitor, Purinergic receptor antagonist
5372	-3.59	cp	BRD-K38251852	paxilline	Potassium channel blocker		ABCA1, KCNMA1, NR1H3	Potassium channel blocker
5373	-3.59	cp	BRD-K92428232	GSK-461364	PLK inhibitor		PLK1	PLK inhibitor
5369	-3.56	cp	BRD-K44353683	nateglinide	Insulin secretagogue		ABCC8, KCNJ11, CYP3A4, INS, KCNJ10, PPARG	Insulin secretagogue
5366	-3.55	cp	BRD-A93206962	L-755507	Adrenergic receptor agonist		ADRB3, ADRB1, ADRB2	Adrenergic receptor agonist
5365	-3.54	cp	BRD-K03600606	catechin	Beta secretase inhibitor		BACE1, CA1, CA12, CA14, CA2, CA4, CA6, CA9, FASN, PTGS1, SCN5A	Beta secretase inhibitor, Fatty acid synthase inhibitor, LDL antioxidant
5361	-3.52	cp	BRD-K46556543	canrenoic-acid	Mineralocorticoid receptor antagonist			Mineralocorticoid receptor antagonist
5358	-3.49	cp	BRD-K30563334	rifabutin	Protein synthesis inhibitor		CYP3A4, HSP90AA1, HSP90B1	Protein synthesis inhibitor
5350	-3.44	cp	BRD-K39462424	dexchlorpheniramine	Histamine receptor antagonist			Histamine receptor antagonist
5351	-3.44	cp	BRD-K53123955	niridazole	Phosphofructokinase inhibitor			Phosphofructokinase inhibitor
5338	-3.38	cp	BRD-K63630713	etacrynic-acid	Sodium/potassium/chloride transporter inhibitor		SLC12A1, ATP1A1, SLC12A2	Sodium/potassium/chloride transporter inhibitor
5339	-3.38	cp	BRD-K00234327	RU-24969	Serotonin receptor agonist		HTR1A, HTR1B, HTR6, HTR1D, HTR2A, HTR2B, HTR2C, HTR5A	Serotonin receptor agonist
5327	-3.31	cp	BRD-K14221570	benzopurpurin-4b	HIV entry inhibitor			HIV entry inhibitor
5322	-3.29	cp	BRD-K78278890	NM-PP1	Mutant kinase inhibitor		CAMK2A, LCK, MAPK8, PRKACA, RIPK2, SRC	Mutant kinase inhibitor
5319	-3.28	cp	BRD-K73293050	WZ-3146	EGFR inhibitor		EGFR	EGFR inhibitor
5318	-3.27	cp	BRD-K06221026	DUP-697	Cyclooxygenase inhibitor		PTGS2	Cyclooxygenase inhibitor
5314	-3.24	cp	BRD-K47207162	zimelidine	Serotonin reuptake inhibitor		SLC6A4, MAOA, MAOB	Serotonin reuptake inhibitor
5310	-3.22	cp	BRD-K89274813	DMP-543	Acetylcholine release stimulant			Acetylcholine release stimulant
5304	-3.17	cp	BRD-K22031190	diflunisal	Prostanoid receptor antagonist		PTGS2, PTGS1	Prostanoid receptor antagonist
5300	-3.14	cp	BRD-K27184429	levocetirizine	Histamine receptor antagonist		HRH1, CXCL8	Histamine receptor antagonist
5292	-3.11	cp	BRD-K47761761	PD-168077	Dopamine receptor agonist		DRD2, DRD4	Dopamine receptor agonist
5289	-3.1	cp	BRD-A31312900	montelukast	Leukotriene receptor antagonist		CYSLTR1, ALOX5, CYP2C8	Leukotriene receptor antagonist
5287	-3.08	cp	BRD-K70487031	flupentixol	Dopamine receptor antagonist		DRD2, DRD1, ADRA1A, CHRM1, DRD3, DRD5, HTR2A	Dopamine receptor antagonist
5286	-3.07	cp	BRD-K93332168	isocarboxazid	Monoamine oxidase inhibitor		MAOA, MAOB	Monoamine oxidase inhibitor
5283	-3.06	cp	BRD-K51485625	ritonavir	HIV protease inhibitor		CYP3A4, CYP1A2, CYP2B6, CYP2C19, CYP3A5, CYP3A7	HIV protease inhibitor
5279	-3.04	cp	BRD-A01643550	prednisolone	Glucocorticoid receptor agonist		NR3C1, NR3C2, SERPINA6	Glucocorticoid receptor agonist
5275	-3.03	cp	BRD-A55369275	CGP-54626	GABA receptor antagonist		GABBR1, GABBR2, KCTD12, KCTD16, KCTD8	GABA receptor antagonist
5273	-3.02	cp	BRD-K91699951	benzonatate	Local anesthetic		SCN5A	Local anesthetic
5271	-3.01	cp	BRD-K94294671	OSI-027	MTOR inhibitor		MTOR	MTOR inhibitor
5264	-3	cp	BRD-K52459643	prostaglandin-e1	Prostanoid receptor agonist		PTGER1, PTGER2, CATSPER1, CATSPER2, CATSPER3, CATSPER4, PTGDR, PTGER4, PTGIR	Prostanoid receptor agonist
5261	-2.96	cp	BRD-A41941932	vitexin	Antioxidant			Antioxidant
5256	-2.94	cp	BRD-K87024524	phenelzine	Monoamine oxidase inhibitor		MAOB, AOC3, MAOA, ABAT, GAD2, GPT, GPT2, SLC6A2, SLC6A3, SLC6A4	Monoamine oxidase inhibitor
5254	-2.93	cp	BRD-K06147391	telenzepine	Acetylcholine receptor antagonist		CHRM1	Acetylcholine receptor antagonist
5247	-2.92	cp	BRD-K10466330	AVA	Nucleophosmin inhibitor			Nucleophosmin inhibitor
5250	-2.92	cp	BRD-A66563878	medetomidine	Adrenergic receptor agonist		ADRA2A, ADRA2B, ADRA2C, ADRA1A, ADRA1B, ADRA1D	Adrenergic receptor agonist
5253	-2.92	cp	BRD-K63550407	erythromycin	NFkB pathway inhibitor		CYP3A4, MLNR	NFkB pathway inhibitor
5246	-2.91	cp	BRD-K41564320	purvalanol-b	Tyrosine kinase inhibitor		CDK2, CDK4, MAPK1, MAPK3, CDK5, SRPK2	Tyrosine kinase inhibitor
5244	-2.89	cp	BRD-A00520476	otenzepad	Acetylcholine receptor antagonist			Acetylcholine receptor antagonist
5245	-2.89	cp	BRD-K44899736	RO-16-6941	Monoamine oxidase inhibitor			Monoamine oxidase inhibitor
5243	-2.88	cp	BRD-K36395411	SB-206553	Serotonin receptor antagonist		HTR2B, HTR2C, HTR1A, HTR2A	Serotonin receptor antagonist
5231	-2.85	cp	BRD-K83837640	JNJ-26854165	HDAC inhibitor		HDAC1, HDAC10, HDAC11, HDAC2, HDAC3, HDAC4, HDAC5, HDAC6, HDAC7, HDAC8, HDAC9, MDM2	HDAC inhibitor
5232	-2.85	cp	BRD-K50660797	epicatechin	Bacterial DNA gyrase inhibitor		FASN, APP, BACE1, SLC5A1	Bacterial DNA gyrase inhibitor, Cyclooxygenase inhibitor, DNA polymerase inhibitor
5225	-2.82	cp	BRD-A41722204	sulmazole	Adenosine receptor antagonist			Adenosine receptor antagonist
5218	-2.78	cp	BRD-A10303790	talampicillin	Bacterial cell wall synthesis inhibitor			Bacterial cell wall synthesis inhibitor
5216	-2.77	cp	BRD-K53561341	KIN001-220	Aurora kinase inhibitor		AURKA	Aurora kinase inhibitor
5208	-2.7	cp	BRD-A74500471	ethambutol	Bacterial cell wall synthesis inhibitor			Bacterial cell wall synthesis inhibitor
5209	-2.7	cp	BRD-K32906660	bis-tyrphostin	EGFR inhibitor		DNM1, EGFR	EGFR inhibitor
5202	-2.68	cp	BRD-K14681867	somatostatin	Somatostatin receptor agonist		SSTR1, SSTR2, SSTR3, SSTR4, SSTR5, GH1, GHR, OPRD1, OPRM1	Somatostatin receptor agonist
5205	-2.68	cp	BRD-K22662435	ganciclovir	DNA polymerase inhibitor			DNA polymerase inhibitor
5182	-2.61	cp	BRD-A48261811	argatroban	Thrombin inhibitor		F2, CYP3A5	Thrombin inhibitor
5183	-2.61	cp	BRD-A26097136	bulleyaconitine-a	Non-opiod analgesic			Non-opiod analgesic
5184	-2.61	cp	BRD-K00206590	P-1075	ATP channel activator		KCNJ8	ATP channel activator, Potassium channel activator
5177	-2.57	cp	BRD-K72676686	fluvoxamine	Selective serotonin reuptake inhibitor (SSRI)		SLC6A4, CYP2C19	Selective serotonin reuptake inhibitor (SSRI)
5178	-2.57	cp	BRD-K29733039	deforolimus	MTOR inhibitor		MTOR	MTOR inhibitor
5169	-2.54	cp	BRD-K48869804	icilin	TRPV agonist		TRPA1, TRPM8	TRPV agonist
5170	-2.54	cp	BRD-K50891186	GR-103691	Dopamine receptor antagonist			Dopamine receptor antagonist
5171	-2.54	cp	BRD-K10995081	perphenazine	Dopamine receptor antagonist		DRD2, CALM1, DRD1, HRH1, HTR2A, HTR2C, HTR6, HTR7	Dopamine receptor antagonist
5172	-2.54	cp	BRD-A09925278	etilefrine	Adrenergic receptor agonist		ADRA1A, ADRB1	Adrenergic receptor agonist
5162	-2.5	cp	BRD-A36318220	necrostatin-1	RIPK inhibitor		IDO1, KRR1, RIPK1	RIPK inhibitor
5161	-2.49	cp	BRD-K71266197	PSB-06126	NTPDase inhibitor		ENTPD3	NTPDase inhibitor
5155	-2.47	cp	BRD-A13650332	flucloxacillin	Bacterial cell wall synthesis inhibitor			Bacterial cell wall synthesis inhibitor
5149	-2.41	cp	BRD-A31159102	fluoxetine	Selective serotonin reuptake inhibitor (SSRI)		SLC6A4, ANO1, CYP2C19, HTR2B	Selective serotonin reuptake inhibitor (SSRI)
5141	-2.39	cp	BRD-A31195449	TCB2	Serotonin receptor agonist		HTR2A	Serotonin receptor agonist
5135	-2.36	cp	BRD-A27489425	rolitetracycline	Bacterial 30S ribosomal subunit inhibitor			Bacterial 30S ribosomal subunit inhibitor
5136	-2.36	cp	BRD-A94543220	bifonazole	Sterol demethylase inhibitor		CYP2B6	Sterol demethylase inhibitor
5138	-2.36	cp	BRD-K76723084	isotretinoin	Retinoid receptor agonist		CYP2B6, CYP2C19, CYP2C8, CYP3A5, CYP3A7, NR2C2, PPARD, RARA, RARB, RARG, RORB, RORC	Retinoid receptor agonist
5131	-2.35	cp	BRD-A79672927	tropicamide	Acetylcholine receptor antagonist		CHRM3, CHRM4, CHRM1, CHRM2	Acetylcholine receptor antagonist
5130	-2.33	cp	BRD-A47598013	citalopram	Serotonin reuptake inhibitor		SLC6A4, SLC6A2	Serotonin reuptake inhibitor
5117	-2.29	cp	BRD-K62858456	lomerizine	Calcium channel blocker		ABCB1, CACNA1B, SCN5A	Calcium channel blocker
5118	-2.29	cp	BRD-K26134695	calpeptin	Calpain inhibitor			Calpain inhibitor
5119	-2.29	cp	BRD-K95992530	Cyclo-[Arg-Gly-Asp-D-Phe-Val]	integrin antagonist		ITGAV, ITGB3	integrin antagonist
5120	-2.29	cp	BRD-A49225603	alimemazine	Histamine receptor agonist		HRH1	Histamine receptor agonist
5124	-2.29	cp	BRD-A95869247	indapamide	Thiazide diuretic		KCNQ1, CA7, KCNE1, SLC12A3	Thiazide diuretic
5108	-2.26	cp	BRD-K34092021	arvanil	TRPV agonist		CNR1, TRPV1	TRPV agonist
5102	-2.22	cp	BRD-K68103045	CGS-20625	Benzodiazepine receptor agonist		GABRA1, GABRA2, GABRA3, GABRA5	Benzodiazepine receptor agonist, GABA benzodiazepine site receptor partial agonist
5103	-2.22	cp	BRD-K06895174	cisapride	Serotonin receptor agonist		HTR4, KCNH2, CYP2B6, CYP2C8, CYP3A5, CYP3A7, HTR2A, HTR3A	Serotonin receptor agonist
5094	-2.18	cp	BRD-K37312348	kenpaullone	CDK inhibitor		GSK3B, CDK1, CDK5, CCNB1, CDK2, LCK	CDK inhibitor, Glycogen synthase kinase inhibitor
5095	-2.18	cp	BRD-K83063356	RS-102895	CCR antagonist		CCR2	CCR antagonist
5090	-2.15	cp	BRD-K33551950	radicicol	HSP inhibitor		ACLY, DLAT, HSP90AB1, HSP90B1, MAP3K7, OPRM1, PDK3	HSP inhibitor
5091	-2.15	cp	BRD-K91442916	CAM-9-026	Membrane metalloendopeptidase inhibitor			Membrane metalloendopeptidase inhibitor
5092	-2.15	cp	BRD-A64227845	SKF-77434	Dopamine receptor agonist		DRD1	Dopamine receptor agonist
5081	-2.08	cp	BRD-K48735772	PD-158780	EGFR inhibitor		EGFR	EGFR inhibitor
5077	-2.06	cp	BRD-K33818169	GW-3965	LXR agonist		NR1H2, NR1H3, ABCA1	LXR agonist, ABC transporter expression enhancer
5076	-2.05	cp	BRD-K67100011	pivmecillinam	Bacterial cell wall synthesis inhibitor			Bacterial cell wall synthesis inhibitor
5073	-2.04	cp	BRD-A97730597	hexylcaine	Sodium channel blocker		SCN5A, SCN10A	Sodium channel blocker
5074	-2.04	cp	BRD-A10420615	cyclopiazonic-acid	ATPase inhibitor		ATP2A1	ATPase inhibitor
5075	-2.04	cp	BRD-A07875874	cilnidipine	Calcium channel blocker		CACNA1B, CACNA1C	Calcium channel blocker
5068	-2.01	cp	BRD-K94144010	cotinine	Nicotine metabolite			Nicotine metabolite
5069	-2.01	cp	BRD-A86044036	flurbiprofen	Cyclooxygenase inhibitor		PTGS1, PTGS2	Cyclooxygenase inhibitor
5047	-1.97	cp	BRD-K36627727	tamibarotene	Retinoid receptor agonist		RARA, RARB	Retinoid receptor agonist
5048	-1.97	cp	BRD-K62959606	sphingosine	Ceramidase inhibitor		GLTP, PVR, TRPM3	Ceramidase inhibitor
5049	-1.97	cp	BRD-A49370193	RO-60-0175	Serotonin receptor agonist		HTR2C, HTR2A, HTR2B	Serotonin receptor agonist
5050	-1.97	cp	BRD-A31575449	CGP-20712	Adrenergic receptor antagonist		ADRB1, ADRB3	Adrenergic receptor antagonist
5055	-1.97	cp	BRD-K38197229	bumetanide	Solute carrier family member inhibitor		SLC12A1, SLC12A2, CFTR, GPR35, SLC12A4, SLC12A5	Solute carrier family member inhibitor
5043	-1.94	cp	BRD-K14767410	SC-560	Cyclooxygenase inhibitor		PTGS1	Cyclooxygenase inhibitor
5031	-1.87	cp	BRD-A52650764	ingenol	PKC activator		PRKCD, PRKCE	PKC activator
5032	-1.87	cp	BRD-K90382497	GW-843682X	PLK inhibitor		PLK1, PLK3	PLK inhibitor
5033	-1.87	cp	BRD-K29668683	BD-1063	Sigma receptor antagonist		SIGMAR1	Sigma receptor antagonist
5034	-1.87	cp	BRD-K79366068	PSB-069	NTPDase inhibitor		ENTPD1, ENTPD2, ENTPD3	NTPDase inhibitor
5035	-1.87	cp	BRD-K33308633	INCA-6	Calcineurin inhibitor		NFATC1	Calcineurin inhibitor
5036	-1.87	cp	BRD-K50387473	XMD-892	MAP kinase inhibitor		MAPK7, DCLK2, LRRK2, PLK4, TNK1	MAP kinase inhibitor
5026	-1.83	cp	BRD-A41450521	tosufloxacin	Bacterial DNA gyrase inhibitor			Bacterial DNA gyrase inhibitor
5019	-1.8	cp	BRD-A24191444	ifenprodil	Adrenergic receptor antagonist		GRIN1, GRIN2B	Adrenergic receptor antagonist, Glutamate receptor antagonist
5013	-1.76	cp	BRD-K02407574	parbendazole	Tubulin inhibitor		TUBB	Tubulin inhibitor
5003	-1.73	cp	BRD-K53972329	ruxolitinib	JAK inhibitor		JAK1, JAK2, TYK2, JAK3	JAK inhibitor
5004	-1.73	cp	BRD-A31007383	SDZ-WAG-994	Adenosine receptor agonist		ADORA1	Adenosine receptor agonist
5005	-1.73	cp	BRD-K59522102	piperine	Monoamine oxidase inhibitor		MAOA, MAOB, TRPV1	Monoamine oxidase inhibitor
4996	-1.69	cp	BRD-K99498722	NPI-2358	Tubulin inhibitor			Tubulin inhibitor
4992	-1.67	cp	BRD-K76908866	CP-724714	EGFR inhibitor		ERBB2	EGFR inhibitor, Receptor tyrosine protein kinase inhibitor, Tyrosine kinase inhibitor
4990	-1.66	cp	BRD-K89055274	alverine	Muscle relaxant		HTR1A	Muscle relaxant
4991	-1.66	cp	BRD-A26095496	clobetasol	Glucocorticoid receptor agonist		NR3C1, PLA2G1B	Glucocorticoid receptor agonist
4988	-1.63	cp	BRD-A80213327	NSC-23766	Ras GTPase inhibitor			Ras GTPase inhibitor
4980	-1.62	cp	BRD-A43882281	pinacidil	ATP channel activator		ABCC9, KCNJ8	ATP channel activator, Potassium channel activator
4981	-1.62	cp	BRD-K16233984	eriochrome-black-t	Azo dye			Azo dye
4982	-1.62	cp	BRD-K82561139	ricinine	Casein kinase inhibitor			Casein kinase inhibitor
4976	-1.59	cp	BRD-K87573634	propylpyrazole	Estrogen receptor agonist		ESR1	Estrogen receptor agonist
4964	-1.55	cp	BRD-A33833419	TER-14687	Inhibitor of translocation of PKCq in T cells		PRKCQ	Inhibitor of translocation of PKCq in T cells
4965	-1.55	cp	BRD-K54094468	remoxipride	Dopamine receptor antagonist		DRD2, DRD3, DRD4, HTR2A, SIGMAR1	Dopamine receptor antagonist
4959	-1.52	cp	BRD-K77947974	fluspirilene	Dopamine receptor antagonist		DRD2, HTR2A, CACNG1, HRH1, HTR1A, HTR1D, HTR1E	Dopamine receptor antagonist
4942	-1.41	cp	BRD-A14208071	oxyphenonium	Cholinergic receptor antagonist		CHRM1	Cholinergic receptor antagonist
4943	-1.41	cp	BRD-K73589401	corticosterone	mineralocorticoid receptor agonist		HSD11B1, NR3C2, NCOA1	mineralocorticoid receptor agonist
4944	-1.41	cp	BRD-K43245338	MDL-28170	Calpain inhibitor		CAPN1, CTSB, CTSL	Calpain inhibitor
4945	-1.41	cp	BRD-A62021152	WAY-161503	Serotonin receptor agonist		HTR2C	Serotonin receptor agonist
4946	-1.41	cp	BRD-A75769826	SDM25N	Opioid receptor antagonist		OPRD1	Opioid receptor antagonist
4930	-1.34	cp	BRD-K60476892	YC-1	Guanylyl cyclase activator		HIF1A, GUCY1A2, GUCY1A3, GUCY1B3	Guanylyl cyclase activator
4931	-1.34	cp	BRD-K23566484	nilutamide	Androgen receptor antagonist		AR, CYP2C19	Androgen receptor antagonist
4932	-1.34	cp	BRD-A54845972	dihydroergotamine	Serotonin receptor agonist		HTR1D, HTR1B, ADRA2A, DRD2, HTR1E, HTR1F, HTR2B, HTR7	Serotonin receptor agonist
4922	-1.3	cp	BRD-K94649603	taxifolin	Opioid receptor antagonist		APOB, APP, HMGCR	Opioid receptor antagonist
4923	-1.3	cp	BRD-K49890030	gavestinel	Glutamate receptor antagonist		GLRB	Glutamate receptor antagonist
4924	-1.3	cp	BRD-K09991945	GSK-3-inhibitor-II	PKC inhibitor		GSK3B	PKC inhibitor
4914	-1.27	cp	BRD-A20126139	medrysone	Glucocorticoid receptor agonist		NR3C1	Glucocorticoid receptor agonist
4915	-1.27	cp	BRD-K00662280	CL-218872	GABA receptor agonist		GABRA1, GABRA2, GABRA3, GABRA5, GABRB2, GABRG2	GABA receptor agonist
4916	-1.27	cp	BRD-K87919739	tyrphostin-AG-825	Receptor tyrosine protein kinase inhibitor		ERBB2	Receptor tyrosine protein kinase inhibitor
4917	-1.27	cp	BRD-A33168282	sotalol	Adrenergic receptor antagonist		ADRB1, ADRB2, KCNH2	Adrenergic receptor antagonist
4909	-1.23	cp	BRD-K37865504	LY-2183240	FAAH inhibitor		FAAH	FAAH inhibitor
4908	-1.21	cp	BRD-K38903228	hesperidin	Flavanone glycoside		CACNA1B	Flavanone glycoside
4906	-1.2	cp	BRD-K73397362	purmorphamine	Smoothened receptor agonist		SMO, DHH, IHH, PTCH1	Smoothened receptor agonist
4896	-1.16	cp	BRD-K28346421	rifapentine	RNA polymerase inhibitor		CYP2C8, CYP3A4	RNA polymerase inhibitor
4897	-1.16	cp	BRD-K89375097	pirenzepine	Acetylcholine receptor antagonist		CHRM1, CHRM2, CHRM3, CHRM4, CHRM5	Acetylcholine receptor antagonist
4898	-1.16	cp	BRD-K67439147	SIB-1893	Glutamate receptor antagonist		GRM5, GRM4	Glutamate receptor antagonist
4899	-1.16	cp	BRD-K03842655	penitrem-a	Potassium channel blocker		KCNMA1	Potassium channel blocker
4900	-1.16	cp	BRD-K03319035	maprotiline	Norepinephrine reuptake inhibitor		SLC6A2, ADRA1A, ADRA1B, ADRA1D, ADRA2A, ADRA2B, ADRA2C, CHRM1, CHRM2, CHRM3, CHRM4, CHRM5, DRD2, HRH1, HTR2A, HTR2C, HTR7	Norepinephrine reuptake inhibitor, Tricyclic antidepressant
4891	-1.13	cp	BRD-K60460488	nelfinavir	HIV protease inhibitor		CYP2C19, CYP3A5, CYP3A7	HIV protease inhibitor
4892	-1.13	cp	BRD-K01253243	SB-590885	RAF inhibitor		BRAF	RAF inhibitor
4893	-1.13	cp	BRD-K01567962	pyrazolanthrone	JNK inhibitor		MAPK10, MAPK8, MAPK9, TTK, LRRK2, MAPK8IP1	JNK inhibitor
4889	-1.09	cp	BRD-K06467078	corynanthine	Adrenergic receptor antagonist			Adrenergic receptor antagonist
4874	-1.02	cp	BRD-A24122750	saclofen	GABA receptor antagonist		GABBR1, GABBR2, KCTD12, KCTD16, KCTD8	GABA receptor antagonist
4875	-1.02	cp	BRD-K52394958	GR-159897	Tachykinin antagonist		TACR2, TAC1	Tachykinin antagonist
4876	-1.02	cp	BRD-K18779551	bifemelane	Acetylcholine release stimulant		SLC6A2	Acetylcholine release stimulant, Adrenergic transmitter uptake inhibitor, Reducing agent
4879	-1.02	cp	BRD-A61392169	eliprodil	Glutamate receptor antagonist		GRIN1, GRIN2B	Glutamate receptor antagonist
4880	-1.02	cp	BRD-K61269089	daphnetin	Protein kinase inhibitor			Protein kinase inhibitor
4860	-0.95	cp	BRD-K15916496	clotrimazole	Cytochrome P450 inhibitor		KCNN4, CYP3A4, CYP51A1, NR1I2, NR1I3, TRPM2, TRPM4, TRPM8	Cytochrome P450 inhibitor, Imidazoline receptor ligand
4861	-0.95	cp	BRD-A10903566	imiloxan	Adrenergic receptor antagonist		ADRA2B	Adrenergic receptor antagonist
4864	-0.95	cp	BRD-A46393198	tetramisole	Immunostimulant			Immunostimulant
4853	-0.92	cp	BRD-A15530910	carpindolol	Adrenergic receptor antagonist			Adrenergic receptor antagonist, Serotonin receptor antagonist
4854	-0.92	cp	BRD-K85015012	NNC-05-2090	GAT inhibitor		SLC6A11, SLC6A12, SLC6A13	GAT inhibitor, GABA uptake inhibitor
4855	-0.92	cp	BRD-K60038276	irbesartan	Angiotensin receptor antagonist		AGTR1, JUN, SLC10A1	Angiotensin receptor antagonist
4856	-0.92	cp	BRD-K79425933	benperidol	Dopamine receptor antagonist		DRD2	Dopamine receptor antagonist
4849	-0.88	cp	BRD-A84189516	baccatin-III	Paclitaxel precursor			Paclitaxel precursor
4850	-0.88	cp	BRD-K46937689	phenazone	Cyclooxygenase inhibitor		PTGS1, PTGS2	Cyclooxygenase inhibitor
4852	-0.88	cp	BRD-K21672174	RO-28-1675	Glucokinase activator		GCK	Glucokinase activator
4844	-0.85	cp	BRD-A39290993	cyproterone	Androgen receptor antagonist		AR, ADORA1, ESR1	Androgen receptor antagonist, Progesterone receptor agonist, Testosterone receptor antagonist
4838	-0.81	cp	BRD-K02965346	SU-11274	Hepatocyte growth factor receptor inhibitor		MET	Hepatocyte growth factor receptor inhibitor, Tyrosine kinase inhibitor
4827	-0.74	cp	BRD-K51302260	KU-C103871	GSP agonist		SMAD3	GSP agonist
4830	-0.74	cp	BRD-A91008255	bepridil	Calcium channel blocker		ATP1A1, CACNA1A, CACNA1C, CACNA1H, CACNA2D2, CALM1, KCNQ1, KCNQ4, PDE1A, PDE1B, SCN5A, TNNC1	Calcium channel blocker, L-type calcium channel blocker
4831	-0.74	cp	BRD-K42095107	daidzein	Estrogen receptor agonist		ESRRA, ESRRB, ESRRG, TRPC5	Estrogen receptor agonist
4822	-0.7	cp	BRD-K60640630	mometasone	Glucocorticoid receptor agonist		NR3C1	Glucocorticoid receptor agonist, Immunosuppressant
4823	-0.7	cp	BRD-K99922388	DPO-1	Potassium channel blocker		KCNA5	Potassium channel blocker
4816	-0.67	cp	BRD-A21723284	naltriben	Opioid receptor antagonist		OPRD1, OPRK1, OPRM1	Opioid receptor antagonist
4810	-0.64	cp	BRD-K88304388	dextrorphan	Glutamate receptor antagonist		OPRM1, OPRK1, OPRD1, GRIN1, HTR1A, SLC6A2	Glutamate receptor antagonist
4802	-0.6	cp	BRD-A01593789	chlormadinone	5-alpha reductase inhibitor		PGR	5-alpha reductase inhibitor, Progesterone receptor agonist
4803	-0.6	cp	BRD-K20482099	rutin	Antioxidant		AKR1C3, AKR1B1, F10	Antioxidant, Capillary stabilizing agent, Nitric oxide scavenger
4807	-0.6	cp	BRD-K98548675	parthenolide	NFkB pathway inhibitor		ADIPOR2, IKBKB, RELA	NFkB pathway inhibitor, Adiponectin receptor agonist
4791	-0.56	cp	BRD-K96134740	kitasamycin	Protein synthesis inhibitor			Protein synthesis inhibitor
4792	-0.56	cp	BRD-A28105619	cucurbitacin-i	JAK inhibitor		JAK2, STAT3	JAK inhibitor, Lipocortin synthesis stimulant, STAT inhibitor
4793	-0.56	cp	BRD-A06784547	MRS-1334	Adenosine receptor antagonist			Adenosine receptor antagonist
4788	-0.53	cp	BRD-K19295594	gossypol	BCL inhibitor		BCL2, BCL2L1, MCL1, BCL2L2, CTGF, EGF	BCL inhibitor, MCL1 inhibitor
4782	-0.49	cp	BRD-K57222227	indometacin	Cyclooxygenase inhibitor		PTGS1, PTGS2, PPARG, PTGDR2, GLO1, PLA2G2A, PPARA, PTGR2, SLC46A1	Cyclooxygenase inhibitor
4778	-0.46	cp	BRD-K07736136	VX-702	p38 MAPK inhibitor		MAPK14, MAPK11, MAPK12	p38 MAPK inhibitor
4780	-0.46	cp	BRD-K90027355	spironolactone	Mineralocorticoid receptor antagonist		NR3C2, AR, CACNA1A, CACNA1B, CACNA1C, CACNA1D, CACNA1F, CACNA1G, CACNA1H, CACNA1I, CACNA1S, CACNA2D1, CACNA2D2, CACNA2D3, CACNB1, CACNB2, CACNB3, CACNB4, CACNG1, CYP11B2, KCNA5, KCND3, NR3C1, PGR, SCNN1A, SHBG	Mineralocorticoid receptor antagonist
4769	-0.42	cp	BRD-A49172652	lansoprazole	ATPase inhibitor		ATP4A, CYP2C19, CYP3A4, CYP3A5	ATPase inhibitor
4770	-0.42	cp	BRD-K84955386	hyperoside	Glucosidase inhibitor		ACE, AKR1B1, GAA	Glucosidase inhibitor
4771	-0.42	cp	BRD-K52989797	clomipramine	Serotonin transporter inhibitor (SERT)		SLC6A4, SLC6A2, CYP2C19, GSTP1, HTR2A, HTR2B, HTR2C, SLC6A3	Serotonin transporter inhibitor (SERT)
4772	-0.42	cp	BRD-K81729199	AQ-RA741	Acetylcholine receptor antagonist			Acetylcholine receptor antagonist
4773	-0.42	cp	BRD-K49945136	GR-113808	Serotonin receptor antagonist		HTR4	Serotonin receptor antagonist
4776	-0.42	cp	BRD-A29485665	bicalutamide	Androgen receptor antagonist		AR, CYP2C19	Androgen receptor antagonist
4765	-0.39	cp	BRD-K25394294	oxaprozin	Cyclooxygenase inhibitor		PTGS1, PTGS2	Cyclooxygenase inhibitor
4763	-0.38	cp	BRD-K25224017	pirenperone	Serotonin receptor antagonist		HTR2A, HTR7	Serotonin receptor antagonist
4756	-0.35	cp	BRD-K02227374	milnacipran	Serotonin reuptake inhibitor		SLC6A2, SLC6A4, GRIN1, GRIN2A, GRIN2B, GRIN2C, GRIN2D, GRIN3A, GRIN3B	Serotonin reuptake inhibitor
4757	-0.35	cp	BRD-K46317332	proadifen	Nitric oxide synthase inhibitor		NOS1	Nitric oxide synthase inhibitor
4758	-0.35	cp	BRD-K06926592	tretinoin	Retinoid receptor agonist		RARG, RORB, ALDH1A1, ALDH1A2, GPRC5A, NR0B1, NR2C2, PPARD, RARA, RARB, RARRES1, RORC, RXRB, RXRG	Retinoid receptor agonist, Retinoid receptor ligand
4749	-0.32	cp	BRD-A41833852	naloxone	Opioid receptor antagonist		OPRM1, OPRK1, OPRD1, CREB1, ESR1, TLR4	Opioid receptor antagonist
4750	-0.32	cp	BRD-A02710418	meptazinol	Opioid receptor agonist		BCHE	Opioid receptor agonist
4746	-0.31	cp	BRD-A92630576	trimebutine	Opioid receptor agonist		CHRM1, CHRM2, CHRM3, CHRM4	Opioid receptor agonist
4747	-0.31	cp	BRD-K15935639	z-leu3-VS	Proteasome inhibitor			Proteasome inhibitor
4743	-0.28	cp	BRD-K83302049	protopine	Histamine receptor antagonist		ACHE, SLC6A2, SLC6A4	Histamine receptor antagonist
4738	-0.25	cp	BRD-K42573370	avrainvillamide-analog-2	nucleophosmin inhibitor		NPM1	nucleophosmin inhibitor
4739	-0.25	cp	BRD-A11605036	thiocolchicoside	GABA receptor antagonist		GABRA1, GABRB2, GABRG2, GLRA1, GLRB	GABA receptor antagonist
4740	-0.25	cp	BRD-A97674275	ranolazine	Sodium channel blocker		SCN9A, SCN10A, SCN5A, SLC22A2	Sodium channel blocker
4741	-0.25	cp	BRD-K80315159	DPPE	Histamine receptor antagonist		ABCB1, HRH1	Histamine receptor antagonist
4732	-0.21	cp	BRD-K23335153	AMN-082	Glutamate receptor modulator		GRM7	Glutamate receptor modulator, Glutamate receptor positive allosteric modulator
4733	-0.21	cp	BRD-K96319534	phentermine	Dopamine uptake inhibitor		MAOA, MAOB, SLC6A2, SLC6A3, SLC6A4	Dopamine uptake inhibitor, Serotonin reuptake inhibitor
4734	-0.21	cp	BRD-K62200014	anagrelide	Phosphodiesterase inhibitor		PDE3A	Phosphodiesterase inhibitor
4728	-0.18	cp	BRD-K34776109	glimepiride	Insulin secretagogue		ABCC8, KCNJ11, KCNJ1	Insulin secretagogue
4729	-0.18	cp	BRD-K51541829	RO-25-6981	Ionotropic glutamate receptor antagonist		GRIN2B, SLC18A2	Ionotropic glutamate receptor antagonist, Monamine transporter modulator
4730	-0.18	cp	BRD-K59332007	linopirdine	Potassium channel blocker		KCNQ2, KCNQ3, KCNQ4, KCNQ5	Potassium channel blocker
4731	-0.18	cp	BRD-A70514680	articaine	Local anesthetic			Local anesthetic
4727	-0.14	cp	BRD-A18763547	BAX-channel-blocker	Cytochrome C release inhibitor		BAX	Cytochrome C release inhibitor
4725	-0.11	cp	BRD-K86301799	dipyridamole	Phosphodiesterase inhibitor		ADA, PDE5A, PDE10A, PDE4A, PDE7B, PDE8A, PDE8B, SLC29A1	Phosphodiesterase inhibitor
4726	-0.11	cp	BRD-A10977446	carvedilol	Adrenergic receptor antagonist		ADRB1, ADRB2, ADRA1A, ADRA1B, ADRA1D, ADRA2A, ADRA2B, ADRA2C, ADRB3, CYP2C19, CYP2E1, GJA1, HIF1A, KCNH2, NDUFC2, NPPB, RYR2, SELE, VCAM1, VEGFA	Adrenergic receptor antagonist
4723	-0.09	cp	BRD-A70083328	secnidazole	Acetylcholinesterase inhibitor			Acetylcholinesterase inhibitor, Microtubule inhibitor, Antiprotozoal
4720	-0.07	cp	BRD-K29313308	HDAC3-selective	HDAC inhibitor		HDAC3	HDAC inhibitor
4717	-0.02	cp	BRD-K08547377	irinotecan	Topoisomerase inhibitor		TOP1, CYP3A5, TOP1MT	Topoisomerase inhibitor
4718	-0.02	cp	BRD-K49111258	prazosin	Adrenergic receptor antagonist		ADRA1A, ADRA1B, ADRA1D, ADRA2A, ADRA2B, ADRA2C, CDK1, KCNH2, KCNH6, KCNH7	Adrenergic receptor antagonist
4108	0	cp	BRD-K13356952	methazolamide	Carbonic anhydrase inhibitor		CA1, CA2, CA4, CA7, CA12, CA14, INS	Carbonic anhydrase inhibitor
4109	0	cp	BRD-K91145395	prostratin	PKC activator		PRKCA, PRKCB, PRKCD, PRKCE, PRKCG, PRKCH, PRKCQ	PKC activator
4110	0	cp	BRD-A95696820	acadesine	AMPK activator			AMPK activator
4111	0	cp	BRD-A09495397	bicuculline	GABA receptor antagonist		GABRA1, GABRA2, GABRA3, GABRA4, GABRA5, GABRA6, KCNN1	GABA receptor antagonist
4112	0	cp	BRD-U01690642	acetyl-geranyl-cysteine	Isoprenylated protein methylation inhibitor			Isoprenylated protein methylation inhibitor
4113	0	cp	BRD-K67506692	tyrphostin-AG-126	ERK1 and ERK2 phosphorylation inhibitor			ERK1 and ERK2 phosphorylation inhibitor
4114	0	cp	BRD-K64857848	XMD-885	Leucine rich repeat kinase inhibitor		LRRK2, MAPK7	Leucine rich repeat kinase inhibitor, MAP kinase inhibitor
4115	0	cp	BRD-K81916719	triclabendazole	Microtubule inhibitor		DNMT1	Microtubule inhibitor
4116	0	cp	BRD-K37516142	idebenone	Calcium channel modulator			Calcium channel modulator
4117	0	cp	BRD-K30697463	desoximetasone	Glucocorticoid receptor agonist		NR3C1, PLA2G1B	Glucocorticoid receptor agonist
4118	0	cp	BRD-K86595100	chlordiazepoxide	Benzodiazepine receptor agonist		GABRA1, GABRA2, GABRA3, GABRA4, GABRA5, GABRA6, GABRB1, GABRB2, GABRB3, GABRD, GABRE, GABRG1, GABRG2, GABRG3, GABRP, GABRQ	Benzodiazepine receptor agonist
4119	0	cp	BRD-K04833372	GSK-1904529A	IGF-1 inhibitor		IGF1R, INSR	IGF-1 inhibitor, IGF-1R inhibitor, Insulin receptor ligand
4120	0	cp	BRD-K26863634	BIX-01338	Histone lysine methyltransferase inhibitor			Histone lysine methyltransferase inhibitor
4121	0	cp	BRD-A61858259	CAY-10415	Insulin sensitizer		INS	Insulin sensitizer
4122	0	cp	BRD-K56745457	azauridine	Antiviral			Antiviral
4123	0	cp	BRD-K40619305	larixinic-acid	Compound that interacts with metal centers			Compound that interacts with metal centers
4124	0	cp	BRD-A82096673	KU-C103428N	CDC inhibitor		NFE2	CDC inhibitor, Rho associated kinase inhibitor
4125	0	cp	BRD-A47829399	artesunate	DNA synthesis inhibitor			DNA synthesis inhibitor
4126	0	cp	BRD-K78659596	MLN-2238	Proteasome inhibitor		PSMB1	Proteasome inhibitor
4127	0	cp	BRD-K19284129	salvinorin-a	Opioid receptor agonist		OPRK1, OPRD1, OPRM1	Opioid receptor agonist
4128	0	cp	BRD-A39522003	OMDM-2	FAAH inhibitor		GPR119	FAAH inhibitor
4129	0	cp	BRD-A85587465	bemesetron	Serotonin receptor antagonist		HTR3A, HTR3B	Serotonin receptor antagonist
4130	0	cp	BRD-K01815685	indole	aryl hydrocarbon receptor agonist		AHR, IDO1	aryl hydrocarbon receptor agonist
4131	0	cp	BRD-K83508485	FK-888	Tachykinin antagonist		TACR1, TACR2	Tachykinin antagonist
4132	0	cp	BRD-K07220430	cinnarizine	Calcium channel blocker		HRH1, CACNA1C, CACNA1D, CACNA1F, CACNA1G, CACNA1H, CACNA1I, CACNA1S, CHRM1, CHRM2, CHRM3, CHRM4, CHRM5, DRD1, DRD2, DRD5	Calcium channel blocker
4133	0	cp	BRD-K44849676	capsazepine	TRPV agonist		TRPV1, TRPV4	TRPV agonist
4134	0	cp	BRD-A17065207	brefeldin-a	Protein synthesis inhibitor		ARF1, ARFGEF1, ARFGEF2, CYTH2, GBF1, SAR1A	Protein synthesis inhibitor, Brefeldin A inhibited guanine nucleotide exchange protein inhibitor, Golgi-specific brefeldin A-resistance guanine nucleotide exchange factor inhibitor
4135	0	cp	BRD-K54665485	R-59022	Diacylglycerol kinase inhibitor		DGKA	Diacylglycerol kinase inhibitor, Protein kinase inhibitor
4136	0	cp	BRD-A93477898	PETCM	Caspase activator		CASP3	Caspase activator
4704	0	cp	BRD-K72093121	vidarabine	Antiviral		ADCY5	Antiviral
4705	0	cp	BRD-K36616567	doxepin	Histamine receptor antagonist		HRH1, HRH2, SLC6A2, SLC6A4, ADRA1A, ADRA1B, ADRA1D, ADRA2A, ADRA2B, ADRA2C, CHRM1, CHRM2, CHRM3, CHRM4, CHRM5, CYP2C19, DRD2, HRH4, HTR1A, HTR2A, HTR2B, HTR2C, HTR6, KCNH2, SLC6A3	Histamine receptor antagonist
4706	0	cp	BRD-A16478930	amcinonide	Glucocorticoid receptor agonist		NR3C1, ANXA1	Glucocorticoid receptor agonist
4707	0	cp	BRD-A25067867	benzatropine	Acetylcholine receptor antagonist		CHRM1, HRH1, SLC6A3	Acetylcholine receptor antagonist
4708	0	cp	BRD-K94830329	ataluren	CFTR channel agonist		CFTR, DMD, F8, F9	CFTR channel agonist, Dystrophin stimulant
4709	0	cp	BRD-K96037667	norethindrone	Progesterone receptor agonist		PGR	Progesterone receptor agonist, Progestogen hormone
4710	0	cp	BRD-A65013509	oxybutynin	Acetylcholine receptor antagonist		CHRM3, CHRM1, CHRM2, CHRM4	Acetylcholine receptor antagonist
4711	0	cp	BRD-K91601245	mercaptopurine	Immunosuppressant		HPRT1, IMPDH1, IMPDH2, PPAT	Immunosuppressant, Protein synthesis inhibitor, Purine antagonist
4712	0	cp	BRD-K47679368	bromfenac	Cyclooxygenase inhibitor		PTGS1, PTGS2	Cyclooxygenase inhibitor
4713	0	cp	BRD-K83988098	alvespimycin	HSP inhibitor		HSP90AA1	HSP inhibitor
4714	0	cp	BRD-K68756823	FR-180204	-666		MAPK1, MAPK3	-666
4715	0	cp	BRD-K37456065	VU-0365114-2	M5 modulator		CHRM5	M5 modulator
4716	0	cp	BRD-K45117373	Y-26763	Potassium channel activator		ABCC9, KCNJ8	Potassium channel activator
3907	0.04	cp	BRD-A39230911	chlorphensin	Muscle relaxant			Muscle relaxant
3901	0.14	cp	BRD-K15715913	fluperlapine	Serotonin receptor antagonist		DRD2, HTR2A, HTR6, HTR7	Serotonin receptor antagonist
3897	0.18	cp	BRD-A02176148	tubaic-acid	Mitochondrial complex I inhibitor		MT-ND1	Mitochondrial complex I inhibitor, NADH-ubiquinone oxidoreductase (Complex I) inhibitor
3898	0.18	cp	BRD-K68507560	dicycloverine	Acetylcholine receptor antagonist		CHRM1, CHRM2, CHRM3	Acetylcholine receptor antagonist
3895	0.21	cp	BRD-K67783091	haloperidol	Dopamine receptor antagonist		DRD2, DRD1, DRD3, HTR2A, CYP3A7, DRD4, DRD5, GRIN2B, HRH1, HTR1A, HTR1D, HTR2B, HTR7, KCNH1	Dopamine receptor antagonist, Psychoactive drug
3890	0.25	cp	BRD-A24381660	zeranol	Estrogen receptor agonist			Estrogen receptor agonist
3891	0.25	cp	BRD-K82109576	vincristine	Tubulin inhibitor		TUBB, TUBA4A	Tubulin inhibitor
3884	0.28	cp	BRD-K95676198	JAK3-inhibitor-V	JAK inhibitor		JAK3	JAK inhibitor
3885	0.28	cp	BRD-A63043573	cabergoline	Dopamine receptor agonist		DRD2, ADRA1A, ADRA2A, ADRA2B, ADRA2C, DRD1, DRD3, DRD4, DRD5, HTR1A, HTR1B, HTR1D, HTR2A, HTR2B, HTR2C, ADRA1B, ADRA1D, ADRB1, ADRB2, HTR7, PRL	Dopamine receptor agonist
3886	0.28	cp	BRD-A83326220	brazilin	Nitric oxide production inhibitor			Nitric oxide production inhibitor
3889	0.28	cp	BRD-K68264559	brimonidine	Adrenergic receptor agonist		ADRA2A, ADRA2B, ADRA2C, AOX1	Adrenergic receptor agonist
3881	0.32	cp	BRD-K92015269	GBR-12783	Dopamine uptake inhibitor			Dopamine uptake inhibitor
3880	0.33	cp	BRD-A24817035	laudanosine	Central nervous system agent			Central nervous system agent
3879	0.35	cp	BRD-K96799727	pifithrin-mu	HSP inhibitor		HSPA1A, TP53	HSP inhibitor
3872	0.39	cp	BRD-A11813248	AM-92016	Potassium channel blocker		GRIN1, GRIN2B	Potassium channel blocker
3873	0.39	cp	BRD-K65639003	icariin	Phosphodiesterase inhibitor		NMUR2, PDE5A, SORD	Phosphodiesterase inhibitor
3867	0.42	cp	BRD-K66874953	pifithrin-alpha	TP53 inhibitor		TP53	TP53 inhibitor
3868	0.42	cp	BRD-A41451487	PK-11195	Benzodiazepine receptor antagonist		TSPO, NR1I2, NR1I3	Benzodiazepine receptor antagonist
3869	0.42	cp	BRD-K26429091	J-104129	Acetylcholine receptor antagonist		CHRM3	Acetylcholine receptor antagonist
3870	0.42	cp	BRD-K53857191	risperidone	Dopamine receptor antagonist		DRD2, HTR2A, ADRA1A, ADRA1B, DRD3, HRH1, HTR1A, HTR1D, HTR2C, ADRA1D, ADRA2A, ADRA2B, ADRA2C, CYP3A5, DRD1, DRD4, HTR1B, HTR1E, HTR1F, HTR6, HTR7	Dopamine receptor antagonist, Serotonin receptor antagonist
3871	0.42	cp	BRD-K89839824	raltitrexed	Thymidylate synthase inhibitor		TYMS, FPGS	Thymidylate synthase inhibitor
3859	0.46	cp	BRD-A16694057	bisphenol-a	PPAR receptor antagonist		AR, ESR2, ESRRG, PPARG	PPAR receptor antagonist
3864	0.46	cp	BRD-K00627859	tubastatin-a	HDAC inhibitor		HDAC6	HDAC inhibitor
3865	0.46	cp	BRD-A67799922	phenoxybenzamine	Adrenergic receptor antagonist		ADRA2B, ADRA1A, ADRA1B, ADRA1D, ADRA2A, ADRA2C, ADRB2, CALM1	Adrenergic receptor antagonist
3866	0.46	cp	BRD-A17655518	ibuprofen	Cyclooxygenase inhibitor		PTGS2, PTGS1, ASIC1, BCL2, CFTR, CYP2C8, FABP2, PLAT, PPARG, SLC5A8, THBD	Cyclooxygenase inhibitor, NFkB pathway inhibitor
3853	0.49	cp	BRD-K82147103	lofepramine	Norepinephrine reuptake inhibitor		SLC6A2, SLC6A4	Norepinephrine reuptake inhibitor, Serotonin reuptake inhibitor
3854	0.49	cp	BRD-K39965020	doconexent	PPAR receptor agonist		FFAR1, PPARA, PTGS1, PTGS2	PPAR receptor agonist
3855	0.49	cp	BRD-A49160188	donepezil	Acetylcholinesterase inhibitor		ACHE, HTR2A	Acetylcholinesterase inhibitor
3856	0.49	cp	BRD-K36737713	AG-957	Protein tyrosine kinase inhibitor		ABL1, EGFR	Protein tyrosine kinase inhibitor
3849	0.53	cp	BRD-K76587808	fraxetin	Antioxidant			Antioxidant
3844	0.56	cp	BRD-K02637541	celecoxib	Cyclooxygenase inhibitor		PTGS2, CA12, CASP3, CYP2C19, PDPK1	Cyclooxygenase inhibitor
3845	0.56	cp	BRD-K86600316	RS-79948	Adrenergic receptor antagonist			Adrenergic receptor antagonist
3840	0.59	cp	BRD-A78942461	ICI-118551	Adrenergic receptor antagonist			Adrenergic receptor antagonist
3836	0.6	cp	BRD-K00532621	midazolam	Benzodiazepine receptor agonist		CYP3A5, CYP3A7, GABRA1, GABRA2, GABRA3, GABRA4, GABRA5, GABRA6, GABRB1, GABRB2, GABRB3, GABRD, GABRE, GABRG1, GABRG2, GABRG3, GABRP, GABRQ, GABRR1, GABRR2, GABRR3	Benzodiazepine receptor agonist
3831	0.63	cp	BRD-K08996725	zolantidine	Histamine receptor antagonist			Histamine receptor antagonist
3832	0.63	cp	BRD-A48720949	testosterone	androgen receptor agonist		AR, CYP19A1, CYP2C19, CYP2C8, CYP3A5	androgen receptor agonist
3833	0.63	cp	BRD-K43468059	byssochlamic-acid	Mycotoxin			Mycotoxin
3834	0.63	cp	BRD-A01320529	salmeterol	Adrenergic receptor agonist		ADRB2	Adrenergic receptor agonist
3824	0.67	cp	BRD-K62996583	lidoflazine	Calcium channel blocker		SCN1A, SCN3A, SLC29A1	Calcium channel blocker
3825	0.67	cp	BRD-A25143711	hydrocortisone	Glucocorticoid receptor agonist		ANXA1, NOS2, NR3C1, NR3C2	Glucocorticoid receptor agonist
3826	0.67	cp	BRD-K92760278	riboflavin	Vitamin B			Vitamin B
3827	0.67	cp	BRD-K49448285	bisindolylmaleimide	CDK inhibitor		CCND1, CDK4, LRRK2, PDPK1, PIM1, PRKCA, PRKCB, PRKCI, PRKCZ	CDK inhibitor
3828	0.67	cp	BRD-K62929068	6-benzylaminopurine	Purinergic receptor activator			Purinergic receptor activator
3812	0.7	cp	BRD-K80970344	pyrrolidine-dithiocarbamate	NFkB pathway inhibitor		HSD11B1, RELA	NFkB pathway inhibitor
3813	0.7	cp	BRD-K96862998	pirfenidone	TGF beta receptor inhibitor		TNF, FURIN, MAPK14, TNFRSF1A	TGF beta receptor inhibitor
3814	0.7	cp	BRD-A95513702	androsta-1,4-dien-3,17-dione	Aromatase inhibitor		CYP19A1	Aromatase inhibitor
3815	0.7	cp	BRD-K88789588	letrozole	Aromatase inhibitor		CYP19A1	Aromatase inhibitor
3808	0.74	cp	BRD-K46469693	SCH-442416	Adenosine receptor antagonist		ADORA1, ADORA2A, ADORA2B, ADORA3	Adenosine receptor antagonist
3809	0.74	cp	BRD-A63667919	methylergometrine	Dopamine receptor antagonist		DRD1, HTR1E, HTR1F, HTR2A, HTR2B, HTR2C	Dopamine receptor antagonist, Serotonin receptor antagonist
3810	0.74	cp	BRD-K56301217	ABT-737	BCL inhibitor		BCL2, BCL2L1, BCL2L2	BCL inhibitor
3804	0.78	cp	BRD-A85280935	quinpirole	Dopamine receptor agonist		DRD2, DRD3, DRD4, DRD1, HTR1A, HTR2A, HTR2B, HTR2C	Dopamine receptor agonist
3805	0.78	cp	BRD-A33447119	oxfendazole	Anthelmintic			Anthelmintic
3800	0.81	cp	BRD-K50324045	avrainvillamide-analog-6	nucleophosmin inhibitor		NPM1	nucleophosmin inhibitor
3801	0.81	cp	BRD-A29289453	PCA-4248	Platelet activating factor receptor antagonist		PTAFR	Platelet activating factor receptor antagonist
3802	0.81	cp	BRD-K50135270	GBR-12935	Dopamine uptake inhibitor		AGTR1, SLC6A3	Dopamine uptake inhibitor
3798	0.82	cp	BRD-K26801045	pipamperone	Dopamine receptor antagonist		DRD2, HTR2A, HRH1, HTR1A, HTR1B, HTR1D	Dopamine receptor antagonist
3791	0.85	cp	BRD-K49657628	tyrphostin-AG-18	EGFR inhibitor		EGFR	EGFR inhibitor, Tyrosine kinase inhibitor
3792	0.85	cp	BRD-K60762818	desipramine	Tricyclic antidepressant		SLC6A2, SLC6A4, ADRA1A, ADRA1B, ADRA1D, ADRA2A, ADRA2B, ADRA2C, ADRB1, ADRB2, CHRM1, CHRM2, CHRM3, CHRM4, CHRM5, DRD2, HRH1, HTR1A, HTR2A, HTR2C, SMPD1	Tricyclic antidepressant
3781	0.88	cp	BRD-K04146668	GW-441756	Growth factor receptor inhibitor		LRRK2, NTRK1	Growth factor receptor inhibitor
3782	0.88	cp	BRD-K39111395	BCL2-inhibitor	BCL inhibitor		BCL2	BCL inhibitor
3783	0.88	cp	BRD-K15164005	apoptosis-activator-II	Carboxylesterase inhibitor		BCHE, CES1	Carboxylesterase inhibitor
3784	0.88	cp	BRD-K47936004	piribedil	Dopamine receptor agonist		DRD2, DRD3, ADRA1A, ADRA2A, ADRA2C, DRD4, HTR1A, HTR2B	Dopamine receptor agonist
3788	0.88	cp	BRD-A92585442	RU-28318	Cytochrome P450 inhibitor		NR3C2	Cytochrome P450 inhibitor
3775	0.92	cp	BRD-K02992638	lamivudine	Nucleoside reverse transcriptase inhibitor			Nucleoside reverse transcriptase inhibitor
3778	0.92	cp	BRD-K88742110	BRD-K88742110	HDAC inhibitor		HDAC8, IL1B	HDAC inhibitor
3779	0.92	cp	BRD-A07765530	epinephrine	carbonic anhydrase activator		ADRA1A, ADRA1B, ADRA1D, ADRA2A, ADRA2B, ADRA2C, ADRB1, ADRB2, ADRB3, PAH, TNF	carbonic anhydrase activator
3771	0.95	cp	BRD-A68888262	azelastine	Histamine receptor antagonist		HRH1, CYP2C19	Histamine receptor antagonist
3759	0.99	cp	BRD-A52193669	withaferin-a	IKK inhibitor		ACHE, BCHE, IKBKB	IKK inhibitor
3760	0.99	cp	BRD-K89125793	tinidazole	Antiprotozoal			Antiprotozoal
3761	0.99	cp	BRD-K62353524	DY-131	Estrogen receptor agonist		ESR2, ESRRB, ESRRG	Estrogen receptor agonist
3762	0.99	cp	BRD-K48722258	dilazep	Adenosine reuptake inhibitor		SLC29A1, CACNA1C	Adenosine reuptake inhibitor
3755	1.02	cp	BRD-K24675965	LY-288513	CCK receptor antagonist		CCKBR	CCK receptor antagonist
3756	1.02	cp	BRD-A64977602	mirtazapine	Adrenergic receptor antagonist		ADRA2A, HTR2A, HTR2C, ADRA2C, HTR3A, ADRA1A, ADRA1B, ADRA1D, ADRA2B, ADRB1, ADRB2, DRD1, DRD2, DRD3, DRD5, HRH1, HRH3, HTR2B, HTR7, OPRK1, SLC6A2, SLC6A3, SLC6A4	Adrenergic receptor antagonist, Serotonin receptor antagonist
3757	1.02	cp	BRD-K20920669	cromoglicic-acid	Immunosuppressant		KCNMA1, S100P	Immunosuppressant
3750	1.06	cp	BRD-K30480208	torasemide	Electrolyte reabsorption inhibitor		SLC12A1, CYP2C8, SLC12A2	Electrolyte reabsorption inhibitor, Thromboxane receptor antagonist
3751	1.06	cp	BRD-A74667430	etodolac	Cyclooxygenase inhibitor		PTGS2, PTGS1, RXRA, TRPV1	Cyclooxygenase inhibitor
3752	1.06	cp	BRD-A02367930	ethinyl-estradiol	DNA directed DNA polymerase stimulant		CYP2C8, ESR1, ESR2, NR1I2	DNA directed DNA polymerase stimulant, Estrogenic component in oral contraceptives, Estrogen receptor agonist
3745	1.09	cp	BRD-K40902647	vincamine	Adrenergic receptor antagonist		CHRM1, CHRM2, CHRM3, CHRM4	Adrenergic receptor antagonist
3746	1.09	cp	BRD-K87696786	LY-456236	Glutamate receptor antagonist		GRM1	Glutamate receptor antagonist
3735	1.13	cp	BRD-K98521173	desoxycortone	Mineralocorticoid receptor agonist		NR3C1, NR3C2	Mineralocorticoid receptor agonist
3736	1.13	cp	BRD-K84663978	trequinsin	Phosphodiesterase inhibitor		PDE4A, PDE4B, PDE4C, PDE4D, PDE5A, PTGIR	Phosphodiesterase inhibitor
3739	1.13	cp	BRD-K82135108	elesclomol	Oxidative stress inducer		TOP2A	Oxidative stress inducer
3732	1.15	cp	BRD-K41903098	diphenoxylate	Opioid receptor agonist		OPRM1, OPRD1	Opioid receptor agonist
3733	1.15	cp	BRD-K11129031	gemfibrozil	Lipoprotein lipase activator		PPARA, CYP2C8, LPL, SLCO1B1, SLCO1B3, SLCO2B1	Lipoprotein lipase activator
3731	1.16	cp	BRD-K79145749	dibenzepin	Norepinephrine reuptake inhibitor			Norepinephrine reuptake inhibitor
3724	1.18	cp	BRD-K66353228	zoxazolamine	Myorelaxant			Myorelaxant
3719	1.2	cp	BRD-K04412738	tramadol	Norepinephrine reuptake inhibitor		OPRM1, SLC6A2, SLC6A4, CHRFAM7A, CHRM3, CYP2B6, GRIN3A, HTR2C, OPRD1, OPRK1	Norepinephrine reuptake inhibitor, Opioid receptor agonist, Serotonin reuptake inhibitor
3720	1.2	cp	BRD-K84996949	sinensetin	Cyclooxygenase inhibitor			Cyclooxygenase inhibitor
3722	1.2	cp	BRD-K55127134	fluphenazine	Dopamine receptor antagonist		DRD2, DRD1, CALM1, CHRNA7, DRD5, HRH1, HTR2A, HTR6, HTR7	Dopamine receptor antagonist
3712	1.24	cp	BRD-K52020312	metronidazole	DNA inhibitor		CYP2C8, CYP2E1, CYP3A5, CYP3A7	DNA inhibitor, Antiprotozoal
3711	1.25	cp	BRD-A37776212	ICI-204448	Opioid receptor agonist		OPRK1	Opioid receptor agonist
3699	1.27	cp	BRD-K95921201	reserpine	Vesicular monoamine transporter inhibitor		SLC18A2, SLC18A1	Vesicular monoamine transporter inhibitor
3700	1.27	cp	BRD-K17743697	KB-R7943	Sodium/calcium exchange inhibitor		SLC8A1, TRPC3, TRPC5, TRPC6	Sodium/calcium exchange inhibitor
3701	1.27	cp	BRD-K81521265	dicyclohexylurea	Epoxide hydolase inhibitor		EPHX2	Epoxide hydolase inhibitor
3692	1.3	cp	BRD-K88759641	EMD-66684	Angiotensin receptor antagonist		AGTR1	Angiotensin receptor antagonist
3693	1.3	cp	BRD-K71103788	duloxetine	Serotonin reuptake inhibitor		SLC6A2, SLC6A4, SLC6A3, HTR2A, HTR2C, HTR6	Serotonin reuptake inhibitor, Norepinephrine reuptake inhibitor
3695	1.3	cp	BRD-K50417881	eticlopride	Dopamine receptor antagonist		DRD2, DRD3, DRD4	Dopamine receptor antagonist
3681	1.34	cp	BRD-K73982490	BI-78D3	JNK inhibitor		MAPK8	JNK inhibitor
3682	1.34	cp	BRD-A85025557	NCS-382	GABA receptor antagonist		GABBR1, GABBR2, SLC52A2	GABA receptor antagonist
3677	1.35	cp	BRD-K51730347	diphencyprone	Immunostimulant			Immunostimulant
3678	1.35	cp	BRD-K06014311	DH-97	Melatonin receptor antagonist		MTNR1B	Melatonin receptor antagonist
3674	1.37	cp	BRD-K09397065	SR-57227A	Serotonin receptor agonist		HTR3A	Serotonin receptor agonist
3675	1.37	cp	BRD-K55468218	spiperone	Dopamine receptor antagonist		ADRA1A, DRD2, DRD3, DRD4, HTR1A, HTR2A, HTR7, ADRA1B, ADRA1D, DRD1, DRD5, HTR1D, HTR2B, HTR2C, HTR6	Dopamine receptor antagonist
3672	1.41	cp	BRD-K34995470	SU-1498	VEGFR inhibitor		ERBB2, KDR	VEGFR inhibitor
3656	1.48	cp	BRD-K59256312	gabexate	Serine protease inhibitor		PRSS1, TPSAB1	Serine protease inhibitor
3657	1.48	cp	BRD-A11135865	nor-binaltorphimine	Opioid receptor antagonist			Opioid receptor antagonist
3662	1.48	cp	BRD-K31553034	zibotentan	Endothelin receptor antagonist		EDNRA	Endothelin receptor antagonist
3652	1.5	cp	BRD-A08187463	racecadotril	Enkephalinase inhibitor		MME	Enkephalinase inhibitor
3647	1.52	cp	BRD-K15868788	SDZ-205-557	Serotonin receptor antagonist		HTR3A, HTR3B, HTR4	Serotonin receptor antagonist
3648	1.52	cp	BRD-K45861246	azaperone	Dopamine receptor antagonist		DRD2, DRD3	Dopamine receptor antagonist
3638	1.55	cp	BRD-A75478957	PD-166793	Metalloproteinase inhibitor		MMP13, MMP2, MMP3	Metalloproteinase inhibitor, Collagenase inhibitor
3631	1.58	cp	BRD-K66896231	BRD-K66896231	Acetylcholinesterase inhibitor		ACHE	Acetylcholinesterase inhibitor
3632	1.58	cp	BRD-K92817986	BJM-CSC-19	MEK inhibitor			MEK inhibitor
3626	1.62	cp	BRD-K76274772	MAPP-D-erythro	Ceramidase inhibitor			Ceramidase inhibitor
3620	1.66	cp	BRD-K38449220	seneciphylline	Cytochrome P450 inhibitor			Cytochrome P450 inhibitor
3617	1.67	cp	BRD-K82983861	GW-0742	PPAR receptor agonist		INS, PPARD	PPAR receptor agonist, Insulin sensitizer
3612	1.69	cp	BRD-K97799481	theophylline	Adenosine receptor antagonist		ADORA1, ADORA2A, ADORA2B, ADORA3, CHIA, CYP2E1, CYP3A4, HDAC2, PDE3A, PDE4A, PDE4B, PDE5A	Adenosine receptor antagonist
3613	1.69	cp	BRD-K21565985	xylazine	Adrenergic receptor agonist		ADRA2A, ADRA2B, ADRA2C	Adrenergic receptor agonist
3614	1.69	cp	BRD-K62310379	fluticasone	Glucocorticoid receptor agonist		NR3C1, CYP3A5, CYP3A7, NR3C2, PGR, PLA2G4A	Glucocorticoid receptor agonist
3609	1.73	cp	BRD-K99291625	SB-203580	p38 MAPK inhibitor		MAPK14, MAPK1, MAPK11, AKT1, ALOX5, CHEK1, CYP2D6, CYP3A4, GAK, GSK3B, LCK, MAPK10, MAPK12, MAPK8, MAPK9, PRKCA, RAF1, RIPK2, ROCK1, RPS6KB1, SGK1, SRC, TNF	p38 MAPK inhibitor
3608	1.74	cp	BRD-K28183345	proguanil	Dihydrofolate reductase inhibitor		CYP2C19, DHFR	Dihydrofolate reductase inhibitor
3601	1.76	cp	BRD-K17110974	aristolochic-acid	Phospholipase inhibitor			Phospholipase inhibitor
3595	1.8	cp	BRD-K94689771	pinocembrin	CYP1B1 inhibitor		AR, CYP1B1, SRD5A1, SRD5A2	CYP1B1 inhibitor
3596	1.8	cp	BRD-K88560311	rucaparib	PARP inhibitor		PARP1, PARP2	PARP inhibitor
3590	1.82	cp	BRD-K14965640	ibuprofen	Cyclooxygenase inhibitor		PTGS2, PTGS1, ASIC1, BCL2, CFTR, CYP2C8, FABP2, PLAT, PPARG, SLC5A8, THBD	Cyclooxygenase inhibitor
3589	1.84	cp	BRD-K39746403	erythromycin	NFkB pathway inhibitor		CYP3A4, MLNR	NFkB pathway inhibitor
3587	1.86	cp	BRD-K64614248	salicin	Anti-inflammatory			Anti-inflammatory
3583	1.87	cp	BRD-A84327315	calcitriol	Vitamin D receptor agonist		VDR, CYP3A5	Vitamin D receptor agonist
3584	1.87	cp	BRD-A14395271	mesoridazine	Dopamine receptor antagonist		DRD2, HTR2A	Dopamine receptor antagonist
3586	1.87	cp	BRD-A45664787	iloprost	Platelet aggregation inhibitor		PTGIR, PTGER1, PTGER2, PDE4A, PDE4B, PDE4C, PDE4D, PLAT, PTGDR, PTGER3, PTGER4, PTGFR, TBXA2R	Platelet aggregation inhibitor, Prostanoid receptor agonist
3581	1.89	cp	BRD-K72703948	ZM-447439	Aurora kinase inhibitor		AURKA, AURKB	Aurora kinase inhibitor
3582	1.89	cp	BRD-K38436528	imipramine	Norepinephrine reuptake inhibitor		SLC6A2, SLC6A4, CHRM2, ADRA1A, ADRA1B, ADRA1D, CHRM1, CHRM3, CHRM4, CHRM5, CYP2C19, DRD1, DRD2, DRD5, HRH1, HTR1A, HTR2A, HTR2C, HTR6, HTR7, KCND2, KCND3, KCNH1, KCNH2, SLC6A3	Norepinephrine reuptake inhibitor, Serotonin reuptake inhibitor
3572	1.92	cp	BRD-K29950728	clomifene	Estrogen receptor antagonist		ESR1, AR	Estrogen receptor antagonist
3560	1.97	cp	BRD-K47943470	tyrphostin-51	EGFR inhibitor			EGFR inhibitor
3561	1.97	cp	BRD-K01902415	pirinixic-acid	PPAR receptor agonist		PPARA	PPAR receptor agonist
3555	2.01	cp	BRD-K13819402	desoxypeganine	Acetylcholinesterase inhibitor		ACHE, MAOA	Acetylcholinesterase inhibitor, Monoamine oxidase inhibitor
3542	2.08	cp	BRD-K76698671	HNHA	HDAC inhibitor		HDAC1	HDAC inhibitor
3538	2.11	cp	BRD-K67578145	GDC-0879	RAF inhibitor		BRAF	RAF inhibitor
3539	2.11	cp	BRD-A59215453	lobelanidine	Acetylcholine receptor antagonist		SLC18A2, CHRNA10, CHRNA4, CHRNA9, CHRNB2, OPRM1	Acetylcholine receptor antagonist, Dopamine receptor modulator, Opioid receptor antagonist, Vesicular monoamine transporter ligand
3540	2.11	cp	BRD-K12120659	GR-144053	Integrin antagonist		ITGB3, ITGA2B	Integrin antagonist
3541	2.11	cp	BRD-A09056319	alfuzosin	Adrenergic receptor antagonist		ADRA1A, ADRA1D, ADRA1B, KCNH2	Adrenergic receptor antagonist
3530	2.15	cp	BRD-K91733562	secoisolariciresinol	Antioxidant			Antioxidant
3532	2.15	cp	BRD-K40645748	mefloquine	Adenosine receptor antagonist		ADORA2A, HBA1, PANX1	Adenosine receptor antagonist, Hemoglobin antagonist
3526	2.18	cp	BRD-A99177642	deltaline	Acetylcholine receptor antagonist		CHRNA7	Acetylcholine receptor antagonist
3516	2.22	cp	BRD-K81209512	AG-494	EGFR inhibitor		EGFR	EGFR inhibitor, Tyrosine kinase inhibitor
3517	2.22	cp	BRD-M45964048	verteporfin	Photosensitizing agent			Photosensitizing agent
3518	2.22	cp	BRD-A62525898	prednisone	Glucocorticoid receptor agonist		NR3C1, HSD11B1	Glucocorticoid receptor agonist
3522	2.22	cp	BRD-A75517195	thiazolopyrimidine	CDC inhibitor			CDC inhibitor
3506	2.28	cp	BRD-K89997465	chlorpromazine	Dopamine receptor antagonist		DRD2, ADRA2A, ADRA2B, ADRA2C, DRD1, DRD3, DRD4, DRD5, HRH1, HTR1A, HTR2A, HTR2C, HTR6, HTR7, ADRA1A, ADRA1B, ADRA1D, CALM1, CHRM1, CHRM3, HRH4, HTR2B, KCNH2, KIF11, ORM1, ORM2, SMPD1, TRPC5	Dopamine receptor antagonist
3504	2.29	cp	BRD-K08132273	tyrphostin	EGFR inhibitor		ERBB2	EGFR inhibitor
3497	2.33	cp	BRD-A25569250	KI-16425	Lysophosphatidic acid receptor antagonist		LPAR1, LPAR3	Lysophosphatidic acid receptor antagonist
3493	2.36	cp	BRD-A52588987	SKF-83566	Dopamine receptor antagonist		DRD1, DRD5	Dopamine receptor antagonist
3496	2.36	cp	BRD-A05352148	ipratropium	Acetylcholine receptor antagonist		CHRM1, CHRM2, CHRM3, CHRM4, CHRM5	Acetylcholine receptor antagonist
3488	2.41	cp	BRD-A37837077	cyclazosin	Adrenergic receptor antagonist		ADRA1B, ADRA1A, ADRA1D	Adrenergic receptor antagonist
3479	2.43	cp	BRD-K30197592	5-methoxytryptamine	Serotonin receptor agonist		HTR2A, HTR6, HTR1B, HTR1D, HTR1E, HTR1F, HTR2C, HTR4, HTR7, TRPM8	Serotonin receptor agonist
3480	2.43	cp	BRD-K52620403	STO-609	Calmodulin antagonist		CAMKK1, CAMKK2	Calmodulin antagonist
3481	2.43	cp	BRD-K15196155	IBC-293	Hydroxycarboxylic acid receptor agonist		HCAR3	Hydroxycarboxylic acid receptor agonist
3482	2.43	cp	BRD-K89348303	ramipril	ACE inhibitor		ACE	ACE inhibitor
3472	2.45	cp	BRD-A17448384	beclometasone	Glucocorticoid receptor agonist		NR3C1, CYP3A5, GPR97, SERPINA6	Glucocorticoid receptor agonist
3470	2.48	cp	BRD-A91866971	SQ-29548	Thromboxane receptor antagonist			Thromboxane receptor antagonist
3471	2.48	cp	BRD-K88868628	iodoacetic-acid	Cysteine peptidase inhibitor			Cysteine peptidase inhibitor
3467	2.5	cp	BRD-A96255180	ribavirin	Antiviral		IMPDH1, ADK, ENPP1, IMPDH2, NT5C2	Antiviral
3463	2.51	cp	BRD-K35430135	SR-59230A	Adrenergic receptor antagonist		ADRB3, ADRB1, ADRB2	Adrenergic receptor antagonist
3464	2.51	cp	BRD-K40901640	cinanserin	Serotonin receptor antagonist		HTR2A	Serotonin receptor antagonist
3462	2.52	cp	BRD-K35559145	levomepromazine	Dopamine receptor antagonist		ADRA1A, ADRA1B, ADRA1D, ADRA2A, ADRA2B, ADRA2C, CHRM1, CHRM2, CHRM3, CHRM4, CHRM5, DRD1, DRD2, DRD3, DRD4, DRD5, HRH1, HTR2A, HTR2C	Dopamine receptor antagonist
3457	2.54	cp	BRD-K01493881	apigenin	Casein kinase inhibitor		AKR1B1, AR, CDK6, CFTR, CYP19A1, CYP1A2, CYP1B1, HSD17B1, MAOA, ODC1, XDH	Casein kinase inhibitor, Cell proliferation inhibitor, Cytochrome P450 inhibitor
3458	2.54	cp	BRD-K57569181	pentoxifylline	Phosphodiesterase inhibitor		TNF, ACHE, ADORA1, ADORA2A, ADRA2B, CHIA, NT5E, PDE4A, PDE4B, PDE5A	Phosphodiesterase inhibitor
3459	2.54	cp	BRD-K88611939	aniracetam	Glutamate receptor agonist		DRD2, GRIA1, GRIA2, GRIA3, HTR2A, GRIA4	Glutamate receptor agonist
3460	2.54	cp	BRD-A04553218	chlorphenamine	Histamine receptor antagonist		HRH1, SLC6A2, SLC6A3, SLC6A4	Histamine receptor antagonist
3456	2.55	cp	BRD-K62374253	rufloxacin	Bacterial DNA gyrase inhibitor			Bacterial DNA gyrase inhibitor
3453	2.57	cp	BRD-K01095011	finasteride	5-alpha reductase inhibitor		SRD5A2, SRD5A1, AKR1D1, AR	5-alpha reductase inhibitor
3451	2.58	cp	BRD-K11540476	EMF-BCA1-64	Caspase inhibitor		CASP3	Caspase inhibitor
3446	2.6	cp	BRD-K00673382	famotidine	Histamine receptor antagonist		HRH2	Histamine receptor antagonist
3442	2.61	cp	BRD-K49404994	levetiracetam	Calcium channel blocker		SV2A, CACNA1B, SCN1A	Calcium channel blocker
3443	2.61	cp	BRD-A05186015	bupropion	Dopamine uptake inhibitor		SLC6A2, SLC6A3, CHRNA3, CYP2B6	Dopamine uptake inhibitor
3436	2.68	cp	BRD-K70883034	nimetazepam	GABA receptor agonist		GABRA1, GABRA2, GABRA3, GABRA5	GABA receptor agonist
3427	2.71	cp	BRD-K45296539	ZD-7114	Adrenergic receptor agonist		ADRB3	Adrenergic receptor agonist
3424	2.73	cp	BRD-A06726973	dibutyrylcyclic-gmp	cGMP analog			cGMP analog
3420	2.78	cp	BRD-A87719232	naproxen	Cyclooxygenase inhibitor		PTGS2, PTGS1	Cyclooxygenase inhibitor
3413	2.82	cp	BRD-K07117950	imperatorin	CDK inhibitor		ACHE, HTR7	CDK inhibitor
3408	2.85	cp	BRD-K45068323	W-13	Calmodulin antagonist		CALM1, MYLK, PDE1A	Calmodulin antagonist
3409	2.85	cp	BRD-K21733600	rofecoxib	Cyclooxygenase inhibitor		PTGS2, CYP3A4, ELN	Cyclooxygenase inhibitor
3410	2.85	cp	BRD-K04877770	FTase-inhibitor-B581	Farnesyltransferase inhibitor			Farnesyltransferase inhibitor
3411	2.85	cp	BRD-K11905747	spectinomycin	Bacterial 30S ribosomal subunit inhibitor			Bacterial 30S ribosomal subunit inhibitor
3399	2.89	cp	BRD-K95763993	trapidil	PDGFR receptor inhibitor		PDGFRA	PDGFR receptor inhibitor
3400	2.89	cp	BRD-K03981224	ethisterone	Progestogen hormone		TYR	Progestogen hormone
3401	2.89	cp	BRD-A83855350	naltrexone	Opioid receptor antagonist		OPRK1, OPRM1, OPRD1, SIGMAR1	Opioid receptor antagonist
3395	2.92	cp	BRD-K52735702	cefdinir	Bacterial cell wall synthesis inhibitor		MPO	Bacterial cell wall synthesis inhibitor
3396	2.92	cp	BRD-K11163873	phenanthridone	PARP inhibitor		PARP1	PARP inhibitor
3384	2.96	cp	BRD-K28578425	cilostamide	Phosphodiesterase inhibitor		PDE3A, PDE3B	Phosphodiesterase inhibitor
3385	2.96	cp	BRD-K33204703	AG-370	PDGFR receptor inhibitor		PDGFRB	PDGFR receptor inhibitor
3378	2.99	cp	BRD-K47780086	penciclovir	DNA directed DNA polymerase inhibitor			DNA directed DNA polymerase inhibitor
3376	3	cp	BRD-K69688083	mestinon	Cholinesterase inhibitor		ACHE, BCHE	Cholinesterase inhibitor
3377	3	cp	BRD-K81272440	dantrolene	Calcium channel blocker		RYR1, RYR3	Calcium channel blocker
3375	3.01	cp	BRD-A25234499	aminoglutethimide	Glucocorticoid receptor antagonist		CYP19A1, CYP11A1, NR3C1	Glucocorticoid receptor antagonist
3372	3.03	cp	BRD-K09764130	mead-ethanolamide	Cannabinoid receptor agonist			Cannabinoid receptor agonist
3370	3.05	cp	BRD-K46678324	RHO-kinase-inhibitor-II	Rho associated kinase inhibitor			Rho associated kinase inhibitor
3368	3.07	cp	BRD-A02759312	betaxolol	Adrenergic receptor antagonist		ADRB1, ADRB2	Adrenergic receptor antagonist
3369	3.07	cp	BRD-A04706586	bucladesine	Adenosine receptor agonist		PRKACA	Adenosine receptor agonist, cAMP stimulant
3366	3.09	cp	BRD-A41692738	TGX-221	PI3K inhibitor		PIK3CB, PIK3CD	PI3K inhibitor
3360	3.11	cp	BRD-K19352500	prochlorperazine	Dopamine receptor antagonist		DRD2, DRD1, DRD3, DRD4	Dopamine receptor antagonist
3355	3.13	cp	BRD-K92446736	zatebradine	HCN channel blocker		HCN1, HCN2, HCN3, HCN4	HCN channel blocker
3359	3.13	cp	BRD-A42628519	iopanoic-acid	Radiopaque medium			Radiopaque medium
3345	3.17	cp	BRD-A77050075	heraclenol	Vitamin K antagonist			Vitamin K antagonist
3346	3.17	cp	BRD-A02481876	importazole	Importin-beta transport receptor inhibitor		KPNB1	Importin-beta transport receptor inhibitor
3347	3.17	cp	BRD-A03816571	CP-55940	Cannabinoid receptor agonist		CNR1, CNR2, CXCR4, GPR55	Cannabinoid receptor agonist
3340	3.19	cp	BRD-U86922168	QL-XII-47	BTK inhibitor		BMX, BTK	BTK inhibitor, Cytoplasmic tyrosine protein kinase BMX inhibitor
3334	3.21	cp	BRD-K46142322	RS-67333	Serotonin receptor partial agonist		HTR4	Serotonin receptor partial agonist
3335	3.21	cp	BRD-K19360254	ergocornine	Dopamine receptor agonist		DRD2	Dopamine receptor agonist
3336	3.21	cp	BRD-K71430621	clobenpropit	Histamine receptor antagonist		HRH3, HRH4, HRH1, HRH2	Histamine receptor antagonist
3329	3.23	cp	BRD-K62736196	guanabenz	-666		ADRA2A, ADRA2B, ADRA2C	-666
3328	3.24	cp	BRD-K98426715	tubacin	HDAC inhibitor		HDAC6	HDAC inhibitor
3317	3.28	cp	BRD-A59303141	quinethazone	Thiazide diuretic		CA1, CA2, SLC12A1, SLC12A2, SLC12A3	Thiazide diuretic
3308	3.31	cp	BRD-A19736161	ondansetron	Serotonin receptor antagonist		HTR3A, CYP2D6, CYP3A5, HTR1A, HTR1B, HTR3B, HTR4, OPRM1	Serotonin receptor antagonist
3299	3.38	cp	BRD-K37814297	acepromazine	Dopamine receptor antagonist		ADRA1A, ADRA1B, DRD1, DRD2, HTR1A, HTR2A	Dopamine receptor antagonist
3300	3.38	cp	BRD-K96119599	leucodin	Melanin inhibitor			Melanin inhibitor
3302	3.38	cp	BRD-K13032584	procarbazine	Monoamine oxidase inhibitor			Monoamine oxidase inhibitor
3295	3.42	cp	BRD-A51829654	BRL-15572	Serotonin receptor antagonist		HTR1D, HTR1A, HTR1B, HTR1E, HTR1F, HTR2A, HTR2B, HTR2C, HTR6	Serotonin receptor antagonist
3296	3.42	cp	BRD-K08287586	butylparaben	DNA synthesis inhibitor			DNA synthesis inhibitor
3271	3.56	cp	BRD-A97437073	rosiglitazone	Insulin sensitizer		PPARG, ACSL4, CYP2C8, FFAR1, INS, TRPC5, TRPM3	Insulin sensitizer, PPAR receptor agonist
3269	3.57	cp	BRD-K66019333	oxantel	Anthelmintic			Anthelmintic
3261	3.63	cp	BRD-K77771411	moxonidine	Imidazoline receptor agonist		NISCH, ADRA2A, ADRA2B, ADRA2C	Imidazoline receptor agonist
3262	3.63	cp	BRD-K75958195	pizotifen	Serotonin receptor antagonist		HTR2A, HTR1A, HTR2C	Serotonin receptor antagonist
3257	3.66	cp	BRD-K82164249	andarine	Androgen receptor modulator		AR	Androgen receptor modulator
3259	3.66	cp	BRD-A34208323	VU-0404997-2	Glutamate receptor modulator		GRM4	Glutamate receptor modulator
3260	3.66	cp	BRD-A98299281	velnacrine	cholinesterase inhibitor		ACHE	cholinesterase inhibitor
3256	3.67	cp	BRD-K59184148	SB-216763	Glycogen synthase kinase inhibitor		GSK3B, CCNA2, CDK2, GSK3A	Glycogen synthase kinase inhibitor
3248	3.7	cp	BRD-A83937277	mephenytoin	Hydantoin antiepileptic		SCN5A, CYP2C19	Hydantoin antiepileptic
3249	3.7	cp	BRD-A04308630	genipin	Choleretic agent			Choleretic agent
3239	3.76	cp	BRD-K53545112	CNQX	Glutamate receptor antagonist		GRIA1, GRIA2, GRIA3, GRIA4	Glutamate receptor antagonist
3234	3.8	cp	BRD-A09161221	nomilin	HSP inhibitor			HSP inhibitor
3233	3.81	cp	BRD-K28029915	dolasetron	Serotonin receptor antagonist		HTR3A	Serotonin receptor antagonist
3228	3.84	cp	BRD-K20338176	cefaclor	Bacterial cell wall synthesis inhibitor			Bacterial cell wall synthesis inhibitor
3229	3.84	cp	BRD-K25875056	SC-9	Protein tyrosine kinase activator			Protein tyrosine kinase activator
3232	3.84	cp	BRD-K92049597	triamterene	Sodium channel blocker		SCNN1A, SCNN1B, SCNN1G, SCNN1D	Sodium channel blocker
3224	3.85	cp	BRD-K72726508	arcyriaflavin-a	CDK inhibitor		CCND1, CCNE1, CDK2, CDK4	CDK inhibitor
3221	3.88	cp	BRD-A84174393	meloxicam	Cyclooxygenase inhibitor		PTGS2, PTGS1	Cyclooxygenase inhibitor
3212	3.95	cp	BRD-K42748308	XE-991	Potassium channel blocker		KCNQ1, KCNQ2, KCNQ3, KCNQ4, KCNQ5	Potassium channel blocker
3209	3.98	cp	BRD-K25079130	avrainvillamide-analog-4	nucleophosmin inhibitor		NPM1	nucleophosmin inhibitor
3208	3.99	cp	BRD-K00184207	GR-206	Aryl hydrocarbon receptor ligand			Aryl hydrocarbon receptor ligand
3202	4.01	cp	BRD-K07888107	depudecin	HDAC inhibitor		HDAC1, HDAC2	HDAC inhibitor
3198	4.03	cp	BRD-K45033733	famciclovir	DNA polymerase inhibitor			DNA polymerase inhibitor
3196	4.04	cp	BRD-U66370498	androstanol	CAR antagonist		NR1I3	CAR antagonist
3192	4.05	cp	BRD-K88551539	CAY-10585	HIF modulator		HIF1A	HIF modulator
3193	4.05	cp	BRD-K76810206	nicergoline	Adrenergic receptor antagonist		ADRA1A	Adrenergic receptor antagonist
3187	4.09	cp	BRD-A80017228	bendroflumethiazide	Sodium/potassium/chloride transporter inhibitor		SLC12A3, CA1, CA2, CA4, KCNMA1, SLC12A1	Sodium/potassium/chloride transporter inhibitor
3182	4.12	cp	BRD-K68620903	dydrogesterone	Progesterone receptor agonist		PGR	Progesterone receptor agonist
3175	4.19	cp	BRD-K49481516	galantamine	Acetylcholinesterase inhibitor		ACHE, BCHE, CHRNA1, CHRNA10, CHRNA2, CHRNA3, CHRNA4, CHRNA5, CHRNA6, CHRNA7, CHRNA9, CHRNB1, CHRNB2, CHRNB3, CHRNB4, CHRND, CHRNE, CHRNG	Acetylcholinesterase inhibitor
3170	4.28	cp	BRD-A81233518	glycopyrrolate	Acetylcholine receptor antagonist		CHRM1, CHRM3, CHRM2, CHRM4, CHRM5	Acetylcholine receptor antagonist
3159	4.37	cp	BRD-A97739905	ketoprofen	Cyclooxygenase inhibitor		PTGS2, PTGS1, CXCR1, SLC5A8	Cyclooxygenase inhibitor
3160	4.37	cp	BRD-A13133631	fluorometholone	Glucocorticoid receptor agonist		NR3C1	Glucocorticoid receptor agonist
3156	4.4	cp	BRD-K45158365	valsartan	Angiotensin receptor antagonist		AGTR1	Angiotensin receptor antagonist
3157	4.4	cp	BRD-A53952395	prilocaine	Local anesthetic		SCN5A	Local anesthetic
3146	4.44	cp	BRD-K54771420	glycocholic-acid	Cholesterol inhibitor		FABP6	Cholesterol inhibitor
3144	4.45	cp	BRD-A36066264	estradiol-benzoate	Estrogen receptor agonist		ESR1	Estrogen receptor agonist
3142	4.46	cp	BRD-K87158025	benzamil	Sodium channel blocker		PKD2L1, SCNN1A, SCNN1B, SCNN1G, ASIC1, SCNN1D, SLC8A1	Sodium channel blocker
3141	4.47	cp	BRD-K90885812	propantheline	Acetylcholine receptor antagonist		CHRM1, CHRM2, CHRM3, CHRM4	Acetylcholine receptor antagonist
3139	4.5	cp	BRD-A82590476	SDZ-NKT-343	Tachykinin antagonist		TACR1	Tachykinin antagonist
3140	4.5	cp	BRD-K11801786	trimidox	Ribonucleotide reductase inhibitor		RRM1	Ribonucleotide reductase inhibitor
3137	4.51	cp	BRD-A10523515	GSK-429286A	Rho associated kinase inhibitor		ROCK1	Rho associated kinase inhibitor
3138	4.51	cp	BRD-A29734509	disopyramide	Sodium channel blocker		SCN5A, CHRM1, CHRM2, CHRM3, KCND2, KCND3, KCNH2	Sodium channel blocker
3129	4.58	cp	BRD-K86465814	HO-013	PPAR receptor agonist		PPARG	PPAR receptor agonist
3125	4.65	cp	BRD-A65671304	candesartan	Angiotensin receptor antagonist		AGTR1, AGTR2	Angiotensin receptor antagonist
3115	4.77	cp	BRD-K09186807	KIN001-244	Phosphoinositide dependent kinase inhibitor		PDPK1	Phosphoinositide dependent kinase inhibitor
3107	4.82	cp	BRD-A80574334	oxalomalic-acid	Isocitrate dehydrogenase inhibitor		ACO1, IDH1	Isocitrate dehydrogenase inhibitor
3108	4.82	cp	BRD-K08252256	diclofenac	Cyclooxygenase inhibitor		PTGS1, PTGS2, AKR1C3, ALOX5, ASIC1, ASIC3, CYP2C8, KCNQ2, KCNQ3, PLA2G2A, PPARG, SCN4A	Cyclooxygenase inhibitor
3101	4.86	cp	BRD-K09132007	D-4476	TGF beta receptor inhibitor		CSNK1A1, CSNK1D, TGFB1	TGF beta receptor inhibitor
3102	4.86	cp	BRD-K12513978	fenbufen	Cyclooxygenase inhibitor		PTGS1, PTGS2	Cyclooxygenase inhibitor
3098	4.89	cp	BRD-A92537424	danazol	Estrogen receptor antagonist		ESR1, GNRHR, AR, CCL2, CYP2C8, GNRHR2, PGR, TNF	Estrogen receptor antagonist, Progesterone receptor agonist
3097	4.94	cp	BRD-A46179541	doxapram	Potassium channel blocker		KCNK3, KCNK9	Potassium channel blocker
3096	4.96	cp	BRD-A03216249	mepivacaine	Potassium channel blocker		SCN10A, SCN9A	Potassium channel blocker, Sodium channel blocker
3095	4.99	cp	BRD-K69763916	LY-341495	Glutamate receptor antagonist		GRM2, GRM3	Glutamate receptor antagonist
3093	5	cp	BRD-K46441700	GR-55562	Serotonin receptor antagonist		HTR1B, HTR1D	Serotonin receptor antagonist
3089	5.05	cp	BRD-K50398167	meclofenamic-acid	Cyclooxygenase inhibitor		PTGS1, PTGS2, ALOX5, CNR1, KCNQ2, KCNQ3	Cyclooxygenase inhibitor, Prostanoid receptor antagonist
3080	5.17	cp	BRD-K34330170	rotenonic-acid	Retinoid receptor antagonist			Retinoid receptor antagonist
3079	5.18	cp	BRD-U08759356	EI-346-erlotinib-analog	EGFR inhibitor		EGFR	EGFR inhibitor
3076	5.2	cp	BRD-K52080565	rilmenidine	Imidazoline receptor agonist		NISCH	Imidazoline receptor agonist
3073	5.22	cp	BRD-K56558538	ambroxol	Sodium channel blocker		GBA	Sodium channel blocker
3072	5.23	cp	BRD-A78295502	hydroquinine	Antiarrhythmic			Antiarrhythmic
3070	5.25	cp	BRD-K19605405	ZM-241385	Adenosine receptor antagonist		ADORA2A, ADORA2B, ADORA1, ADORA3	Adenosine receptor antagonist
3066	5.31	cp	BRD-K64670467	JNJ-16259685	Glutamate receptor antagonist		GRM1	Glutamate receptor antagonist
3062	5.35	cp	BRD-K54416256	methimazole	Antithyroid		TPO	Antithyroid
3061	5.36	cp	BRD-K19111024	clofibric-acid	PPAR receptor agonist		PPARA	PPAR receptor agonist
3055	5.42	cp	BRD-A29426959	carbinoxamine	Histamine receptor antagonist		HRH1	Histamine receptor antagonist, L-type calcium channel blocker
3054	5.44	cp	BRD-A92826379	lupanine	Sodium channel blocker		INS	Sodium channel blocker
3050	5.5	cp	BRD-A45140972	meclocycline	Bacterial 30S ribosomal subunit inhibitor			Bacterial 30S ribosomal subunit inhibitor, Bacterial 50S ribosomal subunit inhibitor
3048	5.53	cp	BRD-K60690191	MPEP	Glutamate receptor antagonist		GRM5, GRM1, GRM4	Glutamate receptor antagonist
3049	5.53	cp	BRD-A42571354	cetirizine	Histamine receptor antagonist		HRH1	Histamine receptor antagonist
3046	5.56	cp	BRD-A45499626	UBP-302	Glutamate receptor antagonist		GRIK1	Glutamate receptor antagonist
3044	5.57	cp	BRD-K35240538	methylprednisolone	Glucocorticoid receptor agonist		NR3C1	Glucocorticoid receptor agonist
3045	5.57	cp	BRD-K97764662	PD-173074	FGFR inhibitor		FGFR1, FGFR3, FGFR2, FGFR4, FLT1, FLT4, KDR, PDGFRA, PDGFRB	FGFR inhibitor, VEGFR inhibitor
3040	5.6	cp	BRD-K99447003	enalaprilat	ACE inhibitor		ACE	ACE inhibitor
3030	5.73	cp	BRD-K75089421	procainamide	Sodium channel blocker		SCN5A, DNMT1	Sodium channel blocker
3026	5.78	cp	BRD-K41337261	ZM-306416	ABL inhibitor		FLT1, KDR, EGFR, FLT4	ABL inhibitor, SRC inhibitor, VEGFR inhibitor
3023	5.8	cp	BRD-K39670393	amthamine	Histamine receptor agonist		HRH2	Histamine receptor agonist
3020	5.87	cp	BRD-K26117720	gingerol	Nitric oxide synthase inhibitor			Nitric oxide synthase inhibitor
3018	5.9	cp	BRD-K94920105	DR-2313	PARP inhibitor		PARP1, PARP3	PARP inhibitor
3019	5.9	cp	BRD-A64092382	mexiletine	Sodium channel blocker		SCN5A, AHR, CYP2B6, CYP2E1, KCNK2, KCNK3, SCN4A	Sodium channel blocker
3017	5.91	cp	BRD-K79116891	proxymetacaine	Sodium channel blocker		SCN10A, SCN5A, SCN9A	Sodium channel blocker
3015	5.93	cp	BRD-K97354755	SU-6656	SRC inhibitor		LYN, AURKB, AURKC, BRSK2, CALM1, CAMK2D, LCK, RET, SRC, YES1	SRC inhibitor
3009	6	cp	BRD-K71003802	hippeastrine	Plant alkaloid			Plant alkaloid
3008	6.01	cp	BRD-A09722536	cyclophosphamide	DNA alkylating agent		BCL2, CYP2B6, CYP2C19, CYP3A5, LGALS1	DNA alkylating agent
3004	6.05	cp	BRD-K73290745	ICI-199441	Opioid receptor agonist		OPRK1, CYP2D6, OPRD1, OPRM1, UTS2R	Opioid receptor agonist
3000	6.06	cp	BRD-K97564742	mepyramine	Histamine receptor antagonist		HRH1	Histamine receptor antagonist
2998	6.1	cp	BRD-M07438658	lapatinib	EGFR inhibitor		EGFR, ERBB2, CYP3A5	EGFR inhibitor, ErbB2 inhibitor
2996	6.13	cp	BRD-A76279427	myriocin	Serine palmitoyltransferase inhibitor		AKT1, SPTLC1, SPTLC2, SPTLC3	Serine palmitoyltransferase inhibitor
2997	6.13	cp	BRD-K12244279	MEK1-2-inhibitor	MEK inhibitor		MAP2K1, MAP2K2	MEK inhibitor
2993	6.16	cp	BRD-K13261168	LY-16350	Dopamine receptor agonist		DRD2, DRD3	Dopamine receptor agonist
2992	6.17	cp	BRD-K80325895	eicosadienoic-acid	-666			-666
2991	6.2	cp	BRD-A67438293	treprostinil	Prostacyclin analog		PTGIR, CYP2C8, P2RY12, PPARD, PTGDR, PTGER1, PTGER2, PTGER3, PTGER4	Prostacyclin analog
2990	6.21	cp	BRD-A96456596	FPL-55712	Leukotriene receptor antagonist			Leukotriene receptor antagonist
2989	6.22	cp	BRD-A41112154	oleanolic-acid	G protein-coupled receptor agonist			G protein-coupled receptor agonist
2984	6.27	cp	BRD-A87606379	nadolol	Adrenergic receptor antagonist		ADRB1, ADRB2, ADRB3	Adrenergic receptor antagonist
2982	6.31	cp	BRD-K96354014	nifedipine	Calcium channel blocker		CACNA1C, CACNA1D, CACNA1S, CACNA2D1, CACNA1F, CACNA1H, CACNB2, CALM1, CYP3A5, GLRA1, GLRA3, GLRB, KCNA1, KCNA5, NR1I2, TRPM3	Calcium channel blocker
2980	6.33	cp	BRD-A15914070	4-hydroxy-2-nonenal	Cytotoxic lipid peroxidation product		IKBKB	Cytotoxic lipid peroxidation product
2979	6.34	cp	BRD-K68867920	quetiapine	Dopamine receptor antagonist		DRD2, HTR1A, HTR2A, DRD1, HRH1, HTR1D, HTR1E, ADRA1A, ADRA1B, ADRA1D, ADRA2A, ADRA2B, ADRA2C, CHRM1, CHRM2, CHRM3, CHRM4, CHRM5, DRD3, DRD4, DRD5, HTR1B, HTR1F, HTR2C, HTR3A, HTR6, HTR7, SLC6A2	Dopamine receptor antagonist, Serotonin receptor antagonist
2972	6.39	cp	BRD-K60923938	veratridine	Sodium channel activator		SCN1A, SCN3A, SCN8A, SCN9A	Sodium channel activator
2973	6.39	cp	BRD-K11853856	PJ-34	PARP inhibitor		EEF2, PARP1, PARP15, PARP3	PARP inhibitor
2970	6.4	cp	BRD-A55393291	testosterone	Androgen receptor agonist		AR, CYP19A1, CYP2C19, CYP2C8, CYP3A5	Androgen receptor agonist
2968	6.44	cp	BRD-K60274257	dephostatin	Tyrosine phosphatase inhibitor		PTPN1, PTPN6	Tyrosine phosphatase inhibitor
2960	6.53	cp	BRD-K50325075	UCL-2077	Slow after hyperpolarization channel blocker			Slow after hyperpolarization channel blocker
2963	6.53	cp	BRD-A73368467	fexofenadine	Histamine receptor antagonist		HRH1	Histamine receptor antagonist
2955	6.54	cp	BRD-K41713976	E-4031	Potassium channel blocker		KCNH2, KCNH1	Potassium channel blocker
2956	6.54	cp	BRD-K93441486	diphemanil	Acetylcholine receptor antagonist		CHRM3	Acetylcholine receptor antagonist
2957	6.54	cp	BRD-A25004090	erastin	Ion channel antagonist		VDAC2	Ion channel antagonist
2953	6.55	cp	BRD-K95885906	quercetagetin	PIM inhibitor		PIM1	PIM inhibitor
2949	6.61	cp	BRD-K33312228	halometasone	Glucocorticoid receptor agonist		NR3C1	Glucocorticoid receptor agonist
2948	6.62	cp	BRD-K57930253	nitrazepam	Benzodiazepine receptor agonist		GABRA1, GABRA2, GABRA3, GABRA4, GABRA5, GABRA6, GABRB1, GABRB2, GABRB3, GABRD, GABRE, GABRG1, GABRG2, GABRG3, GABRP, GABRQ, GABRR1, GABRR2, GABRR3, SCN1A	Benzodiazepine receptor agonist
2947	6.64	cp	BRD-K93433262	alfacalcidol	Vitamin D receptor agonist		VDR, CYP27B1, CYP3A5	Vitamin D receptor agonist
2945	6.67	cp	BRD-K61341215	vecuronium	Acetylcholine receptor antagonist		CHRNA2	Acetylcholine receptor antagonist
2936	6.77	cp	BRD-K71926323	marbofloxacin	Bacterial DNA gyrase inhibitor			Bacterial DNA gyrase inhibitor
2933	6.84	cp	BRD-K56403959	ZK-756326	CC chemokine receptor ligand		CCR8	CC chemokine receptor ligand
2929	6.87	cp	BRD-K25310650	ormetoprim	Bacterial antifolate			Bacterial antifolate
2930	6.87	cp	BRD-K18523449	mestanolone	Androgenic steroid			Androgenic steroid
2928	6.88	cp	BRD-K54759182	dosulepin	Norepinephrine reuptake inhibitor		SLC6A2, SLC6A4, CHRM1, CHRM2, CHRM3, CHRM4, CHRM5, CYP2C19, HRH1	Norepinephrine reuptake inhibitor, Tricyclic antidepressant, Serotonin reuptake inhibitor
2926	6.91	cp	BRD-K01663662	diphenidol	Acetylcholine receptor agonist		CHRM1, CHRM3, CHRM4, CHRM2	Acetylcholine receptor agonist
2922	6.99	cp	BRD-A41145729	methoprene-acid	Retinoid receptor agonist		NCOA2, NR1H3, RXRA, RXRB	Retinoid receptor agonist
2920	7	cp	BRD-A79981887	midodrine	Adrenergic receptor agonist		ADRA1A, ADRA1B, ADRA1D	Adrenergic receptor agonist
2918	7.03	cp	BRD-A83431637	resmethrin	Cytochrome P450 inhibitor			Cytochrome P450 inhibitor
2914	7.1	cp	BRD-A77722753	hydralazine	Vasodilator		AOC3, P4HA1	Vasodilator
2912	7.16	cp	BRD-K53790871	triamcinolone	Glucocorticoid receptor agonist		NR3C1, CYP3A5, CYP3A7, SERPINA6	Glucocorticoid receptor agonist, Corticosteroid agonist, Immunosuppressant
2911	7.19	cp	BRD-K60511616	pravastatin	HMGCR inhibitor		HMGCR, SLCO1B1	HMGCR inhibitor
2906	7.24	cp	BRD-K10974103	diloxanide	Protein synthesis inhibitor			Protein synthesis inhibitor
2905	7.26	cp	BRD-A26845397	isamoltan	Adrenergic receptor antagonist		ADRB1, ADRB2	Adrenergic receptor antagonist
2904	7.27	cp	BRD-A96882008	L-732138	Tachykinin antagonist		TACR1, TACR2	Tachykinin antagonist
2900	7.31	cp	BRD-K56450366	NSC-94258	Antineoplastic		AKR1B1, CYP19A1, HSD17B1	Antineoplastic
2896	7.36	cp	BRD-A44008656	doxylamine	Histamine receptor antagonist		HRH1, CHRM1	Histamine receptor antagonist
2890	7.5	cp	BRD-K42098891	protriptyline	Tricyclic antidepressant		SLC6A2, SLC6A4	Tricyclic antidepressant
2891	7.5	cp	BRD-K88849294	lobaric-acid	Tyrosine phosphatase inhibitor		PTPN1	Tyrosine phosphatase inhibitor
2888	7.52	cp	BRD-K54708045	nTZDpa	PPAR receptor agonist		PPARG	PPAR receptor agonist
2889	7.52	cp	BRD-K74212935	ergocryptine	Dopamine agonist			Dopamine agonist
2884	7.58	cp	BRD-K86873305	piperacillin	Bacterial cell wall synthesis inhibitor			Bacterial cell wall synthesis inhibitor
2882	7.64	cp	BRD-K75641298	metoclopramide	Dopamine receptor antagonist		DRD2, HTR3A, HTR4, CHRM1, HTR3B	Dopamine receptor antagonist, Serotonin receptor antagonist
2879	7.68	cp	BRD-K15842202	eudesmic-acid	-666			-666
2875	7.71	cp	BRD-K64044582	linoleamide	ACAT inhibitor		SOAT1, SOAT2	ACAT inhibitor
2873	7.73	cp	BRD-K60060639	methyllidocaine	antiarrhythmic medication			antiarrhythmic medication
2874	7.73	cp	BRD-K05906022	limonin	HIV protease inhibitor			HIV protease inhibitor
2871	7.79	cp	BRD-K47539947	tetradecylthioacetic-acid	Lipid peroxidase inhibitor			Lipid peroxidase inhibitor
2870	7.83	cp	BRD-A13946108	sulindac	Cyclooxygenase inhibitor		AKR1B1, PTGS1, PTGS2, MAPK3, PPARD, PTGDR2	Cyclooxygenase inhibitor
2868	7.84	cp	BRD-K20197062	SA-94315	Caspase inhibitor		CASP3	Caspase inhibitor
2866	7.85	cp	BRD-K73319509	PF-04217903	c-Met inhibitor		MET	c-Met inhibitor
2864	7.86	cp	BRD-K99063460	didanosine	Nucleoside reverse transcriptase inhibitor		PNP	Nucleoside reverse transcriptase inhibitor
2862	7.9	cp	BRD-K90543092	levonorgestrel	Estrogen receptor agonist		PGR, AR, CYP2E1, ESR1, SRD5A1	Estrogen receptor agonist, Glucocorticoid receptor antagonist, Progesterone receptor agonist, Progesterone receptor antagonist
2859	7.95	cp	BRD-A78877355	nefopam	Cyclooxygenase inhibitor			Cyclooxygenase inhibitor
2858	7.96	cp	BRD-A52326238	isogedunin	HSP inhibitor			HSP inhibitor
2855	8	cp	BRD-K73991644	isoquercetin	Aldose reductase inhibitor		AKR1B1, ACE	Aldose reductase inhibitor
2852	8.06	cp	BRD-A42553870	L-152804	Neuropeptide receptor antagonist		NPY5R	Neuropeptide receptor antagonist
2848	8.13	cp	BRD-K51476772	ST-638	Tyrosine kinase inhibitor			Tyrosine kinase inhibitor
2847	8.16	cp	BRD-K31283835	tofacitinib	JAK inhibitor		JAK3, JAK1, JAK2, CYP2C19, TYK2	JAK inhibitor
2842	8.24	cp	BRD-K29582677	flunarizine	Calcium channel blocker		CACNA1G, CACNA1H, CACNA1I, CALM1, CYP2J2, HRH1	Calcium channel blocker
2839	8.32	cp	BRD-A84389091	L-655708	GABA receptor inverse agonist		GABRA5, GABRA1, GABRA2, GABRA3, GABRG2	GABA receptor inverse agonist
2838	8.34	cp	BRD-K69195780	NAN-190	Serotonin receptor agonist		HTR1A, ADRA1A, ADRA1B, ADRA1D, HTR1F	Serotonin receptor agonist
2835	8.4	cp	BRD-A58048407	nimodipine	Calcium channel blocker		CACNA1C, NR3C2, AHR, CACNA1D, CACNA1F, CACNA1S, CACNB1, CACNB2, CACNB3, CACNB4, CFTR	Calcium channel blocker
2834	8.42	cp	BRD-K14696368	9-methyl-5H-6-thia-4,5-diaza-chrysene-6,6-dioxide	NFkB pathway inhibitor		RELA	NFkB pathway inhibitor
2833	8.43	cp	BRD-K97810537	beclometasone	Glucocorticoid receptor agonist		NR3C1, CYP3A5, GPR97, SERPINA6	Glucocorticoid receptor agonist, Immunosuppressant
2829	8.46	cp	BRD-A69917777	aminopentamide	Acetylcholine receptor antagonist			Acetylcholine receptor antagonist
2825	8.5	cp	BRD-K53570330	carbofuran	Cholinesterase inhibitor			Cholinesterase inhibitor
2824	8.53	cp	BRD-A09467419	mebeverine	Acetylcholine receptor antagonist		CHRM1, CHRM2, CHRM3, CHRM4	Acetylcholine receptor antagonist
2821	8.56	cp	BRD-K18618618	cimetidine	Histamine receptor antagonist		HRH2, SLC29A4, SLC47A1, SLC47A2	Histamine receptor antagonist
2817	8.6	cp	BRD-K97309399	thiothixene	Dopamine receptor antagonist		HTR2A, DRD1, DRD2, HRH1	Dopamine receptor antagonist
2811	8.65	cp	BRD-A28422058	L-689560	Glutamate receptor antagonist		GRIN1, GRIN2A, GRIN2B, GRIN2C, GRIN2D	Glutamate receptor antagonist
2812	8.65	cp	BRD-A56020723	CA-074-Me	Cathepsin inhibitor		CTSB	Cathepsin inhibitor
2810	8.67	cp	BRD-K67043667	altretamine	DNA synthesis inhibitor			DNA synthesis inhibitor
2809	8.68	cp	BRD-K35941380	methysergide	Serotonin receptor antagonist		HTR2C, HTR1B, HTR1E, HTR1F, HTR2A, HTR2B, HTR7, HTR1A, HTR1D, HTR5A, HTR6	Serotonin receptor antagonist
2806	8.74	cp	BRD-A31204924	mitotane	Antineoplastic		CYP11B1, CYP11A1, CYP3A4, ESR1, FDX1	Antineoplastic
2805	8.75	cp	BRD-K14791739	fluticasone	Glucocorticoid receptor agonist		NR3C1, CYP3A5, CYP3A7, NR3C2, PGR, PLA2G4A	Glucocorticoid receptor agonist
2800	8.86	cp	BRD-K14282469	LY-165163	Serotonin receptor antagonist		HTR1A, HTR1D	Serotonin receptor antagonist
2798	8.92	cp	BRD-K03384561	roquinimex	Angiogenesis inhibitor			Angiogenesis inhibitor, TNF production inhibitor
2797	8.93	cp	BRD-A76093993	cromakalim	Potassium channel activator		KCNJ8, ABCC9, KCNJ5	Potassium channel activator
2793	8.98	cp	BRD-A69636825	diltiazem	Calcium channel blocker		CACNA1C, CACNA1S, CACNA2D1, CACNG1, CYP3A5, CYP3A7, HTR3A, KCNA5	Calcium channel blocker
2786	9.09	cp	BRD-A22707317	SB-205384	GABA receptor modulator		GABRA3, GABRA5, GABRA6	GABA receptor modulator
2787	9.09	cp	BRD-K53878242	MMPX	Phosphodiesterase inhibitor			Phosphodiesterase inhibitor
2788	9.09	cp	BRD-K11634954	GBR-13069	Dopamine uptake inhibitor		SLC6A3	Dopamine uptake inhibitor
2784	9.1	cp	BRD-K21936341	oxotremorine	Acetylcholine receptor agonist		CHRM2, CHRM1, CHRM3, CHRM4	Acetylcholine receptor agonist, Cholinergic receptor agonist
2782	9.11	cp	BRD-A64125466	dehydrocholic-acid	choleretic agent			choleretic agent
2780	9.14	cp	BRD-K63828191	raloxifene	Estrogen receptor antagonist		ESR1, ESR2, ACVRL1, ENG	Estrogen receptor antagonist, Selective estrogen receptor modulator (SERM)
2779	9.16	cp	BRD-A17819071	gedunin	HSP inhibitor		HSP90AA1	HSP inhibitor
2776	9.17	cp	BRD-K50311478	tosyl-phenylalanyl-chloromethyl-ketone	Chymotrypsin inhibitor			Chymotrypsin inhibitor
2777	9.17	cp	BRD-A41555725	chlortetracycline	Protein synthesis inhibitor			Protein synthesis inhibitor
2774	9.2	cp	BRD-K82846253	repaglinide	Insulin secretagogue		ABCC8, CYP2C8, CYP3A5, INS, KCNJ11, PPARG	Insulin secretagogue
2772	9.23	cp	BRD-K05977355	fluconazole	Sterol demethylase inhibitor		CYP3A5, CYP3A7	Sterol demethylase inhibitor
2764	9.43	cp	BRD-K97181089	amiloride	Sodium channel blocker		SCNN1A, ASIC1, ASIC2, SCNN1B, SCNN1G, AOC1, ASIC3, PKD2, PKD2L1, PLAU, SCNN1D, SLC9A1, TRPC7, TRPV2	Sodium channel blocker
2763	9.48	cp	BRD-A35033682	eriodictyol	Cytochrome P450 inhibitor		CYP1B1, NFE2L2, XDH	Cytochrome P450 inhibitor
2761	9.56	cp	BRD-K68437527	EMF-bca1-60	caspase inhibitor			caspase inhibitor
2758	9.6	cp	BRD-K16195444	oxymetazoline	Adrenergic receptor agonist		ADRA1A, ADRA2A, ADRA1B, ADRA1D, ADRA2B, ADRA2C, CYP2C19, HTR1B, HTR1D, HTR2C	Adrenergic receptor agonist
2757	9.64	cp	BRD-A30590053	MR-16728	Acetylcholine release enhancer			Acetylcholine release enhancer, Acetylcholine release stimulant
2754	9.69	cp	BRD-K64881305	ispinesib	Kinesin-like spindle protein inhibitor		KIF11	Kinesin-like spindle protein inhibitor
2753	9.7	cp	BRD-K75532464	FTI-276	Farnesyltransferase inhibitor		FNTA, FNTB	Farnesyltransferase inhibitor
2750	9.73	cp	BRD-A33084410	5'-guanidinonaltrindole	Opioid receptor antagonist			Opioid receptor antagonist
2749	9.74	cp	BRD-K29905972	axitinib	PDGFR receptor inhibitor		KDR, FLT1, FLT4, CSF1, CYP2C19, CYP3A5, KIT, PDGFRB, PLK4	PDGFR receptor inhibitor, VEGFR inhibitor
2747	9.76	cp	BRD-A54490543	pirlindole	Monoamine oxidase inhibitor		MAOA, SLC6A2, SLC6A4	Monoamine oxidase inhibitor
2740	9.87	cp	BRD-K21520694	sulfacetamide	PABA antagonist			PABA antagonist
2737	9.89	cp	BRD-K48692744	NU-1025	PARP inhibitor		PARP1	PARP inhibitor, DNA dependent protein kinase inhibitor
2736	9.95	cp	BRD-K94070024	depomedrol	Glucocorticoid receptor agonist			Glucocorticoid receptor agonist
2732	9.97	cp	BRD-A98702003	carbenoxolone	11-beta-HSD1 inhibitor		HSD11B1, GJA1, GJA10, GJA3, GJA4, GJA5, GJA8, GJA9, GJB1, GJB2, GJB3, GJB4, GJB5, GJB6, GJB7, GJC1, GJC2, GJC3, GJD2, GJD3, GJD4, GJE1, PANX1, PANX2, PANX3	11-beta-HSD1 inhibitor
2725	10.13	cp	BRD-K98530306	clonidine	Adrenergic receptor agonist		ADRA2A, ADRA2B, ADRA2C, ADRA1A, ADRA1B, ADRA1D	Adrenergic receptor agonist
2720	10.22	cp	BRD-A07395371	esmolol	Adrenergic receptor antagonist		ADRB1	Adrenergic receptor antagonist
2721	10.22	cp	BRD-K28075147	biochanin-a	Estrogen receptor agonist			Estrogen receptor agonist
2717	10.23	cp	BRD-A63836183	PD-123319	Angiotensin receptor antagonist		AGTR2	Angiotensin receptor antagonist
2718	10.23	cp	BRD-K02283807	GR-32191	Thromboxane receptor antagonist		TBXA2R	Thromboxane receptor antagonist
2719	10.23	cp	BRD-K17378184	prestwick-559	Dopamine receptor agonist		DRD3, ADRA1A, ADRA1D, ADRA2A, DRD1, DRD2, DRD4, HTR1A, HTR2B	Dopamine receptor agonist
2716	10.24	cp	BRD-A15131297	benazepril	ACE inhibitor		ACE	ACE inhibitor
2712	10.3	cp	BRD-K68132782	terbinafine	Fungal squalene epoxidase inhibitor		CYP2C19, CYP2C8, SQLE	Fungal squalene epoxidase inhibitor
2710	10.33	cp	BRD-K64245000	GW-4064	FXR agonist		NR1H4	FXR agonist
2708	10.35	cp	BRD-A24514565	warfarin	Vitamin K antagonist		VKORC1, CYP2C19, CYP2C8, CYP4F2	Vitamin K antagonist
2706	10.36	cp	BRD-K66956375	oleoylethanolamide	Cannabinoid receptor agonist		CNR1, GPR119, GPR55, KCND3, PPARA	Cannabinoid receptor agonist, Glucose dependent insulinotropic receptor agonist, Potassium channel blocker, PPAR receptor agonist
2707	10.36	cp	BRD-K05104363	PD-184352	MEK inhibitor		MAP2K1, MAP2K2, MAP3K1, MAP3K2	MEK inhibitor
2705	10.38	cp	BRD-K82865713	prostaglandin-b2	cAMP inhibitor			cAMP inhibitor
2702	10.39	cp	BRD-A35511923	L-803087	Somatostatin receptor agonist		SSTR4	Somatostatin receptor agonist
2704	10.39	cp	BRD-K16478699	PLX-4720	RAF inhibitor		BRAF, KDR	RAF inhibitor
2700	10.4	cp	BRD-K77133231	PD-169316	p38 MAPK inhibitor		ALOX5	p38 MAPK inhibitor
2701	10.4	cp	BRD-K01648091	LE-300	Dopamine receptor antagonist		DRD5, DRD1, HTR2A	Dopamine receptor antagonist
2699	10.47	cp	BRD-K17306061	aprepitant	Tachykinin antagonist		TACR1, CYP2C19	Tachykinin antagonist
2696	10.5	cp	BRD-K82143716	flucytosine	Antifungal		DNMT1	Antifungal
2685	10.61	cp	BRD-U97083655	teicoplanin	Bacterial cell wall synthesis inhibitor			Bacterial cell wall synthesis inhibitor
2684	10.62	cp	BRD-A43974575	tranylcypromine	Monoamine oxidase inhibitor		MAOA, MAOB, KDM1A, CYP2A6	Monoamine oxidase inhibitor
2682	10.68	cp	BRD-K43236057	piceid	ICAM1 inhibitor		GAA, XDH	ICAM1 inhibitor
2681	10.69	cp	BRD-K67445247	flurofamide	Urease inhibitor			Urease inhibitor
2679	10.72	cp	BRD-K05464208	JX-401	p38 MAPK inhibitor		MAPK14	p38 MAPK inhibitor
2677	10.77	cp	BRD-K11433652	aspirin	Cyclooxygenase inhibitor		PTGS1, PTGS2, TP53, AKR1C1, ASIC3, EDNRA, HSPA5, IKBKB, NFKB1, NFKB2, NFKBIA, PRKAA1, PRKAA2, PRKAB1, PRKAB2, PRKAG1, PRKAG2, PRKAG3, RPS6KA3	Cyclooxygenase inhibitor
2676	10.78	cp	BRD-K83144676	olmesartan	Angiotensin antagonist		AGTR1	Angiotensin antagonist
2671	10.83	cp	BRD-K46018455	bezafibrate	PPAR receptor agonist		PPARA, PPARD, PPARG, HSD11B1, LPL	PPAR receptor agonist
2673	10.83	cp	BRD-A36217750	sulfinpyrazone	Uricosuric blocker		ABCC1, ABCC2, FPR1, SLC22A12	Uricosuric blocker
2669	10.88	cp	BRD-K94176593	TWS-119	Glycogen synthase kinase inhibitor		GSK3B, JUN, MYC	Glycogen synthase kinase inhibitor
2668	10.89	cp	BRD-K50859149	sulfafurazole	Bacterial antifolate			Bacterial antifolate
2662	10.94	cp	BRD-A54596827	solifenacin	Acetylcholine receptor antagonist		CHRM3, CHRM1, CHRM2, CHRM4, CHRM5	Acetylcholine receptor antagonist
2663	10.94	cp	BRD-K02953697	naringin	Cytochrome P450 inhibitor		SLCO1A2	Cytochrome P450 inhibitor
2658	10.98	cp	BRD-K94080537	diethyltoluamide	DEET activator of fly antenna ionotropic receptor IR40a			DEET activator of fly antenna ionotropic receptor IR40a
2657	10.99	cp	BRD-A98378129	talniflumate	Cyclooxygenase inhibitor		CLCA1	Cyclooxygenase inhibitor
2656	11	cp	BRD-K61951118	FG-7142	GABA benzodiazepine site receptor inverse agonist			GABA benzodiazepine site receptor inverse agonist
2651	11.02	cp	BRD-A43974499	reboxetine	Adrenergic receptor antagonist		SLC6A2	Adrenergic receptor antagonist
2654	11.02	cp	BRD-K39823328	VU-0366037-2	Glutamate receptor modulator		GRM4	Glutamate receptor modulator
2650	11.05	cp	BRD-K50384076	7,4'-dihydroxyflavone	Opioid receptor antagonist		CYP19A1	Opioid receptor antagonist
2644	11.11	cp	BRD-K81847782	scandenin	Plant compound with antimicrobial activity			Plant compound with antimicrobial activity
2643	11.16	cp	BRD-K54472332	elvitegravir	HIV integrase inhibitor			HIV integrase inhibitor
2641	11.18	cp	BRD-A31227688	kynuramine	Aryl hydrocarbon receptor activator			Aryl hydrocarbon receptor activator
2639	11.2	cp	BRD-K10467831	tibolone	Androgen receptor agonist		AR, ESR1, PGR, STS	Androgen receptor agonist, Estrogen receptor agonist, Progesterone receptor agonist
2640	11.2	cp	BRD-A93424738	dexamethasone	Glucocorticoid receptor agonist		ANXA1, CYP3A4, CYP3A5, NOS2, NR0B1, NR3C1, NR3C2	Glucocorticoid receptor agonist, Cytochrome P450 inhibitor, Glucocorticoid receptor modulator, Corticosteroid agonist
2638	11.21	cp	BRD-K09631521	thiotepa	Cytochrome P450 inhibitor		CYP2B6	Cytochrome P450 inhibitor
2636	11.22	cp	BRD-A72441487	stiripentol	GABA uptake inhibitor		ABAT, SCN1A, SCN3A	GABA uptake inhibitor
2637	11.22	cp	BRD-K91315211	betahistine	Histamine receptor agonist		HRH3, HRH1	Histamine receptor agonist, Histamine receptor antagonist
2633	11.24	cp	BRD-K51805276	temefos	Cholinesterase inhibitor			Cholinesterase inhibitor
2632	11.26	cp	BRD-K66093087	FGIN-1-43	Benzodiazepine receptor agonist		TSPO	Benzodiazepine receptor agonist
2627	11.34	cp	BRD-K63151507	MNITMT	Lymphocyte inhibitor			Lymphocyte inhibitor
2626	11.39	cp	BRD-A65615053	zacopride	Serotonin receptor antagonist		HTR3A, HTR4, HTR3B, HTR5A	Serotonin receptor antagonist
2623	11.42	cp	BRD-K57033106	tripelennamine	Histamine receptor antagonist		HRH1	Histamine receptor antagonist
2614	11.5	cp	BRD-K95899059	LY-344864	Serotonin receptor agonist		HTR1F, HTR1A, HTR1B, HTR1D, HTR1E, HTR2A, HTR2B, HTR2C, HTR7	Serotonin receptor agonist
2613	11.52	cp	BRD-K38003476	clocortolone	Glucocorticoid receptor agonist		NR3C1, PLA2G1B	Glucocorticoid receptor agonist, Steroid
2612	11.54	cp	BRD-K08619574	thioproperazine	Dopamine receptor antagonist		ADRA1A, ADRA1B, DRD1, DRD2, HTR1A, HTR2A	Dopamine receptor antagonist
2610	11.59	cp	BRD-K77925998	quipazine	Serotonin receptor agonist		HTR2A, HTR3A, HTR3B, HTR1A, HTR1D, HTR2B, HTR2C, HTR6, SLC6A4	Serotonin receptor agonist
2609	11.6	cp	BRD-A22844106	tenoxicam	Cyclooxygenase inhibitor		PTGS2, PTGS1	Cyclooxygenase inhibitor
2608	11.62	cp	BRD-K54790157	trioxsalen	DNA synthesis inhibitor			DNA synthesis inhibitor
2606	11.66	cp	BRD-K55677650	CO-101244	Ionotropic glutamate receptor antagonist		GRIN2B	Ionotropic glutamate receptor antagonist
2605	11.67	cp	BRD-K36927236	glibenclamide	Sulfonylurea		KCNJ11, ABCC8, CFTR, KCNJ5, KCNJ8, ABCA1, ABCB11, ABCC9, CPT1A, KCNJ1, SLCO2B1, TRPA1	Sulfonylurea
2601	11.7	cp	BRD-K12932420	YM-976	Phosphodiesterase inhibitor		PDE4A, PDE4B, PDE4C, PDE4D, TNF	Phosphodiesterase inhibitor
2600	11.71	cp	BRD-K23369905	oxiconazole	Bacterial cell wall synthesis inhibitor			Bacterial cell wall synthesis inhibitor
2598	11.76	cp	BRD-A94793051	gestrinone	Progesterone receptor antagonist		PGR, AR, ESR1	Progesterone receptor antagonist
2595	11.77	cp	BRD-K10843433	phenylbutazone	Cyclooxygenase inhibitor		PTGS2, PTGS1, PTGIS	Cyclooxygenase inhibitor, Prostanoid receptor antagonist
2593	11.82	cp	BRD-K25311561	KU-55933	ATM kinase inhibitor		ATM, PRKDC	ATM kinase inhibitor
2592	11.84	cp	BRD-K32247306	primidone	GABA receptor antagonist		GABRA1, CHRNA4, CHRNA7, GABRA2, GABRA3, GABRA4, GABRA5, GABRA6, GABRB1, GABRB2, GABRB3, GABRD, GABRE, GABRG1, GABRG2, GABRG3, GABRP, GABRQ, GRIA2, GRIK2	GABA receptor antagonist
2590	11.92	cp	BRD-K50938786	ropivacaine	Sodium channel blocker		SCN10A, SCN9A	Sodium channel blocker
2589	11.95	cp	BRD-K73589491	nizatidine	Histamine receptor antagonist		HRH2	Histamine receptor antagonist
2587	12.03	cp	BRD-K22947005	dexbrompheniramine	Histamine receptor antagonist		HRH1	Histamine receptor antagonist
2588	12.03	cp	BRD-K77998258	ganglioside	SRC activator			SRC activator
2582	12.08	cp	BRD-K14329163	BAY-K8644	Calcium channel activator		CACNA1C	Calcium channel activator, L-type calcium channel activator
2580	12.09	cp	BRD-K20714604	RS-56812	Serotonin receptor partial agonist		HTR3A	Serotonin receptor partial agonist
2581	12.09	cp	BRD-K23583188	lavendustin-a	EGFR inhibitor		EGFR, LCK	EGFR inhibitor
2575	12.12	cp	BRD-K36258877	AZ-10417808	Caspase inhibitor		CASP3	Caspase inhibitor
2573	12.14	cp	BRD-A80383043	BRD-A80383043	Glutamate receptor agonist		GRM1, GRM2	Glutamate receptor agonist, Glutamate receptor antagonist
2572	12.15	cp	BRD-K85603128	resorcinol	Phosphodiesterase inhibitor		CA12, CA14, CA2, PTGS1	Phosphodiesterase inhibitor
2566	12.23	cp	BRD-A17411484	carprofen	Cyclooxygenase inhibitor		PTGS2, PTGS1	Cyclooxygenase inhibitor
2563	12.29	cp	BRD-A90131694	alclometasone	Glucocorticoid receptor agonist		NR3C1, SERPINA6	Glucocorticoid receptor agonist, Immunosuppressant
2561	12.32	cp	BRD-A19195498	trimipramine	Norepinephrine reuptake inhibitor		SLC6A2, SLC6A4, SLC6A3, ADRA1A, ADRA1B, ADRA2A, ADRA2B, ADRB1, ADRB2, ADRB3, CHRM1, CHRM2, CHRM3, CHRM4, CHRM5, DRD1, DRD2, DRD5, HRH1, HTR1A, HTR1D, HTR2A, HTR2C, HTR3A	Norepinephrine reuptake inhibitor, Tricyclic antidepressant
2557	12.39	cp	BRD-A47633927	NPC-15199	ICAM1 antagonist		ICAM1, PPARG	ICAM1 antagonist
2554	12.43	cp	BRD-K83636919	entacapone	Catechol O methyltransferase inhibitor		COMT	Catechol O methyltransferase inhibitor
2555	12.43	cp	BRD-A55815733	phylloquinone	Vitamin K		BGLAP, GGCX	Vitamin K, Gamma carboxylase enzyme
2551	12.52	cp	BRD-K67277431	picotamide	Thromboxane receptor antagonist		TBXA2R, TBXAS1	Thromboxane receptor antagonist, Thromboxane synthase inhibitor
2546	12.62	cp	BRD-K08998509	fananserin	Dopamine receptor antagonist		HTR2A, DRD4	Dopamine receptor antagonist, Serotonin receptor antagonist
2545	12.68	cp	BRD-A93255169	thalidomide	TNF production inhibitor		TNF, CRBN, CYP1A2, CYP2B6, CYP2C19, CYP3A5, FGFR2, NFKB1, ORM1, ORM2, PTGS2	TNF production inhibitor
2542	12.7	cp	BRD-A87479750	tenidap	Cyclooxygenase inhibitor		ALOX5, KCNJ4, PTGS1	Cyclooxygenase inhibitor
2543	12.7	cp	BRD-A34706053	CGP-12177	Adrenergic receptor agonist		ADRB1, ADRB2, ADRB3	Adrenergic receptor agonist
2541	12.78	cp	BRD-K42221274	NNC-711	GAT inhibitor		SLC6A1, SIGMAR1	GAT inhibitor
2537	12.81	cp	BRD-A20589515	dihydroxyphenylglycine	Glutamate receptor agonist		GRM1	Glutamate receptor agonist
2539	12.81	cp	BRD-A09472452	flecainide	Sodium channel blocker		SCN5A, KCNA5, KCNA7, SCN4A	Sodium channel blocker
2535	12.85	cp	BRD-A62071884	siguazodan	Phosphodiesterase inhibitor		PDE3A	Phosphodiesterase inhibitor
2536	12.85	cp	BRD-K40782193	QX-222	Sodium channel blocker			Sodium channel blocker
2534	12.86	cp	BRD-K00610438	altanserin	Serotonin receptor antagonist		HTR2A, HTR2C	Serotonin receptor antagonist
2533	12.89	cp	BRD-A20239487	atenolol	Adrenergic receptor antagonist		ADRB1, ADRB2	Adrenergic receptor antagonist
2532	12.91	cp	BRD-K85090592	pilocarpine	Acetylcholine receptor agonist		CHRM3, CHRM1, CHRM2, CHRM4, CHRM5	Acetylcholine receptor agonist
2530	12.93	cp	BRD-K03670461	tyrphostin-AG-82	EGFR inhibitor		EGFR, LCK	EGFR inhibitor
2528	12.97	cp	BRD-K39339537	epirizole	Cyclooxygenase inhibitor		PTGS1, PTGS2	Cyclooxygenase inhibitor
2527	13.02	cp	BRD-A78391468	prednisolone	Glucocorticoid receptor agonist		NR3C1, NR3C2, SERPINA6	Glucocorticoid receptor agonist
2518	13.1	cp	BRD-A00993607	alprenolol	Adrenergic receptor antagonist		ADRB1, ADRB2, HTR1A	Adrenergic receptor antagonist
2515	13.11	cp	BRD-K61177364	NBI-27914	CRF receptor antagonist		CRHR1	CRF receptor antagonist
2513	13.13	cp	BRD-K41445866	alfaxalone	Chloride channel agonist		HSD11B1	Chloride channel agonist, GABA receptor agonist
2511	13.16	cp	BRD-U73238814	QL-XI-92	DDR1 inhibitor		DDR1	DDR1 inhibitor
2512	13.16	cp	BRD-K00959089	thenoyltrifluoroacetone	Chelating agent		CES1, PPARA, SDHA	Chelating agent
2508	13.2	cp	BRD-A43150328	penicillic-acid	other antibiotic			other antibiotic
2504	13.3	cp	BRD-K77641333	naphazoline	Adrenergic receptor agonist		ADRA1A, ADRA2A	Adrenergic receptor agonist
2500	13.36	cp	BRD-K74141488	naftifine	Fungal squalene epoxidase inhibitor		SQLE	Fungal squalene epoxidase inhibitor
2498	13.4	cp	BRD-K85925969	zalcitabine	Nucleoside reverse transcriptase inhibitor			Nucleoside reverse transcriptase inhibitor
2495	13.54	cp	BRD-K08619838	tremorine	Acetylcholine receptor agonist			Acetylcholine receptor agonist
2492	13.58	cp	BRD-K28115081	apafant	Platelet activating factor receptor antagonist		PTAFR	Platelet activating factor receptor antagonist
2488	13.65	cp	BRD-A25775766	securinine	GABA receptor antagonist		GABRA1	GABA receptor antagonist, TP53 activator
2489	13.65	cp	BRD-K15025317	BAY-11-7821	NFkB pathway inhibitor		RELA	NFkB pathway inhibitor
2486	13.7	cp	BRD-K04170657	psoromic-acid	Ras GTPase inhibitor			Ras GTPase inhibitor
2487	13.7	cp	BRD-A28318179	aminomethyltransferase	Nitric oxide synthase inhibitor		NOS2	Nitric oxide synthase inhibitor
2485	13.71	cp	BRD-K18816859	L-694247	Serotonin receptor agonist		HTR1D, HTR1A, HTR1B	Serotonin receptor agonist
2481	13.75	cp	BRD-A02713983	dihydrodeoxygedunin	Growth factor receptor activator		NTRK2	Growth factor receptor activator
2477	13.81	cp	BRD-K23922020	arecaidine	Acetylcholine receptor agonist		CHRM1, CHRM2, CHRM3, CHRM4	Acetylcholine receptor agonist
2472	13.94	cp	BRD-K50422030	clomethiazole	GABA receptor antagonist		GABRA1	GABA receptor antagonist, GABA receptor modulator
2469	14.02	cp	BRD-K04993501	cefixime	Bacterial cell wall synthesis inhibitor			Bacterial cell wall synthesis inhibitor
2467	14.08	cp	BRD-K25906698	immepip	Histamine receptor agonist		HRH3, HRH4	Histamine receptor agonist
2465	14.16	cp	BRD-K20313525	rosmarinic-acid	GABA transaminase inhibitor		MCL1, TYR	GABA transaminase inhibitor
2466	14.16	cp	BRD-A16700644	isoxsuprine	Adrenergic receptor agonist		ADRB2	Adrenergic receptor agonist
2464	14.17	cp	BRD-K27499107	carbacyclin	IP receptor activator		PPARD, PTGDR, PTGER1, PTGER2, PTGER3, PTGER4, PTGFR, PTGIR, TBXA2R	IP receptor activator, PPAR receptor agonist
2460	14.29	cp	BRD-K51223576	AG-99	Tyrosine kinase inhibitor		EGFR	Tyrosine kinase inhibitor
2456	14.32	cp	BRD-K52930707	rescinnamine	ACE inhibitor		ACE	ACE inhibitor
2455	14.36	cp	BRD-A32949107	MRS-1845	Calcium channel blocker		ORAI1	Calcium channel blocker
2451	14.41	cp	BRD-K67831364	ZM-323881	VEGFR inhibitor		KDR	VEGFR inhibitor
2452	14.41	cp	BRD-K64755930	etazolate	Phosphodiesterase inhibitor		GABRB3, PDE4A	Phosphodiesterase inhibitor
2450	14.42	cp	BRD-K57631554	aminolevulinic-acid	Oxidizing agent		ALAD	Oxidizing agent
2446	14.45	cp	BRD-K62810658	PD-98059	MEK inhibitor		MAP2K1, AKT1, CHEK1, GSK3B, LCK, MAP2K2, MAPK1, MAPK11, MAPK12, MAPK14, MAPK3, MAPK8, PRKCA, RAF1, ROCK1, RPS6KB1, SGK1	MEK inhibitor, MAP kinase inhibitor
2441	14.49	cp	BRD-K17868609	BRL-54443	Serotonin receptor agonist		HTR1E, HTR1F	Serotonin receptor agonist
2438	14.51	cp	BRD-K24859147	KIN001-242	Protein kinase inhibitor		RPS6KA3	Protein kinase inhibitor
2439	14.51	cp	BRD-A44133049	azasetron	Serotonin receptor antagonist		HTR3A, HTR3B	Serotonin receptor antagonist
2437	14.52	cp	BRD-A80641450	FR-139317	Endothelin receptor antagonist		EDNRA	Endothelin receptor antagonist
2436	14.54	cp	BRD-A82238138	budesonide	Glucocorticoid receptor agonist		NR3C1, CYP3A5, CYP3A7	Glucocorticoid receptor agonist
2432	14.6	cp	BRD-K19309090	SR-95639A	Acetylcholine receptor agonist		CHRM1	Acetylcholine receptor agonist
2431	14.61	cp	BRD-A22256192	terazosin	Adrenergic receptor antagonist		ADRA1D, ADRA1A, ADRA1B, KCNH2, KCNH6, KCNH7	Adrenergic receptor antagonist
2427	14.68	cp	BRD-K32645441	dipropyl-5ct	Serotonin receptor agonist		HTR1B, HTR1D, HTR1F, HTR7	Serotonin receptor agonist
2425	14.7	cp	BRD-K56064827	EI-273	PKC inhibitor		PRKCA, PRKCG	PKC inhibitor
2423	14.71	cp	BRD-K30743633	TCPOBOP	CAR agonist		NR1I3	CAR agonist
2422	14.72	cp	BRD-K75615183	talipexole	Adrenergic receptor agonist		DRD2, HTR3A	Adrenergic receptor agonist, Dopamine receptor agonist
2420	14.76	cp	BRD-K08973992	linoleic-acid	Oxidative stress inducer		FABP4, FFAR1, FFAR4, HNF4A, KCNB1, PPARG, TRPM8	Oxidative stress inducer
2419	14.77	cp	BRD-K26674531	GR-235	Estrogen receptor agonist		ESR1, IKBKB, NR1H4, NR1I2, PGR	Estrogen receptor agonist, FXR antagonist, Progesterone receptor agonist
2418	14.78	cp	BRD-A34751532	homosalate	HSP inducer			HSP inducer
2416	14.82	cp	BRD-A12016240	LY-278584	Serotonin receptor antagonist		HTR3A	Serotonin receptor antagonist
2412	14.86	cp	BRD-A39969961	eplerenone	Cytochrome P450 inhibitor		NR3C2, CYP3A5	Cytochrome P450 inhibitor
2413	14.86	cp	BRD-K13544237	r(-)-propylnorapomorphine	Dopamine receptor agonist		DRD2, DRD1, DRD3	Dopamine receptor agonist, TRPA1 modulator
2411	14.87	cp	BRD-K94379058	BML-190	Cannabinoid receptor inverse agonist		CNR2	Cannabinoid receptor inverse agonist
2409	14.88	cp	BRD-K36377456	marmesin	Angiogenesis inhibitor			Angiogenesis inhibitor
2410	14.88	cp	BRD-A01826957	xanthinol	Vasodilator			Vasodilator
2408	14.91	cp	BRD-K55034111	pefloxacin	Bacterial DNA gyrase inhibitor		TOP2A	Bacterial DNA gyrase inhibitor
2406	14.92	cp	BRD-K27351809	nomegestrol	Progesterone receptor agonist		PGR	Progesterone receptor agonist
2407	14.92	cp	BRD-K53220666	trimetozine	Sedative			Sedative
2401	14.97	cp	BRD-K32755366	reserpic-acid	Norepinephrine transporter inhibitor			Norepinephrine transporter inhibitor
2402	14.97	cp	BRD-K37848908	ceforanide	Penicillin binding protein inhibitor			Penicillin binding protein inhibitor
2398	15.03	cp	BRD-A33711280	metixene	Acetylcholine receptor antagonist		CHRM5, CHRM1, CHRM2, CHRM3, CHRM4	Acetylcholine receptor antagonist
2399	15.03	cp	BRD-K70976396	cefoxitin	Bacterial cell wall synthesis inhibitor			Bacterial cell wall synthesis inhibitor
2396	15.05	cp	BRD-K66944906	fraxidin	Carbonic anhydrase inhibitor		CA1	Carbonic anhydrase inhibitor
2391	15.19	cp	BRD-K79930101	GW-583340	EGFR inhibitor		EGFR, ERBB2	EGFR inhibitor, ErbB2 inhibitor, Receptor tyrosine protein kinase inhibitor
2387	15.26	cp	BRD-K11107424	tiotidine	Histamine receptor antagonist		HRH2	Histamine receptor antagonist
2386	15.3	cp	BRD-A75552914	isoxicam	Cyclooxygenase inhibitor		PTGS1, PTGS2	Cyclooxygenase inhibitor
2381	15.38	cp	BRD-K54411430	robustic-acid	cAMP inhibitor			cAMP inhibitor
2380	15.41	cp	BRD-K84987553	MDM2-inhibitor	MDM inhibitor		MDM2	MDM inhibitor
2375	15.47	cp	BRD-K46862739	metyrapone	Cytochrome P450 inhibitor		CYP11B1, HSD11B1, NR3C2	Cytochrome P450 inhibitor
2372	15.5	cp	BRD-K47328134	lysylphenylalanyl-tyrosine	Heparin activation inhibitor			Heparin activation inhibitor
2366	15.61	cp	BRD-K76064317	tyrphostin-AG-1296	FLT3 inhibitor		FLT3	FLT3 inhibitor
2365	15.63	cp	BRD-K58772419	AZD-6482	PI3K inhibitor		PIK3CD, PIK3CG, PIK3CA, PIK3CB	PI3K inhibitor
2362	15.69	cp	BRD-K68190965	GR-46611	Serotonin receptor agonist		HTR1D	Serotonin receptor agonist
2358	15.75	cp	BRD-A37347161	BRL-52537	Opioid receptor agonist		OPRK1	Opioid receptor agonist
2357	15.76	cp	BRD-K16508793	diazepam	Benzodiazepine receptor agonist		GABRA1, GABRA2, GABRA3, GABRA5, ADRA1A, CYP2C19, GABRA4, GABRA6, GABRB1, GABRB2, GABRB3, GABRD, GABRE, GABRG1, GABRG2, GABRG3, GABRP, GABRQ, GABRR1, GABRR2, GABRR3, TSPO	Benzodiazepine receptor agonist
2348	15.91	cp	BRD-K73391359	quinisocaine	Local anesthetic			Local anesthetic
2345	15.94	cp	BRD-A64228451	terreic-acid	BTK inhibitor		BTK	BTK inhibitor
2340	16.2	cp	BRD-K40742111	baeomycesic-acid	Lipoxygenase inhibitor			Lipoxygenase inhibitor
2333	16.4	cp	BRD-A96897502	U-74389F	Lipid peroxidase inhibitor			Lipid peroxidase inhibitor
2331	16.45	cp	BRD-K49027941	PSB-1115	Adenosine receptor antagonist		ADORA2B, ADORA1, ADORA3	Adenosine receptor antagonist
2325	16.58	cp	BRD-A41250306	cyclopenthiazide	Thiazide diuretic			Thiazide diuretic
2322	16.62	cp	BRD-A51714012	venlafaxine	Adrenergic inhibitor		SLC6A2, SLC6A4, CYP2C19, SLC6A3	Adrenergic inhibitor, Norepinephrine reuptake inhibitor, Serotonin reuptake inhibitor
2320	16.65	cp	BRD-K52721684	PCO-400	Potassium channel activator		ABCC9, KCNJ8	Potassium channel activator
2318	16.7	cp	BRD-K51941867	LM-1685	Cyclooxygenase inhibitor		PTGS2	Cyclooxygenase inhibitor
2314	16.8	cp	BRD-K40530731	hyoscyamine	Acetylcholine receptor antagonist		CHRM1, CHRM2, CHRM3, CHRM4	Acetylcholine receptor antagonist
2313	16.81	cp	BRD-K38323065	phenacetin	Cyclooxygenase inhibitor		PTGS1	Cyclooxygenase inhibitor
2310	16.83	cp	BRD-A02990301	lofexidine	Adrenergic receptor agonist		ADRA2A	Adrenergic receptor agonist
2307	16.88	cp	BRD-A34817987	itraconazole	Cytochrome P450 inhibitor		CYP3A5, CYP3A7, CYP51A1, KDR	Cytochrome P450 inhibitor
2308	16.88	cp	BRD-K87991767	umbelliferone	Cyclooxygenase inhibitor		CA9, CA12, PTGS2	Cyclooxygenase inhibitor
2305	16.9	cp	BRD-K45330754	diethylstilbestrol	Estrogen receptor agonist		ESR1, ESR2, ESRRG, ESRRB	Estrogen receptor agonist
2303	17.01	cp	BRD-A90799790	isradipine	Calcium channel blocker		CACNA1C, CACNA1D, CACNA2D1, CACNA1F, CACNA1H, CACNA1S, CACNA2D2, CACNB2	Calcium channel blocker
2302	17.03	cp	BRD-A42759514	ornidazole	Antiprotozoal			Antiprotozoal
2298	17.11	cp	BRD-K48367671	febuxostat	Xanthine oxidase inhibitor		XDH	Xanthine oxidase inhibitor
2295	17.17	cp	BRD-K74195153	irsogladine	Phosphodiesterase inhibitor		PDE4A	Phosphodiesterase inhibitor
2290	17.23	cp	BRD-A78377521	monastrol	Kinesin-like spindle protein inhibitor		KIF11	Kinesin-like spindle protein inhibitor
2287	17.25	cp	BRD-A84389633	tropanyl-3,5-dimethylbenzoate	Serotonin receptor antagonist			Serotonin receptor antagonist
2288	17.25	cp	BRD-A71203467	l-stepholidine	Dopamine receptor antagonist		DRD2, DRD1	Dopamine receptor antagonist
2282	17.39	cp	BRD-K63150726	JTE-907	Cannabinoid receptor inverse agonist		CNR2	Cannabinoid receptor inverse agonist
2280	17.46	cp	BRD-A62035778	scopolamine	Acetylcholine receptor antagonist		CHRM2, CHRM1, CHRM3, CHRM4, CHRM5, SI	Acetylcholine receptor antagonist
2278	17.52	cp	BRD-K14993104	bemegride	Chemoreceptor agonist		GABRA1	Chemoreceptor agonist
2270	17.71	cp	BRD-K70505054	ranitidine	Histamine receptor antagonist		HRH2, SLC22A2	Histamine receptor antagonist
2264	17.85	cp	BRD-A54236247	racephedrine	Adrenergic receptor agonist			Adrenergic receptor agonist
2262	17.87	cp	BRD-K23623876	decafluorobutane	Contrast agent		GRM5	Contrast agent
2261	17.9	cp	BRD-K77175907	calcifediol	Vitamin D receptor agonist		VDR	Vitamin D receptor agonist
2257	17.97	cp	BRD-A94669766	naringenin	Aromatase inhibitor		CYP19A1, ESR2, CYP1B1, GLO1, HSD17B1	Aromatase inhibitor, TRPV antagonist
2256	17.98	cp	BRD-A08877921	cephalotaxine	Protein synthesis inhibitor			Protein synthesis inhibitor
2250	18.26	cp	BRD-K67013324	luzindole	Melatonin receptor antagonist		MTNR1B, MTNR1A	Melatonin receptor antagonist
2245	18.35	cp	BRD-K65331431	retinyl	vitamin analog			vitamin analog
2244	18.36	cp	BRD-K16277217	piperacetazine	Dopamine receptor antagonist			Dopamine receptor antagonist
2243	18.37	cp	BRD-K03557653	sappanone-a	Tyrosinase inhibitor			Tyrosinase inhibitor, Melanin inhibitor
2241	18.42	cp	BRD-K54987996	CAY-10578	Casein kinase inhibitor			Casein kinase inhibitor
2236	18.49	cp	BRD-A02180903	betamethasone	Glucocorticoid receptor agonist		NR3C1	Glucocorticoid receptor agonist, Anti-inflammatory
2233	18.54	cp	BRD-K03642198	AY-9944	Hedgehog pathway modulator			Hedgehog pathway modulator
2232	18.55	cp	BRD-A72483914	spiroxatrine	Serotonin receptor antagonist		HTR1A, ADRA1A, ADRA1B, ADRA1D, ADRA2A, ADRA2B, ADRA2C, HTR2B	Serotonin receptor antagonist
2229	18.6	cp	BRD-K99595596	salsolinol	Monoamine oxidase inhibitor		DRD2	Monoamine oxidase inhibitor, Tyrosine hydroxylase inhibitor
2228	18.63	cp	BRD-K06024458	n-arachidonyl-GABA	cannabinoid receptor agonist			cannabinoid receptor agonist
2227	18.64	cp	BRD-A43082555	loxoprofen	Cyclooxygenase inhibitor		PTGS2	Cyclooxygenase inhibitor, Prostanoid receptor antagonist
2226	18.65	cp	BRD-K86434416	selegiline	Monoamine oxidase inhibitor		MAOB, MAOA, CYP2B6, CYP2C19	Monoamine oxidase inhibitor
2224	18.72	cp	BRD-K33483813	actarit	Interleukin receptor agonist			Interleukin receptor agonist
2225	18.72	cp	BRD-A97701745	pindolol	Adrenergic receptor antagonist		ADRB1, ADRB2, HTR1A, HTR1B, HTR2A, HTR2B	Adrenergic receptor antagonist, Serotonin receptor antagonist
2221	18.76	cp	BRD-K38055836	etamivan	Respiratory stimulant			Respiratory stimulant
2218	18.87	cp	BRD-K15588452	R-96544	Serotonin receptor antagonist		HTR2A	Serotonin receptor antagonist
2217	18.9	cp	BRD-K96740444	itopride	Dopamine receptor antagonist		DRD2, ACHE, CHRM3	Dopamine receptor antagonist
2216	18.91	cp	BRD-A72703248	SKF-96365	Calcium channel blocker		CYP3A4, TRPC1, PKD2, TRPC3, TRPC4, TRPC5, TRPV2	Calcium channel blocker
2213	18.92	cp	BRD-K40624912	ZM-39923	JAK inhibitor		JAK1, JAK3	JAK inhibitor
2210	18.97	cp	BRD-A73859745	glycodeoxycholic-acid	Apoptosis stimulant			Apoptosis stimulant
2207	19.01	cp	BRD-K15601958	SEW-2871	Lysophospholipid receptor agonist		S1PR1	Lysophospholipid receptor agonist
2204	19.1	cp	BRD-K64157027	ZD-2079	Adrenergic receptor agonist		ADRB3	Adrenergic receptor agonist
2205	19.1	cp	BRD-K83637872	SANT-1	Smoothened receptor antagonist		DHH, IHH, PTCH1, SMO	Smoothened receptor antagonist
2203	19.11	cp	BRD-K54142781	cirazoline	Adrenergic receptor agonist		ADRA1A	Adrenergic receptor agonist
2199	19.2	cp	BRD-K70241288	L-692585	Growth hormone releasing peptide ligand agonist		GH1, GHSR	Growth hormone releasing peptide ligand agonist
2196	19.21	cp	BRD-A14966924	alaproclate	Serotonin receptor antagonist		SLC6A4	Serotonin receptor antagonist
2193	19.24	cp	BRD-A49906757	scopolamine	Acetylcholine receptor antagonist		CHRM2, CHRM1, CHRM3, CHRM4, CHRM5, SI	Acetylcholine receptor antagonist
2194	19.24	cp	BRD-K80451230	zamifenacin	Acetylcholine receptor antagonist		CHRM3	Acetylcholine receptor antagonist
2190	19.29	cp	BRD-K51967704	BIIB021	HSP inhibitor		AOX1, HSP90AA1	HSP inhibitor
2187	19.39	cp	BRD-A13807286	HA-14-1	BCL inhibitor		BCL2	BCL inhibitor
2186	19.41	cp	BRD-K59753975	vindesine	Tubulin inhibitor		TUBB, TUBB1	Tubulin inhibitor
2184	19.52	cp	BRD-K88741031	methyl-2,5-dihydroxycinnamate	EGFR inhibitor		EGFR	EGFR inhibitor, Tyrosine kinase inhibitor
2183	19.53	cp	BRD-A10355991	norketamine	Glutamate receptor antagonist		CYP2B6, CYP2C19, CYP3A5, GRIN1	Glutamate receptor antagonist
2180	19.57	cp	BRD-K64514229	toltrazuril	Antiprotozoal			Antiprotozoal
2178	19.58	cp	BRD-K09436313	prostaglandin	Prostanoid receptor antagonist		AKR1C3, PTGDR, PTGDR2, PTGER1, PTGER2, PTGER4, PTGFR	Prostanoid receptor antagonist
2177	19.59	cp	BRD-K97056771	HY-11007	BCR-ABL kinase inhibitor		ABL1, BCR	BCR-ABL kinase inhibitor
2176	19.63	cp	BRD-K93461745	buspirone	Serotonin receptor agonist		HTR1A, DRD2	Serotonin receptor agonist
2173	19.68	cp	BRD-K30867024	SB-216641	Serotonin receptor antagonist		HTR1B, HTR1D, HTR1A, HTR2A, HTR2B, HTR2C	Serotonin receptor antagonist
2171	19.71	cp	BRD-K11742128	triprolidine	Histamine receptor antagonist		HRH1	Histamine receptor antagonist
2162	19.86	cp	BRD-A65449987	flunisolide	Cytochrome P450 inhibitor		NR3C1	Cytochrome P450 inhibitor
2157	20.06	cp	BRD-K83023055	GR-135531	Melatonin receptor agonist			Melatonin receptor agonist
2156	20.08	cp	BRD-K80778372	RO-19-4605	GABA benzodiazepine site receptor inverse agonist		GABRA1, GABRA2, GABRA3, GABRA5	GABA benzodiazepine site receptor inverse agonist
2148	20.25	cp	BRD-K09635314	M-3M3FBS	phospholipase activator		PLCB2, PLCB3, PLCD1, PLCG1, PLCG2	phospholipase activator
2144	20.32	cp	BRD-K97330509	SRC-kinase-inhibitor-II	SRC inhibitor			SRC inhibitor
2143	20.4	cp	BRD-A57457122	VU-0400071-3	Glutamate receptor modulator		GRM4	Glutamate receptor modulator
2141	20.44	cp	BRD-K42452249	EO-1428	p38 MAPK inhibitor		MAPK11, MAPK14	p38 MAPK inhibitor
2138	20.62	cp	BRD-K36638830	anabasine	Acetylcholine receptor agonist			Acetylcholine receptor agonist
2136	20.69	cp	BRD-K64935403	ebelactone-b	Lipase inhibitor		PNLIP	Lipase inhibitor
2123	21.03	cp	BRD-K96144918	mead-acid	KPL-1 tumor suppressor			KPL-1 tumor suppressor
2118	21.13	cp	BRD-A41304429	practolol	Adrenergic receptor antagonist		ADRB1	Adrenergic receptor antagonist
2117	21.15	cp	BRD-K55591206	epigallocatechin	Nitric oxide synthase inhibitor		FASN, APP, BACE1, CYP19A1, DYRK1A, ELANE, ENOX2, EP300, IDO1, KAT2B, KDR, MMP14, MMP2, PPARA, PREP, SLC5A1	Nitric oxide synthase inhibitor, Bacterial DNA gyrase inhibitor
2116	21.18	cp	BRD-K18757346	U-46619	Thromboxane receptor agonist		PTGDR, PTGDR2, PTGER1, PTGER2, PTGER3, PTGER4, PTGFR, PTGIR, TBXA2R	Thromboxane receptor agonist
2114	21.2	cp	BRD-A75455249	kavain	Calcium channel modulator		MTOR	Calcium channel modulator, Sodium channel blocker
2113	21.21	cp	BRD-M00539986	formoterol	Adrenergic receptor agonist		ADRB2, CYP2C19	Adrenergic receptor agonist
2111	21.31	cp	BRD-A29644307	nomifensine	Dopamine uptake inhibitor		SLC6A2, SLC6A3, DRD2, MAOA, MAOB, MPO	Dopamine uptake inhibitor, Noradrenaline uptake inhibitor
2107	21.4	cp	BRD-K26548821	quinpirole	Dopamine receptor agonist		DRD2, DRD3, DRD4, DRD1, HTR1A, HTR2A, HTR2B, HTR2C	Dopamine receptor agonist
2104	21.43	cp	BRD-K20986251	lithocholic-acid	FXR antagonist		NR1I2, VDR, GPBAR1, MDM2, MDM4, NR1H4, PTPN1	FXR antagonist, MDM inhibitor, PXR ligand, Tyrosine phosphatase inhibitor, Vitamin D receptor agonist, Vitamin D receptor ligand
2105	21.43	cp	BRD-K32795028	1-benzylimidazole	Thromboxane synthase inhibitor		CYP11B1, QPCT	Thromboxane synthase inhibitor
2103	21.45	cp	BRD-K89210380	biotin	Vitamin B		ACACA, ACACB, HLCS, MCCC1, MCCC2, PC, PCCA, PCCB, SLC5A6	Vitamin B
2102	21.47	cp	BRD-K26521938	dinoprostone	Prostanoid receptor agonist		PTGER2, PTGER1, PTGER3, PTGER4, CATSPER1, CATSPER2, CATSPER3, CATSPER4, PTGDR, PTGDR2, PTGFR, TBXA2R	Prostanoid receptor agonist
2100	21.53	cp	BRD-K65910366	KUC103904N	-666			-666
2098	21.56	cp	BRD-A22143024	estropipate	Estrogen receptor agonist		ESR1, ESR2	Estrogen receptor agonist
2091	21.72	cp	BRD-A89672324	CGP-55845	GABA receptor antagonist		GABBR1, GABBR2, KCTD12, KCTD16, KCTD8	GABA receptor antagonist
2092	21.72	cp	BRD-K15834839	lobendazole	Anthelmintic			Anthelmintic
2090	21.74	cp	BRD-K12002134	megestrol	progesterone receptor agonist		PGR	progesterone receptor agonist
2083	21.83	cp	BRD-A54880345	etomidate	GABA receptor modulator		GABRA1, ADRA2B, GABRA2, GABRA3, GABRA4, GABRA5, GABRA6, GABRB1, GABRB2, GABRB3, GABRD, GABRE, GABRG1, GABRG2, GABRG3, GABRP, GABRQ	GABA receptor modulator
2080	21.86	cp	BRD-K28936863	ketotifen	Histamine receptor agonist		HRH1, PDE4A, PDE4B, PDE4C, PDE4D, PDE7A, PDE7B, PDE8A, PDE8B, PGD	Histamine receptor agonist, Histamine receptor ligand, Leukotriene receptor antagonist, Phosphodiesterase inhibitor
2081	21.86	cp	BRD-K17294426	clebopride	Dopamine receptor antagonist		DRD2, ACHE	Dopamine receptor antagonist
2078	21.96	cp	BRD-A15435692	BMY-14802	Sigma receptor antagonist		HTR1A, SIGMAR1	Sigma receptor antagonist
2076	21.98	cp	BRD-K45252063	clofibrate	PPAR receptor agonist		PPARA, LPL	PPAR receptor agonist
2073	21.99	cp	BRD-K95785537	PP-2	SRC inhibitor		SRC, LCK, ABL1, LYN, RIPK2	SRC inhibitor
2074	21.99	cp	BRD-K84266862	BRL-50481	Phosphodiesterase inhibitor		PDE7A, PDE7B	Phosphodiesterase inhibitor
2072	22.05	cp	BRD-K27871032	lysergol	Ergoline alkaloid		HTR1B, HTR1D, HTR1E	Ergoline alkaloid
2070	22.1	cp	BRD-K49671696	ketanserin	Serotonin receptor antagonist		HTR2A, HTR2C, ADRA1A, ADRA1B, ADRA1D, DRD1, DRD5, HTR1A, HTR1B, HTR1D, HTR2B, HTR5A, HTR7, SLC18A1, SLC18A2	Serotonin receptor antagonist
2067	22.15	cp	BRD-K48115423	2-(4-methoxybenzylthio)-6-methylpyrimidin-4-ol	Matrix metalloprotease inhibitor		MMP13	Matrix metalloprotease inhibitor
2068	22.15	cp	BRD-K34170797	fexaramine	FXR agonist		NR1H4	FXR agonist
2062	22.26	cp	BRD-A68039575	liquiritigenin	Aromatase inhibitor		CYP19A1	Aromatase inhibitor
2061	22.27	cp	BRD-K82823076	RO-15-4513	GABA benzodiazepine site receptor inverse agonist		GABRA1, GABRA2, GABRA3, GABRA5, GABRA4, GABRA6, GABRB2, GABRG2	GABA benzodiazepine site receptor inverse agonist
2060	22.28	cp	BRD-K72420232	WZ-4002	EGFR inhibitor		EGFR, ERBB2	EGFR inhibitor
2057	22.32	cp	BRD-A04756508	norgestimate	Progesterone receptor agonist		PGR, ESR1	Progesterone receptor agonist
2056	22.33	cp	BRD-A70268693	PG-9	Acetylcholine receptor agonist			Acetylcholine receptor agonist
2054	22.35	cp	BRD-K77695569	tiabendazole	Angiogenesis inhibitor			Angiogenesis inhibitor
2052	22.41	cp	BRD-K15791587	L-733060	Tachykinin antagonist		TACR1	Tachykinin antagonist
2044	22.53	cp	BRD-K28307902	flutamide	Androgen receptor antagonist		AR, AHR, CYP2C19	Androgen receptor antagonist
2043	22.56	cp	BRD-A71157293	fursultiamine	Vitamin B			Vitamin B
2042	22.6	cp	BRD-K70301876	escitalopram	Selective serotonin reuptake inhibitor (SSRI)		SLC6A4, ADRA1A, CHRM1, CYP2C19, HRH1, SLC6A2, SLC6A3	Selective serotonin reuptake inhibitor (SSRI)
2041	22.63	cp	BRD-K05804044	AZ-628	RAF inhibitor		BRAF, RAF1	RAF inhibitor
2040	22.66	cp	BRD-K96263742	GW-7647	PPAR receptor agonist		PPARA	PPAR receptor agonist
2035	22.73	cp	BRD-A71657825	2-(biphenyl-4-ylsulfonamido)pentanedioic-acid	Matrix metalloprotease inhibitor		MMP13, MMP8, MMP9	Matrix metalloprotease inhibitor
2036	22.73	cp	BRD-A08709697	heliotrine	Pyrrolizidine alkaloid			Pyrrolizidine alkaloid
2034	22.8	cp	BRD-K21971034	OM-137	Aurora kinase inhibitor			Aurora kinase inhibitor
2033	22.83	cp	BRD-K19554809	MK-212	Serotonin receptor agonist		HTR2A, HTR2B, HTR2C	Serotonin receptor agonist
2023	22.98	cp	BRD-K09471561	levofloxacin	Bacterial DNA gyrase inhibitor		TOP2A	Bacterial DNA gyrase inhibitor
2021	23.15	cp	BRD-K10176267	L-701252	Glutamate receptor antagonist		GRIN1	Glutamate receptor antagonist
2020	23.2	cp	BRD-K62012036	acitretin	Retinoid receptor agonist		RARA, RARB, RARG, RBP1, RXRA, RXRB, RXRG, STAT3	Retinoid receptor agonist
2016	23.25	cp	BRD-K47598052	PP-1	SRC inhibitor		HCK, RET, SRC	SRC inhibitor, ABL inhibitor
2015	23.28	cp	BRD-K91900765	VX-745	p38 MAPK inhibitor		MAPK14, MAPK11, MAPK12	p38 MAPK inhibitor
2012	23.37	cp	BRD-A84493640	atovaquone	Mitochondrial electron transport inhibitor		DHODH	Mitochondrial electron transport inhibitor
2010	23.39	cp	BRD-K12219985	glipizide	Sulfonylurea		ABCC8, KCNJ10, KCNJ11, PPARG	Sulfonylurea
2006	23.5	cp	BRD-K48427617	U-0124	MEK inhibitor			MEK inhibitor
2004	23.53	cp	BRD-M47937986	cefatrizine	Bacterial cell wall synthesis inhibitor			Bacterial cell wall synthesis inhibitor
2003	23.56	cp	BRD-K82484965	carmoxirole	Dopamine receptor agonist		DRD2	Dopamine receptor agonist
2001	23.58	cp	BRD-K28761384	zuclopenthixol	Dopamine receptor antagonist		DRD2, DRD1, ADRA1A, ADRA2A, DRD5, HRH1, HTR2A	Dopamine receptor antagonist
1998	23.65	cp	BRD-K71289571	zafirlukast	Leukotriene receptor antagonist		CYSLTR1, CYSLTR2	Leukotriene receptor antagonist
1997	23.66	cp	BRD-K61993165	niacin	NAD precursor with lipid lowering effects		HCAR2, HCAR3, ACHE, DGAT2, HCAR1, NNMT, PTGDR, QPRT	NAD precursor with lipid lowering effects, Vitamin B
1995	23.78	cp	BRD-A62434282	goserelin	Gonadotropin releasing factor hormone receptor agonist		GNRHR, GNRH1, LHCGR	Gonadotropin releasing factor hormone receptor agonist, Luteinizing hormone releasing hormone agonist
1992	23.85	cp	BRD-A17428743	BW-723C86	Serotonin receptor agonist		HTR2B, HTR2A, HTR2C	Serotonin receptor agonist
1987	23.92	cp	BRD-K60770992	pergolide	Dopamine receptor agonist		DRD1, DRD2, ADRA2A, ADRA2B, ADRA2C, DRD3, DRD4, DRD5, HTR1A, HTR1B, HTR1D, HTR2A, HTR2B, HTR2C, ADRA1A, ADRA1B, ADRA1D, KCNA5	Dopamine receptor agonist
1988	23.92	cp	BRD-K28470988	L-690330	Inositol monophosphatase inhibitor		IMPA1	Inositol monophosphatase inhibitor
1986	23.96	cp	BRD-A65597028	RX-821002	Adrenergic receptor antagonist		ADRA2A, ADRA2B, ADRA2C, ADRA1A, ADRA1B, ADRA1D	Adrenergic receptor antagonist
1984	24.01	cp	BRD-A38898897	GW-311616	Leukocyte elastase inhibitor		ELANE	Leukocyte elastase inhibitor
1982	24.05	cp	BRD-K17349619	HLI-373	MDM inhibitor		MDM2	MDM inhibitor
1979	24.09	cp	BRD-K11158509	tyrphostin-B44	EGFR inhibitor			EGFR inhibitor
1978	24.11	cp	BRD-A71765365	mepireserpate	Catecholamine depleting sympatholytic		SLC18A2, SLC18A1	Catecholamine depleting sympatholytic
1976	24.2	cp	BRD-K05901394	terguride	Dopamine receptor agonist		DRD2, HTR2A, HTR2B, ADRA1A, ADRA2A, ADRA2B, ADRA2C, DRD3, DRD4, HTR1A, HTR1B, HTR1D, HTR2C, PRL	Dopamine receptor agonist, Serotonin receptor antagonist
1974	24.23	cp	BRD-K59570838	homoveratrylamine	Dopamine analog			Dopamine analog
1972	24.34	cp	BRD-K33583600	isoliquiritigenin	Guanylate cyclase activator		AKR1B1, HRH2, SIRT1	Guanylate cyclase activator
1969	24.45	cp	BRD-K50018155	RS-67506	Serotonin receptor partial agonist		HTR4	Serotonin receptor partial agonist
1961	24.7	cp	BRD-A50684349	fenoldopam	Dopamine receptor agonist		DRD1, ADRA1A, ADRA1B, ADRA1D, ADRA2A, ADRA2B, ADRA2C, DRD4, DRD5	Dopamine receptor agonist
1958	24.75	cp	BRD-K88701661	dimercaptosuccinic-acid	Chelating agent		DNMT1	Chelating agent
1955	24.9	cp	BRD-K04046242	equilin	Estrogen receptor agonist		HSD17B1	Estrogen receptor agonist
1954	24.93	cp	BRD-K67080878	milrinone	Phosphodiesterase inhibitor		PDE3A, PDE2A, PDE3B, PDE5A	Phosphodiesterase inhibitor
1947	25.13	cp	BRD-A49358627	ciprofibrate	PPAR receptor agonist		PPARA, LPL	PPAR receptor agonist
1946	25.14	cp	BRD-A70731303	avrainvillamide-analog-5	nucleophosmin inhibitor		NPM1	nucleophosmin inhibitor
1945	25.17	cp	BRD-K47693913	evoxine	Furoquinoline alkaloid			Furoquinoline alkaloid
1942	25.26	cp	BRD-A89175223	bisoprolol	Adrenergic receptor antagonist		ADRB1, ADRB2	Adrenergic receptor antagonist
1940	25.29	cp	BRD-K63913457	eicosatrienoic-acid	Vasodilator			Vasodilator
1939	25.3	cp	BRD-K16551401	PNU-22394	Serotonin receptor agonist		MAOA, MAOB	Serotonin receptor agonist
1937	25.39	cp	BRD-K08640512	RS-100329	Adrenergic receptor antagonist		ADRA1A, ADRA1D	Adrenergic receptor antagonist
1936	25.44	cp	BRD-K85383046	IAA-94	Chloride channel blocker			Chloride channel blocker
1931	25.75	cp	BRD-K71731651	PNU-120596	Acetylcholine receptor agonist		CHRNA7	Acetylcholine receptor agonist
1929	25.78	cp	BRD-K63874012	thioperamide	Histamine receptor antagonist		HRH3, HRH4	Histamine receptor antagonist
1927	25.83	cp	BRD-K76568384	PHTPP	Estrogen receptor antagonist		ESR2	Estrogen receptor antagonist
1928	25.83	cp	BRD-K95237249	probenecid	Uricosuric blocker		SLC22A6, ABCC1, PANX1, SLC22A11, SLC22A8, SLCO1C1, TRPV2	Uricosuric blocker
1925	25.86	cp	BRD-K74765201	tomelukast	Leukotriene receptor antagonist		CYSLTR1	Leukotriene receptor antagonist
1922	25.94	cp	BRD-K46435977	valaciclovir	DNA polymerase inhibitor			DNA polymerase inhibitor
1919	26.05	cp	BRD-K17008822	BD-1008	Sigma receptor antagonist			Sigma receptor antagonist
1916	26.08	cp	BRD-K59331372	SB-366791	TRPV antagonist		TRPV1	TRPV antagonist
1915	26.09	cp	BRD-A30655177	LFM-A13	BTK inhibitor		BTK	BTK inhibitor
1912	26.17	cp	BRD-K31627533	rimexolone	Glucocorticoid receptor agonist		NR3C1, SERPINA6	Glucocorticoid receptor agonist
1913	26.17	cp	BRD-A18043272	phensuximide	Succinimide antiepileptic			Succinimide antiepileptic
1911	26.18	cp	BRD-K25741894	skimmianine	Acetylcholinesterase inhibitor			Acetylcholinesterase inhibitor, Furoquinoline alkaloid
1910	26.2	cp	BRD-K44497846	enalapril	ACE inhibitor		ACE	ACE inhibitor
1906	26.26	cp	BRD-K41996876	tyrphostin-1	EGFR inhibitor		EGFR	EGFR inhibitor
1905	26.27	cp	BRD-A30815329	felodipine	Calcium channel blocker		CACNA1C, CACNA1D, CACNA1H, CACNA1S, CACNA2D1, CACNA2D2, CACNB2, CALM1, CFTR, NR3C2, PDE1A, PDE1B, TNNC1, TNNC2	Calcium channel blocker
1898	26.4	cp	BRD-K43887077	dopamine	Dopamine receptor agonist		DRD2, DRD1, DRD3, DRD4, DRD5, DBH, HTR1A, HTR7, SLC6A2, SLC6A3, SLC6A4	Dopamine receptor agonist
1893	26.58	cp	BRD-K74112339	acetohydroxamic-acid	Urease inhibitor			Urease inhibitor
1890	26.76	cp	BRD-K94919853	10H-phenothiazin-10-yl)(p-tolyl)methanone	Butyrylcholinesterase inhibitor		BCHE	Butyrylcholinesterase inhibitor
1882	27.09	cp	BRD-K65146499	nabumetone	Cyclooxygenase inhibitor		PTGS2, AKR1C3, CYP2B6, CYP2C19, CYP2E1, PTGS1	Cyclooxygenase inhibitor
1875	27.23	cp	BRD-K52219182	BRD-K52219182	Phosphodiesterase inhibitor			Phosphodiesterase inhibitor
1871	27.31	cp	BRD-K39520573	GW-5074	Leucine rich repeat kinase inhibitor		LRRK1, LRRK2, NTRK1, RAF1	Leucine rich repeat kinase inhibitor, RAF inhibitor
1870	27.33	cp	BRD-K26373640	IKK-2-inhibitor	IKK inhibitor		IKBKB	IKK inhibitor, SYK inhibitor
1864	27.5	cp	BRD-A28746609	paclitaxel	Tubulin inhibitor		TUBB, NR1I2, ABCB1, BCL2, CYP2C8, MAP2, MAP4, MAPT, TLR4, TUBB1	Tubulin inhibitor
1865	27.5	cp	BRD-A43849199	karakoline	Phytotoxin			Phytotoxin
1862	27.53	cp	BRD-K00675675	CL-82198	Metalloproteinase inhibitor		MMP13	Metalloproteinase inhibitor
1861	27.56	cp	BRD-A38747044	KU-14R	Imidazoline receptor ligand			Imidazoline receptor ligand, Putative I3 antagonist
1857	27.79	cp	BRD-K44084986	Y-27632	Rho associated kinase inhibitor		ROCK1, ROCK2, LRRK2, PKIA, PKN2, PRKACA, PRKCE	Rho associated kinase inhibitor
1846	28.06	cp	BRD-K31491153	1-phenylbiguanide	Serotonin receptor agonist		HTR3A, HTR3B	Serotonin receptor agonist
1842	28.13	cp	BRD-A23290232	westcort	Glucocorticoid receptor agonist			Glucocorticoid receptor agonist
1838	28.2	cp	BRD-K50495309	SRC-kinase-inhibitor-I	SRC inhibitor		CSK, LCK, RIPK2	SRC inhibitor
1834	28.27	cp	BRD-K39733634	L-161982	Prostanoid receptor antagonist		PTGER4	Prostanoid receptor antagonist, Angiotensin receptor antagonist
1832	28.29	cp	BRD-K31054881	BMY-7378	Adrenergic receptor antagonist		HTR1A, ADRA1D, ADRA1A, ADRA1B	Adrenergic receptor antagonist, Serotonin receptor antagonist
1829	28.38	cp	BRD-K43149758	myricetin	Androgen receptor agonist		PIK3CG, AR, CYP3A4	Androgen receptor agonist, Cytochrome P450 inhibitor
1828	28.39	cp	BRD-K92492521	LY-255283	Leukotriene receptor antagonist		LTB4R, LTB4R2	Leukotriene receptor antagonist
1824	28.47	cp	BRD-K67017579	cilostazol	Phosphodiesterase inhibitor		PDE3A, CYP2C19, CYP3A5, PDE3B	Phosphodiesterase inhibitor
1821	28.5	cp	BRD-K18678457	ZD-7288	HCN channel blocker		HCN1, HCN2, HCN3, HCN4	HCN channel blocker
1820	28.51	cp	BRD-A27143604	DPN	Estrogen receptor agonist		ESR2	Estrogen receptor agonist
1819	28.55	cp	BRD-K04976539	aminogenistein	SRC inhibitor		LCK	SRC inhibitor
1814	28.62	cp	BRD-K34154330	tracazolate	GABA receptor modulator		GABRA1	GABA receptor modulator
1811	28.75	cp	BRD-A73741725	exemestane	Aromatase inhibitor		CYP19A1	Aromatase inhibitor
1806	28.93	cp	BRD-A11007541	BCI-hydrochloride	Protein phosphatase inhibitor		DUSP1, DUSP6	Protein phosphatase inhibitor
1804	28.96	cp	BRD-A51393488	noscapine	Bradykinin receptor antagonist		BDKRB2, SIGMAR1	Bradykinin receptor antagonist, Tubulin inhibitor
1795	29.18	cp	BRD-K04710043	hexamethylenebisacetamide	AKT inhibitor			AKT inhibitor, Differentiation inducer, NFkB pathway inhibitor
1794	29.2	cp	BRD-K95609758	BMS-191011	Potassium channel activator		KCNMA1	Potassium channel activator
1786	29.41	cp	BRD-K55344148	BU-224	Imidazoline receptor ligand		MAOA, MAOB	Imidazoline receptor ligand
1785	29.45	cp	BRD-K18250272	propoxycaine	Local anesthetic			Local anesthetic
1784	29.46	cp	BRD-M30523314	vinorelbine	Tubulin inhibitor		TUBB	Tubulin inhibitor
1781	29.53	cp	BRD-K21450440	benzthiazide	Carbonic anhydrase inhibitor		CA2, CA1, CA12, CA4, CA9, SLC12A3	Carbonic anhydrase inhibitor
1776	29.57	cp	BRD-K88871508	lisuride	Dopamine receptor agonist		DRD2, HTR2B, HTR2C, ADRA2A, ADRA2B, ADRA2C, DRD1, DRD3, DRD4, DRD5, HTR1A, HTR1B, HTR1D, HTR2A, ADRA1A, HRH1, HTR6	Dopamine receptor agonist
1774	29.62	cp	BRD-A07000685	hydrocortisone	Glucocorticoid receptor agonist		ANXA1, NOS2, NR3C1, NR3C2	Glucocorticoid receptor agonist
1770	29.71	cp	BRD-K88358234	xaliproden	Serotonin receptor agonist		HTR1A	Serotonin receptor agonist
1769	29.72	cp	BRD-K30189597	SYK-inhibitor	SYK inhibitor		SYK	SYK inhibitor
1767	29.8	cp	BRD-K54314721	zolmitriptan	Serotonin receptor agonist		HTR1B, HTR1D, HTR1A, HTR1F, HTR1E	Serotonin receptor agonist
1766	29.83	cp	BRD-K79684402	RO-10-5824	Dopamine receptor agonist		DRD4	Dopamine receptor agonist
1765	29.86	cp	BRD-A25576662	streptozotocin	DNA alkylating agent		SLC2A2	DNA alkylating agent
1763	29.89	cp	BRD-A23683907	NAS-181	Serotonin receptor antagonist		HTR1B	Serotonin receptor antagonist
1762	29.98	cp	BRD-K80396088	gliquidone	Sulfonylurea		ABCC8, KCNJ10, KCNJ11, KCNJ8	Sulfonylurea
1761	30.03	cp	BRD-K83597974	pargyline	Monoamine oxidase inhibitor		MAOB, MAOA	Monoamine oxidase inhibitor
1758	30.14	cp	BRD-K93280214	gabazine	GABA receptor antagonist		GABRA1, GABRA2, GABRA3, GABRA4, GABRA5, GABRA6, GABRG2	GABA receptor antagonist
1755	30.15	cp	BRD-K40758068	efavirenz	HIV protease inhibitor		CYP2B6, CYP2C19, CYP2C8, CYP3A4, CYP3A5	HIV protease inhibitor
1756	30.15	cp	BRD-K90333595	phentolamine	Adrenergic receptor antagonist		ADRA1A, ADRA2A, ADRA1B, ADRA1D, ADRA2B, ADRA2C	Adrenergic receptor antagonist
1754	30.16	cp	BRD-A80775386	hyperforin	Cyclooxygenase inhibitor		NR1I2, ALOX5, PTGS1, TRPC6	Cyclooxygenase inhibitor, Dopamine uptake inhibitor, Interleukin receptor antagonist, Lipoxygenase inhibitor, Serotonin reuptake inhibitor
1752	30.19	cp	BRD-K43764301	dexketoprofen	Cyclooxygenase inhibitor		CXCR1, PTGS1, PTGS2, SLC5A8	Cyclooxygenase inhibitor
1749	30.27	cp	BRD-K02950022	BMS-299897	Gamma secretase inhibitor			Gamma secretase inhibitor
1745	30.48	cp	BRD-A34255068	rolipram	Phosphodiesterase inhibitor		PDE4A, PDE4B, PDE4D, PDE4C, PDE5A	Phosphodiesterase inhibitor, Interleukin receptor antagonist
1744	30.51	cp	BRD-K57179821	crotamiton	Antipruritic			Antipruritic
1742	30.52	cp	BRD-K92984783	melperone	Serotonin receptor antagonist		DRD2, HTR1A, HTR2A	Serotonin receptor antagonist, Dopamine receptor antagonist
1739	30.62	cp	BRD-A54487287	cortisone	Glucocorticoid receptor agonist		NR3C1	Glucocorticoid receptor agonist
1733	30.72	cp	BRD-K63265447	docetaxel	Tubulin inhibitor		TUBB, BCL2, MAP2, MAP4, MAPT, NR1I2, TUBB1	Tubulin inhibitor
1732	30.76	cp	BRD-K89708791	rifaximin	RNA synthesis inhibitor		NR1I2, CYP3A4	RNA synthesis inhibitor
1731	30.78	cp	BRD-K81473089	tacrine	Acetylcholinesterase inhibitor		ACHE, BCHE	Acetylcholinesterase inhibitor, Acetylcholine release stimulant, Butyrylcholinesterase inhibitor, Potassium channel antagonist
1724	30.9	cp	BRD-K52075715	oxibendazole	Tubulin inhibitor		TUBB, TUBB4B	Tubulin inhibitor
1723	30.92	cp	BRD-K24240364	GYKI-52466	Glutamate receptor antagonist		GRIA1, GRIA2, GRIA3, GRIA4	Glutamate receptor antagonist, Kainate receptor antagonist
1722	30.99	cp	BRD-K07325606	hispidin	PKC inhibitor		PREP, PRKCB, PTGS2, XDH	PKC inhibitor
1719	31.02	cp	BRD-K05658747	raltegravir	HIV integrase inhibitor			HIV integrase inhibitor
1714	31.13	cp	BRD-K36965586	m-chlorophenylbiguanide	Serotonin receptor agonist		HTR3A, HTR3B	Serotonin receptor agonist
1712	31.16	cp	BRD-M40783228	mesna	Antioxidant			Antioxidant
1702	31.32	cp	BRD-K04111260	raclopride	Dopamine receptor antagonist		DRD2, DRD3, HTR1A	Dopamine receptor antagonist
1701	31.38	cp	BRD-A79903587	tegafur	Thymidylate synthase inhibitor		TYMS	Thymidylate synthase inhibitor
1699	31.47	cp	BRD-K44094599	tacrolimus	Calcineurin inhibitor		FKBP1A, CYP3A5, CYP3A7	Calcineurin inhibitor
1696	31.51	cp	BRD-A04327189	synephrine	Adrenergic receptor agonist		ADRA1A	Adrenergic receptor agonist
1697	31.51	cp	BRD-A04668240	CGP-52432	GABA receptor antagonist		GABBR1, GABBR2	GABA receptor antagonist
1695	31.56	cp	BRD-K16554956	PTB1	AMPK activator		PTPN1	AMPK activator
1682	31.79	cp	BRD-A56245458	reichstein	Androgen receptor antagonist		AR	Androgen receptor antagonist
1681	31.92	cp	BRD-K00656370	6-aminochrysene	Transferase inhibitor			Transferase inhibitor
1678	31.93	cp	BRD-K61691971	avrainvillamide-analog-1	nucleophosmin inhibitor		NPM1	nucleophosmin inhibitor
1675	32.02	cp	BRD-K51751936	alfadolone	GABA receptor agonist			GABA receptor agonist
1674	32.04	cp	BRD-K10098805	rhapontin	Apoptosis stimulant			Apoptosis stimulant
1673	32.06	cp	BRD-K02404261	caffeine	Adenosine receptor antagonist		ADORA1, ADORA2A, ADORA2B, ATM, ITPR1, RYR1, ADORA3, ATR, ITPR2, ITPR3, PDE10A, PDE11A, PDE1A, PDE1B, PDE1C, PDE2A, PDE3A, PDE3B, PDE4A, PDE4B, PDE4C, PDE4D, PDE5A, PDE6A, PDE6B, PDE6C, PDE7A, PDE7B, PDE8A, PDE8B, PDE9A, PIK3CA, PIK3CB, PIK3CD, PRKDC, RYR2, RYR3	Adenosine receptor antagonist, Diuretic, Phosphodiesterase inhibitor
1672	32.07	cp	BRD-K72816382	cinalukast	Leukotriene receptor antagonist		CYSLTR1	Leukotriene receptor antagonist
1669	32.12	cp	BRD-A03359064	ICI-89406	Adrenergic receptor antagonist		ADRB1, ADRB2	Adrenergic receptor antagonist
1663	32.39	cp	BRD-K82357231	desloratadine	Histamine receptor antagonist		HRH1	Histamine receptor antagonist
1664	32.39	cp	BRD-K63165456	norcyclobenzaprine	Adrenergic receptor agonist		HTR2A	Adrenergic receptor agonist, Serotonin receptor antagonist
1662	32.43	cp	BRD-K10016611	pyridine-2-aldoxime	Acetylcholinesterase inhibitor		ACHE, BCHE	Acetylcholinesterase inhibitor
1660	32.46	cp	BRD-K82795137	loratadine	Histamine receptor antagonist		HRH1, CYP2C19, CYP3A5	Histamine receptor antagonist
1659	32.48	cp	BRD-K10177585	PSB-11	Adenosine receptor antagonist		ADORA3, ADORA1, ADORA2A	Adenosine receptor antagonist
1658	32.5	cp	BRD-K59633790	VU-0420363-1	SARS coronavirus 3C-like protease inhibitor			SARS coronavirus 3C-like protease inhibitor
1657	32.51	cp	BRD-A24429032	HEAT	Adrenergic receptor antagonist		ADRA1A	Adrenergic receptor antagonist
1654	32.56	cp	BRD-A29731977	17-hydroxyprogesterone-caproate	progesterone receptor agonist		CYP1A2, CYP2B6, CYP3A5, PGR	progesterone receptor agonist
1653	32.57	cp	BRD-A88254928	salbutamol	Adrenergic receptor agonist		ADRB2, ADRB1	Adrenergic receptor agonist
1650	32.74	cp	BRD-K78280988	anandamide	Cannabinoid receptor agonist		CNR1, CNR2, TRPV1, CACNA1G, CACNA1H, CACNA1I, GLRA1, GPR119, GPR18, GPR55, KCNA2, KCND3, KCNK3, KCNK9, TRPM8	Cannabinoid receptor agonist
1649	32.75	cp	BRD-K41051431	mecillinam	Bacterial cell wall synthesis inhibitor			Bacterial cell wall synthesis inhibitor
1646	32.84	cp	BRD-K81376179	TCS-359	FLT3 inhibitor		FLT3	FLT3 inhibitor
1645	32.85	cp	BRD-K35377380	I-OMe-AG-538	IGF-1 inhibitor			IGF-1 inhibitor
1642	32.89	cp	BRD-K92301463	16,16-dimethylprostaglandin-e2	Prostanoid receptor agonist		HPGD	Prostanoid receptor agonist
1635	33.08	cp	BRD-K72029282	probucol	Atherogenesis inhibitor		ABCA1, ABCB11, CES1	Atherogenesis inhibitor
1633	33.14	cp	BRD-K99451608	lopinavir	HIV protease inhibitor			HIV protease inhibitor
1632	33.18	cp	BRD-K39915878	loxapine	Dopamine receptor antagonist		DRD2, DRD3, DRD4, DRD1, HRH1, HTR2A, HTR2C, HTR6, ADRA1A, ADRA1B, ADRA2A, ADRA2B, ADRA2C, ADRB1, CHRM1, CHRM2, CHRM3, CHRM4, CHRM5, DRD5, HRH2, HRH4, HTR1A, HTR1B, HTR1D, HTR1E, HTR3A, HTR5A, HTR7, SLC6A2, SLC6A3, SLC6A4	Dopamine receptor antagonist, Dopamine receptor ligand, Serotonin receptor antagonist
1622	33.43	cp	BRD-A57382968	piroxicam	Cyclooxygenase inhibitor		PTGS2, PTGS1	Cyclooxygenase inhibitor
1617	33.57	cp	BRD-K34098590	tienilic-acid	Sodium/potassium/chloride transporter inhibitor		CYP2C9, SLC12A1, SLC22A12	Sodium/potassium/chloride transporter inhibitor
1613	33.58	cp	BRD-A35912562	pregnenolone	Glutamate receptor modulator		CYP17A1, PGR, SULT2B1	Glutamate receptor modulator, Acetylcholine release enhancer, Dopamine release enhancer, GABA receptor negative allosteric modulator
1610	33.64	cp	BRD-K53979406	ALX-5407	Glycine transporter inhibitor		SLC6A9	Glycine transporter inhibitor
1600	33.99	cp	BRD-K04430056	7-nitroindazole	nitric oxide synthase inhibitor		NOS1, NOS2, NOS3	nitric oxide synthase inhibitor
[truncated: 429 more rows]
